# Supplementary material for: Subtyping of microsatellite instability-high colorectal cancer
Source: Cell Commun Signal. 2019 Jul 22;17:79. doi: 10.1186/s12964-019-0397-4 (PMC6647262; doi:10.1186/s12964-019-0397-4)
Supplement: Supplementary file 1 — Table S1. Clinical information of TCGA and GSE39582 samples used in this study. (XLSX 43 kb) [file 12964_2019_397_MOESM1_ESM.xlsx]

## Sheet: TCGA Clinical annotation
Clinical information of TCGA samples used in this study.
sample	Group	BRAF	KRAS	MSI	POLE	MLH_status	MSH2_status	MSH6_status	PMS2_status	bcr_patient_uuid	form_completion_date	histologic_diagnosis	prospective_collection	retrospective_collection	gender	birth_days_to	race	ethnicity	history_other_malignancy	history_neoadjuvant_treatment	initial_pathologic_dx_year	ajcc_staging_edition	ajcc_tumor_pathologic_pt	ajcc_nodes_pathologic_pn	ajcc_metastasis_pathologic_pm	ajcc_pathologic_tumor_stage	stage	residual_tumor	lymph_nodes_examined_count	lymph_nodes_examined	lymph_nodes_examined_he_count	lymph_nodes_examined_ihc_count	vital_status	last_contact_days_to	death_days_to	tumor_status	cea_level_pretreatment	specimen_non_node_tumor_deposits	circumferential_resection_margin_crm	vascular_invasion_indicator	lymphovascular_invasion_indicator	perineural_invasion	microsatellite_instability	loci_tested_count	loci_abnormal_count	mismatch_rep_proteins_tested_by_ihc	mismatch_rep_proteins_loss_ihc	kras_gene_analysis_indicator	kras_mutation_found
TCGA.AA.A01P	MSI-H1	M	WT	M	WT	MLH1_hypermethylation	NA	NA	NA	13ae9d83.a22f.451f.88bb.686051725cf3	2011-06-15	Colon Adenocarcinoma	NO	YES	FEMALE	0.29554	[Not Available]	[Not Available]	No	No	2003	5th	T3	N1	M0	Stage III	Stage III	R0	YES	21	1	[Not Available]	Dead	[Not Available]	1158	WITH TUMOR	1.11	[Not Available]	[Not Available]	[Not Available]	YES	[Not Available]	[Not Available]	[Not Available]	[Not Available]	NO	[Not Available]	NO	[Not Available]
TCGA.WS.AB45	MSI-H1	WT	WT	M	M	MLH1_non_hypermethylation	NA	NA	NA	7F6898E2.A840.4AD1.80F7.783F8B766FCC	2014-07-16	Colon Mucinous Adenocarcinoma	NO	YES	FEMALE	[Not Available]	BLACK OR AFRICAN AMERICAN	NOT HISPANIC OR LATINO	No	No	2008	6th	T3	N0	MX	Stage IIA	Stage II	RX	YES	13	0	0	Alive	2038	[Not Applicable]	TUMOR FREE	[Not Available]	[Unknown]	0.05	NO	NO	NO	[Not Available]	[Not Available]	[Not Available]	YES	MLH1 Expressed|MSH2 Expressed	[Not Available]	[Not Available]
TCGA.5M.AAT6	MSI-H1	WT	M	M	M	MLH1_non_hypermethylation	NA	NA	NA						FEMALE											Stage IV	Stage IV
TCGA.A6.6781	MSI-H1	WT	WT	M	M	MLH1_non_hypermethylation	WT	WT	WT	b54865b6.824e.4163.b759.21a6eacc98ce	2011-09-01	Colon Mucinous Adenocarcinoma	YES	NO	MALE	0.15842	WHITE	NOT HISPANIC OR LATINO	No	No	2011	7th	T4b	N1b	MX	Stage IIIC	Stage III	R0	YES	30	2	[Not Available]	Alive	158	[Not Applicable]	TUMOR FREE	6.5	NO	[Not Available]	NO	YES	[Not Available]	[Not Available]	[Not Available]	[Not Available]	NO	[Not Available]	NO	[Not Available]
TCGA.AD.6964	MSI-H1	WT	M	M	M	MLH1_hypermethylation	WT	WT	WT	5e7074a6.5011.4dc5.950c.41365dbc6d09	2011-08-17	Colon Adenocarcinoma	YES	NO	MALE	0.21457	WHITE	NOT HISPANIC OR LATINO	Yes	No	2011	7th	T4a	N2b	[Not Available]	[Not Available]	NA	[Not Available]	YES	16	0	9	Alive	23	[Not Applicable]	WITH TUMOR	[Not Available]	YES	0	YES	YES	[Not Available]	NO	[Not Available]	[Not Available]	YES	MLH1 Not Expressed|MSH2 Expressed|PMS2 Not Expressed|MSH6 Expressed	NO	[Not Available]
TCGA.CM.6679	MSI-H1	WT	WT	M	WT	MLH1_non_hypermethylation	WT	WT	WT	76e96b5a.b565.42c7.a651.34d5132e6dde	2011.8.00	Colon Adenocarcinoma	YES	NO	MALE	0.21519	WHITE	NOT HISPANIC OR LATINO	No	No	2011	7th	T3	N0	M0	Stage IIA	Stage II	R0	YES	21	0	[Not Available]	Alive	122	[Not Applicable]	TUMOR FREE	2.3	NO	40	NO	NO	NO	[Not Available]	[Not Available]	[Not Available]	YES	MLH1 Not Expressed|MSH2 Not Expressed|PMS2 Not Expressed|MSH6 Not Expressed	NO	[Not Available]
TCGA.D5.6928	MSI-H1	M	WT	M	M	MLH1_hypermethylation	WT	WT	WT	eecaa5cd.0b69.4af2.a782.035025f207b6	2011-07-18	Colon Mucinous Adenocarcinoma	YES	NO	MALE	0.29411	WHITE	NOT HISPANIC OR LATINO	No	No	2011	7th	T3	N0	M0	Stage IIA	Stage II	R0	YES	18	0	[Not Available]	Alive	20	[Not Applicable]	TUMOR FREE	1.8	NO	65	NO	NO	NO	NO	[Not Available]	[Not Available]	NO	[Not Available]	NO	[Not Available]
TCGA.EI.6507	MSI-H1	NA	NA	NA	NA	MLH1_hypermethylation	WT	WT	WT	c3f0608b.d493.4c74.930a.d7998a48a659	2011-09-13	Rectal Adenocarcinoma	YES	NO	MALE	0.22176	WHITE	NOT HISPANIC OR LATINO	No	No	2010	7th	T3	N0	M0	Stage IIA	Stage II	R0	YES	25	0	[Not Available]	Alive	5	[Not Applicable]	TUMOR FREE	10.7	NO	20	NO	NO	NO	[Not Available]	[Not Available]	[Not Available]	NO	[Not Available]	NO	[Not Available]
TCGA.F4.6570	MSI-H1	M	WT	M	M	MLH1_hypermethylation	WT	WT	WT	eeb42912.0c7a.46bb.bd95.369b2b425727	2011-06-20	Colon Adenocarcinoma	YES	NO	FEMALE	0.28772	WHITE	NOT HISPANIC OR LATINO	No	No	2011	7th	T3	N0	M0	Stage IIA	Stage II	R0	YES	16	0	0	Alive	0	[Not Applicable]	TUMOR FREE	[Not Available]	NO	[Not Available]	NO	NO	NO	[Not Available]	[Not Available]	[Not Available]	[Not Available]	[Not Available]	NO	[Not Available]
TCGA.F4.6703	MSI-H1	WT	M	M	WT	MLH1_non_hypermethylation	WT	WT	WT	0c53b010.4243.4da3.a059.7f54c9a850ec	2011-08-23	Colon Adenocarcinoma	YES	NO	MALE	0.23644	WHITE	NOT HISPANIC OR LATINO	No	No	2011	7th	T3	N0	M0	Stage IIA	Stage II	R0	YES	12	0	[Not Available]	Alive	56	[Not Applicable]	TUMOR FREE	[Not Available]	NO	[Not Available]	NO	NO	NO	[Not Available]	[Not Available]	[Not Available]	[Not Available]	[Not Available]	[Not Available]	[Not Available]
TCGA.G4.6302	MSI-H1	M	WT	M	WT	MLH1_hypermethylation	WT	WT	WT	7144a65f.a63f.4b79.8fe2.cfe48696de03	2011-07-05	Colon Mucinous Adenocarcinoma	NO	YES	FEMALE	0.32872	WHITE	NOT HISPANIC OR LATINO	No	No	2006	6th	T3	N0	M0	Stage IIA	Stage II	R0	YES	15	0	[Not Available]	Alive	1310	[Not Applicable]	[Not Available]	[Not Available]	NO	1	YES	YES	YES	[Not Available]	[Not Available]	[Not Available]	NO	[Not Available]	NO	[Not Available]
TCGA.CK.5913	MSI-H2	WT	WT	M	M	MLH1_hypermethylation	WT	WT	M	3758f4f7.ac2f.4f9d.bee2.526196f8129a	2011.6.00	Colon Adenocarcinoma	[Not Available]	[Not Available]	FEMALE	0.21399	WHITE	NOT HISPANIC OR LATINO	No	No	2008	6th	T3	N0	MX	Stage IIA	Stage II	RX	[Not Available]	[Not Available]	[Not Available]	[Not Available]	Alive	853	[Not Applicable]	TUMOR FREE	0.6	NO	2	NO	NO	NO	YES	10	9	YES	MLH1 Not Expressed|MSH2 Expressed|PMS2 Not Expressed|MSH6 Expressed	NO	[Not Available]
TCGA.A6.3809	MSI-H2	M	WT	M	M	MLH1_hypermethylation	NA	NA	NA	8632579e.d318.4dab.9994.d3945afc42ab	2010-10-29	Colon Mucinous Adenocarcinoma	YES	NO	FEMALE	0.26274	WHITE	NOT HISPANIC OR LATINO	No	No	2009	6th	T4	N0	M0	Stage IIB	Stage II	R0	YES	24	0	[Not Available]	Alive	314	[Not Applicable]	TUMOR FREE	[Not Available]	NO	[Not Available]	NO	NO	[Not Available]	YES	5	5	NO	[Not Available]	NO	[Not Available]
TCGA.AA.A01R	MSI-H2	WT	M	M	WT	MLH1_non_hypermethylation	NA	NA	NA	97f6c8d3.09a0.4128.8f10.41e736648a5f	2011-06-15	Colon Mucinous Adenocarcinoma	NO	YES	MALE	0.17289	[Not Available]	[Not Available]	No	No	2004	5th	T3	N2	M0	Stage III	Stage III	R0	YES	19	9	[Not Available]	Alive	1065	[Not Applicable]	WITH TUMOR	1.83	[Not Available]	[Not Available]	[Not Available]	YES	[Not Available]	[Not Available]	[Not Available]	[Not Available]	NO	[Not Available]	NO	[Not Available]
TCGA.AA.A022	MSI-H2	M	WT	M	M	MLH1_hypermethylation	NA	NA	NA	7a481097.14a3.4916.9632.d899c25fd284	2011-06-15	Colon Adenocarcinoma	NO	YES	FEMALE	0.32446	[Not Available]	[Not Available]	No	No	2005	5th	T4	N0	M0	Stage II	Stage II	R0	YES	18	0	[Not Available]	Alive	0	[Not Applicable]	WITH TUMOR	1.51	[Not Available]	[Not Available]	YES	YES	[Not Available]	[Not Available]	[Not Available]	[Not Available]	NO	[Not Available]	NO	[Not Available]
TCGA.AD.A5EJ	MSI-H2	M	WT	M	WT	MLH1_hypermethylation	NA	NA	NA	613AA3E8.A70B.45A9.9C08.0C2346C8BF00	2013-07-12	Colon Adenocarcinoma	YES	NO	FEMALE	0.2718	BLACK OR AFRICAN AMERICAN	NOT HISPANIC OR LATINO	No	No	2012	7th	T3	N0	MX	Stage IIA	Stage II	R0	YES	32	0	[Not Available]	Alive	0	[Not Applicable]	TUMOR FREE	[Not Available]	NO	1	NO	NO	NO	[Unknown]	[Not Available]	[Not Available]	[Unknown]	[Not Available]	[Unknown]	[Not Available]
TCGA.AZ.4313	MSI-H2	WT	M	M	WT	MLH1_non_hypermethylation	NA	NA	NA	1fd75c4d.e74c.410c.a150.814722c6c1cc	2011-02-11	Colon Adenocarcinoma	NO	YES	FEMALE	0.18765	WHITE	NOT HISPANIC OR LATINO	Yes	No	2007	[Not Available]	T1	N0	M0	Stage I	Stage I	[Not Available]	YES	13	0	[Not Available]	Alive	957	[Not Applicable]	TUMOR FREE	5.9	NO	12	YES	YES	NO	[Not Available]	[Not Available]	[Not Available]	[Not Available]	[Not Available]	[Not Available]	[Not Available]
TCGA.CK.4951	MSI-H2	M	WT	M	M	MLH1_hypermethylation	NA	NA	NA	2db3c23d.c591.4ea0.b0a8.ed9c4343c80e	2011-03-29	Colon Mucinous Adenocarcinoma	[Not Available]	[Not Available]	FEMALE	0.28982	WHITE	NOT HISPANIC OR LATINO	No	No	2007	6th	T3	N0	M0	Stage IIA	Stage II	R1	YES	30	0	0	Alive	1492	[Not Applicable]	TUMOR FREE	6.2	NO	72	YES	NO	NO	[Not Available]	[Not Available]	[Not Available]	[Not Available]	[Not Available]	NO	[Not Available]
TCGA.CK.6746	MSI-H2	M	WT	M	WT	MLH1_hypermethylation	NA	NA	NA	a6f98ee5.9638.4ebe.804b.fba54aea9f90	2011.8.00	Colon Adenocarcinoma	[Not Available]	[Not Available]	FEMALE	0.30957	WHITE	NOT HISPANIC OR LATINO	No	No	2009	6th	T4b	N0	MX	Stage IIB	Stage II	RX	[Not Available]	[Not Available]	[Not Available]	[Not Available]	Alive	0.2	[Not Applicable]	TUMOR FREE	[Not Available]	NO	20	NO	NO	YES	[Not Available]	[Not Available]	[Not Available]	YES	MLH1 Expressed|PMS2 Expressed	NO	[Not Available]
TCGA.D5.6530	MSI-H2	WT	WT	M	WT	MLH1_non_hypermethylation	NA	NA	NA	f89bbd17.c732.4847.b71c.a8627a702747	2011-06-09	Colon Adenocarcinoma	YES	NO	MALE	0.19591	WHITE	NOT HISPANIC OR LATINO	No	No	2010	7th	T2	N0	M0	Stage I	Stage I	R0	YES	15	0	[Not Available]	Alive	271	[Not Applicable]	TUMOR FREE	3.5	NO	40	NO	NO	YES	[Not Available]	[Not Available]	[Not Available]	[Not Available]	[Not Available]	NO	[Not Available]
TCGA.DM.A1HB	MSI-H2	M	WT	M	WT	MLH1_hypermethylation	NA	NA	NA	8C0894FB.5E78.40AE.BE0B.329CA30F758A	2011.5.00	Colon Adenocarcinoma	NO	YES	MALE	0.27708	WHITE	NOT HISPANIC OR LATINO	No	No	2000	[Not Available]	T3	N1	M0	Stage IIIB	Stage III	[Not Available]	YES	11	1	[Not Available]	Alive	3786	[Not Applicable]	[Not Available]	[Not Available]	[Not Available]	[Not Available]	NO	NO	[Not Available]	YES	5	5	[Not Available]	[Not Available]	YES	NO
TCGA.NH.A5IV	MSI-H2	WT	M	M	M	MLH1_hypermethylation	NA	NA	NA	CC22913D.2DDA.48BB.82AA.9960B73F3E44	2013-06-13	Colon Adenocarcinoma	YES	NO	FEMALE	0.32872	BLACK OR AFRICAN AMERICAN	NOT HISPANIC OR LATINO	No	No	2012	7th	T3	N0	MX	Stage IIA	Stage II	R0	YES	12	0	0	Alive	85	[Not Applicable]	TUMOR FREE	11.8	NO	30	NO	NO	NO	[Unknown]	[Not Available]	[Not Available]	[Not Available]	[Not Available]	NO	[Not Available]
TCGA.QG.A5Z2	MSI-H2	M	WT	M	WT	MLH1_hypermethylation	NA	NA	NA	84959E50.17F5.4F2B.8E0C.5EBB139D2C3A	2013-06-20	Colon Adenocarcinoma	NO	YES	MALE	0.22367	BLACK OR AFRICAN AMERICAN	NOT HISPANIC OR LATINO	No	No	2012	7th	T2	N0	M0	Stage I	Stage I	R0	YES	23	0	[Not Available]	Alive	449	[Not Applicable]	TUMOR FREE	1.52	[Unknown]	[Not Available]	NO	NO	NO	[Unknown]	[Not Available]	[Not Available]	NO	[Not Available]	NO	[Not Available]
TCGA.D5.6930	MSI-H2	M	WT	M	WT	MLH1_hypermethylation	M	M	WT	286cbae3.8324.43b7.9b20.0f40dda1588e	2011-07-21	Colon Mucinous Adenocarcinoma	YES	NO	MALE	0.24764	WHITE	NOT HISPANIC OR LATINO	No	No	2011	7th	T3	N0	M0	Stage IIA	Stage II	R0	YES	20	0	0	Alive	46	[Not Applicable]	TUMOR FREE	3	NO	40	NO	NO	YES	[Not Available]	[Not Available]	[Not Available]	NO	[Not Available]	NO	[Not Available]
TCGA.AD.6895	MSI-H2	M	M	M	WT	MLH1_hypermethylation	WT	M	WT	4f601d7b.8db1.4c6d.9374.21dcd804980d	2011-07-22	Colon Adenocarcinoma	YES	NO	MALE	0.30879	WHITE	[Not Available]	Yes	No	2011	7th	T3	N1a	MX	[Not Available]	NA	[Not Available]	YES	17	1	[Not Available]	Alive	22	[Not Applicable]	[Not Available]	[Not Available]	NO	1	YES	YES	[Not Available]	[Not Available]	[Not Available]	[Not Available]	NO	[Not Available]	NO	[Not Available]
TCGA.AZ.6601	MSI-H2	WT	M	M	M	MLH1_non_hypermethylation	WT	M	WT	7ad0617e.bc4a.4869.8419.744f04d9b7a3	2011-09-15	Colon Adenocarcinoma	NO	YES	MALE	0.25082	WHITE	NOT HISPANIC OR LATINO	Yes	No	2001	5th	T3	N0	M0	Stage II	Stage II	[Not Available]	YES	11	0	[Not Available]	Dead	[Not Available]	3042	WITH TUMOR	1.8	[Not Available]	[Not Available]	YES	YES	YES	[Not Available]	[Not Available]	[Not Available]	[Not Available]	[Not Available]	[Not Available]	[Not Available]
TCGA.G4.6628	MSI-H2	M	WT	M	M	MLH1_hypermethylation	WT	M	WT	2c0a725a.e829.4d84.89d9.d0d47f6cfa37	2011-08-02	Colon Adenocarcinoma	NO	YES	MALE	0.28772	WHITE	NOT HISPANIC OR LATINO	Yes	No	2006	6th	T2	N0	M0	Stage I	Stage I	R0	YES	16	0	[Not Available]	Alive	1606	[Not Applicable]	[Not Available]	2.1	NO	[Not Available]	NO	NO	NO	[Not Available]	[Not Available]	[Not Available]	NO	[Not Available]	NO	[Not Available]
TCGA.AA.3492	MSI-H2	M	WT	M	WT	MLH1_hypermethylation	M	WT	WT	85e95dda.6198.464a.9187.fd0832bebb72	2010-05-18	Colon Adenocarcinoma	NO	YES	FEMALE	0.32871	[Not Available]	[Not Available]	No	No	2002	5th	T3	N0	M0	Stage II	Stage II	R0	YES	21	0	[Not Available]	Alive	0	[Not Applicable]	WITH TUMOR	[Not Available]	[Not Available]	[Not Available]	NO	NO	[Not Available]	[Not Available]	[Not Available]	[Not Available]	NO	[Not Available]	NO	[Not Available]
TCGA.AD.6889	MSI-H2	M	WT	M	M	MLH1_hypermethylation	M	WT	WT	955464c8.9c62.430c.87b8.107db5c980a8	2011-07-12	Colon Adenocarcinoma	NO	YES	MALE	[Not Available]	ASIAN	[Not Available]	No	No	2005	6th	T3	N0	M0	Stage IIA	Stage II	[Not Available]	YES	16	0	[Not Available]	Alive	1720	[Not Applicable]	[Not Available]	7.5	[Not Available]	[Not Available]	NO	NO	[Not Available]	[Not Available]	[Not Available]	[Not Available]	NO	[Not Available]	NO	[Not Available]
TCGA.CM.4746	MSI-H2	WT	M	M	WT	MLH1_non_hypermethylation	M	WT	WT	c0b8c55c.b993.481d.aeea.9ebfa64ee20e	2011-01-10	Colon Adenocarcinoma	NO	YES	MALE	0.22403	BLACK OR AFRICAN AMERICAN	NOT HISPANIC OR LATINO	No	No	2009	[Not Available]	T2	N0	M0	Stage I	Stage I	R0	YES	17	0	[Not Available]	Alive	699	[Not Applicable]	TUMOR FREE	2.2	NO	[Not Available]	NO	NO	NO	[Not Available]	[Not Available]	[Not Available]	NO	[Not Available]	NO	[Not Available]
TCGA.EI.6882	MSI-H2	NA	NA	NA	NA	MLH1_non_hypermethylation	M	WT	WT	e3a80e41.2e46.4b04.86c6.fd444d616ab5	2011-07-18	Rectal Mucinous Adenocarcinoma	YES	NO	MALE	0.21682	WHITE	NOT HISPANIC OR LATINO	No	No	2011	7th	T3	N0	M0	Stage IIA	Stage II	R0	YES	21	0	[Not Available]	Alive	108	[Not Applicable]	TUMOR FREE	1.3	NO	30	NO	NO	NO	NO	[Not Available]	[Not Available]	NO	[Not Available]	NO	[Not Available]
TCGA.G4.6320	MSI-H2	WT	WT	M	WT	MLH1_non_hypermethylation	M	WT	WT	da21e143.dbf6.4ac7.8872.f1d9ae39512d	2011-07-11	Colon Adenocarcinoma	NO	YES	MALE	0.2684	WHITE	NOT HISPANIC OR LATINO	No	No	2009	6th	T3	N1	MX	Stage III	Stage III	R0	YES	65	2	[Not Available]	Alive	678	[Not Applicable]	TUMOR FREE	2.7	NO	[Not Available]	YES	YES	NO	[Not Available]	[Not Available]	[Not Available]	NO	[Not Available]	NO	[Not Available]
TCGA.A6.2672	MSI-H2	M	WT	M	WT	MLH1_hypermethylation	WT	WT	WT	b612d491.7442.4119.a53c.5ebcc35c31f4	2010-10-04	Colon Adenocarcinoma	YES	NO	FEMALE	0.30237	WHITE	NOT HISPANIC OR LATINO	No	No	2009	[Not Available]	T3	N1	M0	Stage IIIB	Stage III	R0	YES	29	1	[Not Available]	Alive	503	[Not Applicable]	TUMOR FREE	3.4	NO	[Not Available]	YES	YES	[Not Available]	[Not Available]	[Not Available]	[Not Available]	[Not Available]	[Not Available]	NO	[Not Available]
TCGA.A6.5661	MSI-H2	M	WT	M	M	MLH1_hypermethylation	WT	WT	WT	4beee9d4.ee52.4fed.bcc4.d300f5ddd4d0	2011-05-27	Colon Adenocarcinoma	YES	NO	FEMALE	0.29446	BLACK OR AFRICAN AMERICAN	NOT HISPANIC OR LATINO	No	No	2010	[Not Available]	T3	N0	M0	Stage IIA	Stage II	R0	YES	21	0	[Not Available]	Alive	306	[Not Applicable]	TUMOR FREE	4.1	NO	[Not Available]	NO	NO	[Not Available]	YES	5	5	YES	MLH1 Not Expressed|MSH2 Expressed|PMS2 Not Expressed|MSH6 Expressed	NO	[Not Available]
TCGA.A6.5665	MSI-H2	M	WT	M	WT	MLH1_hypermethylation	WT	WT	WT	4c6c8d3d.e4a3.490a.9211.cfbe7e6ee25b	2011-05-20	Colon Adenocarcinoma	YES	NO	FEMALE	0.30915	WHITE	NOT HISPANIC OR LATINO	No	No	2010	7th	T3	N0	M0	Stage IIA	Stage II	R0	YES	25	0	[Not Available]	Alive	286	[Not Applicable]	TUMOR FREE	19	NO	[Not Available]	NO	YES	[Not Available]	YES	5	5	YES	MLH1 Not Expressed|MSH2 Expressed|PMS2 Not Expressed|MSH6 Expressed	NO	[Not Available]
TCGA.A6.6653	MSI-H2	M	M	M	WT	MLH1_hypermethylation	WT	WT	WT	68801d41.535f.4b38.989b.ef4fe5f00039	2011-06-10	Colon Adenocarcinoma	YES	NO	MALE	0.29996	WHITE	NOT HISPANIC OR LATINO	No	No	2011	7th	T2	N0	M0	Stage I	Stage I	[Not Available]	YES	12	0	[Not Available]	Alive	91	[Not Applicable]	TUMOR FREE	2.5	NO	[Not Available]	NO	NO	[Not Available]	YES	5	5	YES	MLH1 Not Expressed|MSH2 Expressed|PMS2 Not Expressed|MSH6 Expressed	NO	[Not Available]
TCGA.A6.6780	MSI-H2	WT	WT	M	WT	MLH1_non_hypermethylation	WT	WT	WT	88832340.46ad.449c.8f81.6a8e5b495510	2011-08-11	Colon Mucinous Adenocarcinoma	YES	NO	MALE	0.2725	WHITE	NOT HISPANIC OR LATINO	No	No	2011	7th	T3	N0	MX	Stage IIA	Stage II	[Not Available]	YES	18	0	[Not Available]	Alive	87	[Not Applicable]	TUMOR FREE	[Not Available]	NO	[Not Available]	NO	NO	[Not Available]	[Not Available]	[Not Available]	[Not Available]	[Not Available]	[Not Available]	NO	[Not Available]
TCGA.AA.3663	MSI-H2	WT	M	M	WT	MLH1_hypermethylation	WT	WT	WT	c21d2c68.920f.4526.b754.286579c049f3	2010-05-18	Colon Adenocarcinoma	NO	YES	MALE	0.15675	[Not Available]	[Not Available]	No	No	2005	5th	T3	N0	M0	Stage II	Stage II	R0	YES	40	0	[Not Available]	Alive	31	[Not Applicable]	WITH TUMOR	18.77	[Not Available]	[Not Available]	NO	NO	[Not Available]	[Not Available]	[Not Available]	[Not Available]	NO	[Not Available]	NO	[Not Available]
TCGA.AA.3713	MSI-H2	M	WT	M	WT	MLH1_hypermethylation	WT	WT	WT	57a2044d.20cc.4d02.b268.ce570a0fabe3	2010-05-18	Colon Adenocarcinoma	NO	YES	MALE	0.24927	[Not Available]	[Not Available]	Yes	No	2005	5th	T3	N0	M1	Stage IV	Stage IV	R2	YES	15	0	[Not Available]	Alive	30	[Not Applicable]	WITH TUMOR	83.68	[Not Available]	[Not Available]	[Not Available]	[Not Available]	[Not Available]	[Not Available]	[Not Available]	[Not Available]	NO	[Not Available]	NO	[Not Available]
TCGA.AD.5900	MSI-H2	M	WT	M	WT	MLH1_hypermethylation	WT	WT	WT	0f008098.d8aa.46dc.8445.cca59838c582	2011-06-22	Colon Mucinous Adenocarcinoma	NO	YES	MALE	0.24776	WHITE	NOT HISPANIC OR LATINO	No	No	2010	7th	T2	N0	MX	Stage I	Stage I	R0	YES	11	0	[Not Available]	Alive	2	[Not Applicable]	TUMOR FREE	[Not Available]	[Not Available]	[Not Available]	[Not Available]	NO	NO	[Not Available]	[Not Available]	[Not Available]	[Not Available]	[Not Available]	[Not Available]	[Not Available]
TCGA.AM.5821	MSI-H2	M	WT	M	M	MLH1_hypermethylation	WT	WT	WT	605baa86.79e3.484d.82d2.4de27d405ba1	2011-07-15	Colon Adenocarcinoma	NO	YES	FEMALE	0.24903	WHITE	NOT HISPANIC OR LATINO	No	No	2010	7th	T3	N0	M0	Stage IIA	Stage II	R0	NO	[Not Available]	[Not Available]	[Not Available]	Alive	28	[Not Applicable]	TUMOR FREE	[Not Available]	NO	[Not Available]	NO	NO	NO	[Not Available]	[Not Available]	[Not Available]	NO	[Not Available]	NO	[Not Available]
TCGA.AU.6004	MSI-H2	M	WT	M	WT	MLH1_hypermethylation	WT	WT	WT	32b77693.18e1.4692.8488.add1940c9e7c	2011-06-03	Colon Adenocarcinoma	YES	NO	FEMALE	0.25259	WHITE	NOT HISPANIC OR LATINO	No	No	2010	7th	T2	N0	M0	Stage I	Stage I	R0	YES	16	0	0	Alive	203	[Not Applicable]	TUMOR FREE	[Not Available]	NO	90	NO	NO	NO	[Not Available]	[Not Available]	[Not Available]	[Not Available]	[Not Available]	NO	[Not Available]
TCGA.AY.6197	MSI-H2	WT	WT	M	WT	MLH1_hypermethylation	WT	WT	WT	f6c674bf.396d.4bfe.8d08.e7266c314be3	2011-04-14	Colon Adenocarcinoma	YES	NO	MALE	0.21957	WHITE	NOT HISPANIC OR LATINO	No	No	2010	7th	T3	N0	[Not Available]	Stage IIA	Stage II	R0	YES	16	0	[Not Available]	Alive	113	[Not Applicable]	TUMOR FREE	[Not Available]	NO	[Not Available]	NO	NO	NO	YES	5	4	YES	MLH1 Expressed|MSH2 Not Expressed|MSH6 Not Expressed	NO	[Not Available]
TCGA.AZ.4615	MSI-H2	M	WT	M	M	MLH1_hypermethylation	WT	WT	WT	bf69a4ce.ec7e.4752.a86d.dcc80e3c9a57	2011-03-22	Colon Adenocarcinoma	NO	YES	MALE	0.30908	WHITE	NOT HISPANIC OR LATINO	No	No	2009	[Not Available]	T3	N1	M0	Stage IIIB	Stage III	RX	YES	18	1	[Not Available]	Alive	506	[Not Applicable]	[Not Available]	2.1	[Not Available]	50	YES	YES	NO	[Not Available]	[Not Available]	[Not Available]	[Not Available]	[Not Available]	YES	NO
TCGA.AZ.6599	MSI-H2	WT	M	M	WT	MLH1_non_hypermethylation	WT	WT	WT	fbb69964.f962.4b89.b59b.dd05f8faf61a	2011-08-29	Colon Adenocarcinoma	NO	YES	MALE	0.26438	WHITE	NOT HISPANIC OR LATINO	No	No	2001	5th	T2	N0	MX	Stage I	Stage I	[Not Available]	YES	25	0	[Not Available]	Dead	[Not Available]	206	[Not Available]	[Not Available]	[Not Available]	[Not Available]	NO	NO	NO	[Not Available]	[Not Available]	[Not Available]	[Not Available]	[Not Available]	[Not Available]	[Not Available]
TCGA.CK.5916	MSI-H2	WT	WT	M	WT	MLH1_hypermethylation	WT	WT	WT	38d65618.4857.490e.86b3.0a3f772a9f60	2011.6.00	Colon Adenocarcinoma	[Not Available]	[Not Available]	FEMALE	0.26024	WHITE	NOT HISPANIC OR LATINO	No	No	2003	6th	T1	N0	M0	Stage I	Stage I	RX	[Not Available]	[Not Available]	[Not Available]	[Not Available]	Dead	[Not Available]	643	WITH TUMOR	3.2	NO	[Not Available]	NO	YES	NO	[Not Available]	[Not Available]	[Not Available]	[Not Available]	[Not Available]	NO	[Not Available]
TCGA.CM.4743	MSI-H2	WT	WT	M	WT	MLH1_hypermethylation	WT	WT	WT	c8d7eb0f.2502.4277.a8ef.435b08f3c863	2011-01-24	Colon Adenocarcinoma	NO	YES	MALE	0.25291	WHITE	NOT HISPANIC OR LATINO	No	No	2010	[Not Available]	T3	N0	M0	Stage IIA	Stage II	R0	YES	27	0	[Not Available]	Alive	184	[Not Applicable]	TUMOR FREE	4	NO	[Not Available]	NO	YES	NO	[Not Available]	[Not Available]	[Not Available]	NO	[Not Available]	NO	[Not Available]
TCGA.CM.5861	MSI-H2	M	WT	M	M	MLH1_hypermethylation	WT	WT	WT	9743d31a.ea8f.4847.87d2.ebf77cc5983d	2011-07-18	Colon Adenocarcinoma	YES	NO	FEMALE	0.23253	WHITE	NOT HISPANIC OR LATINO	No	No	2010	7th	T3	N0	M0	Stage IIA	Stage II	R0	YES	28	0	[Not Available]	Alive	335	[Not Applicable]	[Not Available]	3.2	NO	[Not Available]	NO	NO	YES	[Not Available]	[Not Available]	[Not Available]	NO	[Not Available]	NO	[Not Available]
TCGA.CM.6171	MSI-H2	M	WT	M	WT	MLH1_hypermethylation	WT	WT	WT	eed7405f.f8f3.41a4.a0e7.242f23087f59	2011-07-19	Colon Adenocarcinoma	YES	NO	FEMALE	0.28307	WHITE	NOT HISPANIC OR LATINO	No	No	2010	7th	T2	N0	M0	Stage I	Stage I	R0	YES	28	0	[Not Available]	Alive	182	[Not Applicable]	TUMOR FREE	2	NO	[Not Available]	NO	NO	NO	[Not Available]	[Not Available]	[Not Available]	NO	[Not Available]	NO	[Not Available]
TCGA.CM.6674	MSI-H2	WT	M	M	WT	MLH1_non_hypermethylation	WT	WT	WT	55697871.b9aa.4acd.8dbe.dcd5391db8f0	2011.8.00	Colon Adenocarcinoma	YES	NO	MALE	0.14368	WHITE	NOT HISPANIC OR LATINO	No	No	2011	7th	T3	N0	M0	Stage IIA	Stage II	R0	YES	43	0	[Not Available]	Alive	150	[Not Applicable]	TUMOR FREE	1.1	NO	[Not Available]	NO	NO	NO	[Not Available]	[Not Available]	[Not Available]	YES	MLH1 Expressed|MSH2 Not Expressed|PMS2 Expressed|MSH6 Not Expressed	NO	[Not Available]
TCGA.CM.6680	MSI-H2	WT	WT	M	WT	MLH1_non_hypermethylation	WT	WT	WT	fb9e7684.a7f7.4f17.bc5d.1f359e1b0d42	2011.8.00	Colon Adenocarcinoma	YES	NO	FEMALE	0.28701	WHITE	NOT HISPANIC OR LATINO	No	No	2011	7th	T3	N2a	M0	Stage IIIB	Stage III	R0	YES	17	4	[Not Available]	Alive	91	[Not Applicable]	TUMOR FREE	1.4	NO	[Not Available]	NO	NO	NO	[Not Available]	[Not Available]	[Not Available]	NO	[Not Available]	NO	[Not Available]
TCGA.D5.6540	MSI-H2	M	WT	M	M	MLH1_hypermethylation	WT	WT	WT	b08b5f49.9434.4653.9772.097ec29b2ca3	2011-05-16	Colon Mucinous Adenocarcinoma	YES	NO	MALE	0.24282	WHITE	NOT HISPANIC OR LATINO	No	No	2010	[Not Available]	T2	N0	M0	Stage I	Stage I	R0	YES	13	0	0	Alive	186	[Not Applicable]	TUMOR FREE	2	NO	[Not Available]	NO	NO	NO	[Not Available]	[Not Available]	[Not Available]	[Not Available]	[Not Available]	NO	[Not Available]
TCGA.D5.6927	MSI-H2	WT	M	M	WT	MLH1_non_hypermethylation	WT	WT	WT	a782f174.241d.42c6.9bc4.61cc39f8b397	2011-07-18	Colon Adenocarcinoma	YES	NO	MALE	0.12737	WHITE	NOT HISPANIC OR LATINO	No	No	2011	7th	T3	N0	M0	Stage IIA	Stage II	R0	YES	16	0	[Not Available]	Alive	67	[Not Applicable]	TUMOR FREE	0.9	NO	13	NO	NO	NO	NO	[Not Available]	[Not Available]	NO	[Not Available]	NO	[Not Available]
TCGA.DY.A0XA	MSI-H2	NA	NA	NA	NA	MLH1_non_hypermethylation	WT	WT	WT	9df9af6b.00b0.47af.aac7.b52dac399ba5	2011-06-21	Rectal Adenocarcinoma	NO	YES	FEMALE	0.21115	WHITE	NOT HISPANIC OR LATINO	No	No	2001	[Not Available]	T3	N0	M0	Stage IIA	Stage II	[Not Available]	YES	14	0	[Not Available]	Alive	3635	[Not Applicable]	[Not Available]	[Not Available]	[Not Available]	[Not Available]	NO	NO	[Not Available]	NO	6	0	[Not Available]	[Not Available]	YES	NO
TCGA.F4.6856	MSI-H2	WT	M	M	M	MLH1_non_hypermethylation	WT	WT	WT	64bd568d.0509.48fe.8d0a.aef2a85d5c57	2011-10-07	Colon Mucinous Adenocarcinoma	YES	NO	MALE	0.16519	WHITE	NOT HISPANIC OR LATINO	No	No	2011	7th	T2	N0	M0	Stage I	Stage I	R0	YES	21	0	0	Alive	20	[Not Applicable]	TUMOR FREE	[Not Available]	NO	[Not Available]	NO	NO	NO	[Not Available]	[Not Available]	[Not Available]	[Not Available]	[Not Available]	NO	[Not Available]
TCGA.G4.6304	MSI-H2	WT	M	M	WT	MLH1_hypermethylation	WT	WT	WT	567ddc8e.2b00.417d.a326.479cb02e08dd	2011-08-02	Colon Adenocarcinoma	NO	YES	FEMALE	0.24172	WHITE	NOT HISPANIC OR LATINO	No	No	2006	6th	T4	N0	M0	Stage IIB	Stage II	R0	NO	25	0	[Not Available]	Alive	1631	[Not Applicable]	TUMOR FREE	4.4	NO	[Not Available]	NO	NO	NO	[Not Available]	[Not Available]	[Not Available]	NO	[Not Available]	NO	[Not Available]
TCGA.G4.6309	MSI-H2	WT	WT	M	WT	MLH1_hypermethylation	WT	WT	WT	e4be17c8.0855.432c.bb80.28bb24b62f32	2011-08-02	Colon Adenocarcinoma	NO	YES	FEMALE	0.14729	BLACK OR AFRICAN AMERICAN	NOT HISPANIC OR LATINO	No	No	2007	6th	T3	N1	M0	Stage IIIB	Stage III	R0	YES	24	2	[Not Available]	Alive	1386	[Not Applicable]	TUMOR FREE	[Not Available]	NO	[Not Available]	NO	NO	NO	YES	[Not Available]	[Not Available]	YES	MLH1 Expressed|MSH2 Expressed|PMS2 Not Expressed|MSH6 Expressed	NO	[Not Available]
TCGA.G4.6586	MSI-H2	M	WT	M	WT	MLH1_hypermethylation	WT	WT	WT	7570761b.c333.40df.ac8c.9b7f94c58ef9	2011-07-14	Colon Adenocarcinoma	NO	YES	FEMALE	0.2702	WHITE	NOT HISPANIC OR LATINO	Yes	No	2008	6th	T3	N0	M0	Stage IIA	Stage II	R0	YES	17	0	[Not Available]	Alive	741	[Not Applicable]	TUMOR FREE	[Not Available]	NO	[Not Available]	YES	YES	NO	[Not Available]	[Not Available]	[Not Available]	NO	[Not Available]	NO	[Not Available]
TCGA.G4.6588	MSI-H2	M	WT	M	M	MLH1_hypermethylation	WT	WT	WT	93690a96.421c.4c59.85ba.fa6dd538c721	2011-07-11	Colon Adenocarcinoma	NO	YES	FEMALE	0.21532	WHITE	NOT HISPANIC OR LATINO	Yes	No	2009	6th	T3	N0	M0	Stage IIA	Stage II	R0	NO	15	0	[Not Available]	Alive	644	[Not Applicable]	TUMOR FREE	2.8	NO	[Not Available]	NO	NO	NO	YES	[Not Available]	[Not Available]	YES	MLH1 Expressed|MSH2 Expressed|PMS2 Not Expressed|MSH6 Expressed	NO	[Not Available]
[truncated: 30 more columns]

## Sheet: GSE39582 Clinical annotation
Clinical information of GSE39582 samples used in this study.
Sex	age.at.diagnosis	tnm.stage	tnm.t	tnm.n	tnm.m	tumor.location	cimp.status	cin.status	tp53.mutation	kras.mutation	braf.mutation	ID_REF	msi-subtype
Female	77	0	Tis	N0	M0	distal	NA	-	NA	M	WT	GSM972296	H2
Male	30.2	1	T1	N0	M0	distal	-	NA	WT	WT	WT	GSM971969	H1
Female	31.7	1	T2	N0	M0	proximal	-	-	WT	M	WT	GSM971970	H2
Male	40.2	1	T2	N0	M0	distal	-	+	WT	WT	WT	GSM971972	H1
Female	71.4	1	T2	N0	M0	proximal	NA	-	M	M	WT	GSM971978	H2
Female	72	1	T2	N0	M0	proximal	+	-	NA	WT	M	GSM972278	H2
Female	79	1	T2	N0	M0	distal	-	-	NA	M	WT	GSM972282	H2
Female	70	1	T2	N0	M0	distal	-	+	NA	WT	WT	GSM972290	H2
Female	73	1	T2	N0	M0	proximal	+	-	WT	WT	M	GSM972471	H1
Female	43	1	T2	N0	M0	distal	-	+	WT	WT	WT	GSM972494	H2
Male	78.2	2	T3	N0	M0	proximal	-	NA	WT	WT	WT	GSM971963	H1
Female	66.4	2	T3	N0	M0	proximal	+	+	WT	WT	WT	GSM971979	H2
Male	81.8	2	T3	N0	M0	proximal	-	+	WT	M	WT	GSM971981	H1
Female	68	2	T4	N0	M0	proximal	+	+	WT	WT	M	GSM971984	H2
Female	92.4	2	T3	N0	M0	distal	+	-	WT	M	WT	GSM972015	H2
Female	74.5	2	T3	N0	M0	proximal	-	-	M	WT	WT	GSM972016	H1
Female	75	2	T3	N0	M0	proximal	+	-	NA	WT	M	GSM972221	H2
Female	69	2	T3	N0	M0	proximal	-	-	NA	WT	WT	GSM972222	H2
Male	78	2	T3	N0	M0	proximal	+	-	NA	WT	M	GSM972223	H2
Male	57	2	T4	N0	M0	proximal	+	-	NA	M	WT	GSM972226	H2
Female	81	2	T3	N0	M0	distal	-	+	NA	M	WT	GSM972229	H2
Male	61	2	T3	N0	M0	distal	-	-	NA	WT	WT	GSM972241	H2
Female	88	2	T4	N0	MX	distal	+	-	NA	WT	M	GSM972262	H2
Male	46	2	T3	N0	M0	proximal	-	-	NA	WT	WT	GSM972264	H2
Female	75	2	T4	N0	M0	proximal	+	-	NA	WT	M	GSM972270	H2
Male	76	2	T4	N0	M0	proximal	+	-	NA	WT	M	GSM972275	H2
Female	88	2	T4	N0	M0	proximal	+	NA	NA	WT	M	GSM972277	H2
Female	79	2	T4	N0	M0	proximal	+	+	NA	M	WT	GSM972280	H2
Male	65	2	T3	N0	M0	proximal	+	-	NA	WT	WT	GSM972283	H2
Male	71	2	T2	N0	M0	distal	+	-	NA	WT	WT	GSM972285	H2
Male	24	2	T3	N0	M0	proximal	+	-	NA	M	WT	GSM972286	H2
Male	77	2	T3	N0	M0	proximal	+	-	NA	WT	WT	GSM972287	H2
Female	62	2	T3	N0	M0	proximal	NA	-	NA	WT	M	GSM972292	H2
Male	74	2	T3	N0	M0	distal	NA	+	NA	WT	M	GSM972294	H2
Female	83	2	T3	N0	M0	proximal	NA	-	NA	NA	NA	GSM972298	H2
Female	77	2	T3	N0	M0	proximal	+	+	WT	WT	M	GSM972316	H2
Male	85	2	T3	N0	M0	proximal	+	+	WT	WT	M	GSM972317	H2
Female	79	2	T3	N0	M0	proximal	-	-	WT	M	WT	GSM972330	H2
Female	72	2	T3	N0	M0	distal	+	-	M	WT	M	GSM972332	H2
Female	46	2	T4	N0	M0	proximal	-	-	WT	M	WT	GSM972353	H2
Male	68	2	T3	N0	M0	proximal	+	-	WT	WT	M	GSM972391	H2
Male	49	2	T3	N0	M0	distal	+	-	NA	WT	WT	GSM972443	H2
Male	48	2	T4	N0	M0	proximal	-	-	NA	WT	WT	GSM972445	H2
Male	71	2	T3	N0	M0	proximal	+	-	NA	WT	M	GSM972447	H2
Female	74	2	T3	N0	M0	proximal	+	+	WT	WT	M	GSM972448	H2
Male	65	2	T3	N0	M0	proximal	+	-	WT	M	WT	GSM972458	H2
Male	50	2	T3	N0	M0	proximal	-	-	M	WT	WT	GSM972470	H1
Male	87	2	T3	N0	M0	proximal	-	+	WT	NA	WT	GSM972486	H2
Male	85	2	T3	N0	M0	proximal	+	+	NA	NA	NA	GSM1681360	H1
Male	50	2	T3	N0	M0	proximal	-	-	NA	NA	NA	GSM1681363	H1
Male	60.9	3	T4	N2	M0	proximal	-	+	WT	WT	WT	GSM971962	H1
Female	40.8	3	T4	N1	M0	proximal	-	+	WT	M	WT	GSM971977	H1
Male	76.9	3	T4	N1	M0	proximal	+	NA	WT	WT	M	GSM971980	H1
Male	79.3	3	T4	N2	M0	proximal	+	+	M	M	WT	GSM971982	H1
Male	75.3	3	T3	N1	M0	proximal	+	+	M	WT	M	GSM971983	H1
Male	81	3	T3	N1	M0	proximal	+	-	NA	WT	M	GSM972220	H2
Male	74	3	T4	N2	M0	proximal	NA	-	NA	NA	NA	GSM972224	H2
Female	79	3	T4	N1	M0	proximal	+	+	NA	WT	M	GSM972261	H2
Male	32	3	T2	N1	M0	distal	+	-	NA	WT	WT	GSM972263	H2
Female	78	3	T3	N1	M0	proximal	+	-	NA	WT	M	GSM972265	H2
Female	91	3	T4	N2	M0	proximal	+	-	NA	WT	M	GSM972274	H2
Male	59	3	T3	N2	M0	proximal	-	+	NA	M	WT	GSM972276	H2
Female	67	3	T3	N1	M0	proximal	+	+	NA	WT	M	GSM972279	H2
Male	46	3	T4	N2	M0	distal	-	-	NA	M	WT	GSM972291	H2
Female	82	3	T4	N2	M0	proximal	+	-	WT	WT	M	GSM972305	H1
Female	86	3	T3	N1	M0	proximal	+	-	WT	WT	M	GSM972314	H2
Female	79	3	T3	N2	M0	proximal	+	+	WT	WT	M	GSM972334	H2
Female	80	3	T3	N1	M0	proximal	+	-	WT	WT	M	GSM972337	H1
Female	82	3	T3	N1	M0	distal	+	-	M	WT	M	GSM972346	H2
Male	87	3	T3	N1	M0	proximal	-	-	M	M	WT	GSM972390	H1
Male	73	3	T4	N2	MX	proximal	-	-	NA	M	WT	GSM972444	H2
Male	67	3	T3	N1	MX	proximal	-	-	NA	M	WT	GSM972446	H2
Female	89	3	T3	N1	M0	proximal	+	+	WT	WT	M	GSM972455	H2
Male	82	3	T4	N2	M0	proximal	+	-	WT	WT	WT	GSM972499	H2
Female	83	3	T3	N1	M0	proximal	+	-	WT	WT	M	GSM972507	H1
Female	34.7	4	T4	N2	M1	proximal	-	+	WT	M	WT	GSM971971	H1
Male	56	4	T4	N2	M1	distal	-	-	NA	WT	WT	GSM972266	H2
