# Supplementary material for: Subtyping of microsatellite instability-high colorectal cancer
Source: Cell Commun Signal. 2019 Jul 22;17:79. doi: 10.1186/s12964-019-0397-4 (PMC6647262; doi:10.1186/s12964-019-0397-4)
Supplement: Supplementary file 6 — Table S2. DEGs identified between MSI-H1 and H2 for TCGA and GSE39582. (XLSX 359 kb) [file 12964_2019_397_MOESM6_ESM.xlsx]

## Sheet: GSE39582_DEGs
Table S2 DEGs identified between MSI-H1 and H2 for GSE39582.
ID	baseMean	baseMeanA	baseMeanB	foldChange	log2FoldChange	pval	padj
1567687_at	38.8147	48.748	8.492	0.174202	-2.52117	8.27e-05	0.00469242
1566957_at	52.8508	66.0558	12.5405	0.189847	-2.39709	0.00069042	0.0213874
205958_x_at	23.741	29.6592	5.67467	0.191329	-2.38587	0.000553352	0.0184591
211399_at	56.4197	70.2627	14.1622	0.20156	-2.31072	0.000434343	0.0155417
1559377_at	28.0115	34.8051	7.27313	0.208967	-2.25865	3.65e-05	0.00258789
215291_at	46.3309	57.5606	12.0506	0.209356	-2.25597	4.28e-07	8.04e-05
243935_at	15.0491	18.6502	4.05633	0.217496	-2.20094	2.29e-05	0.00179353
234158_at	164.39	203.47	45.0902	0.221606	-2.17393	0.00067101	0.0210211
244281_at	54.9091	67.8028	15.5494	0.229333	-2.12449	0.000500572	0.0171162
1562163_at	23.019	28.3883	6.6284	0.23349	-2.09857	1.87e-06	0.000251346
234388_at	50.9329	62.8116	14.6718	0.233584	-2.09799	0.000148593	0.00721523
1562916_at	16.5026	20.3295	4.82039	0.237113	-2.07636	1.65e-05	0.00137342
1554301_at	13.7267	16.8831	4.09125	0.242328	-2.04497	0.000134232	0.00664776
206815_at	24.0354	29.5565	7.1817	0.242982	-2.04108	0.000133751	0.00663845
1569332_at	14.1696	17.4197	4.24827	0.243877	-2.03577	0.00132512	0.03348
241332_at	13.6311	16.7412	4.13716	0.247124	-2.01669	0.000142569	0.00700358
1554707_at	42.1644	51.7028	13.0472	0.252351	-1.9865	2.42e-05	0.00185792
217190_x_at	65.2726	79.9996	20.3164	0.253956	-1.97735	8.73e-06	0.000850819
242941_x_at	40.4246	49.5328	12.6206	0.254793	-1.9726	0.0011026	0.0296677
1554332_a_at	497.288	608.63	157.403	0.258618	-1.95111	0.000678824	0.0211676
1556921_at	13.6391	16.6785	4.36116	0.261484	-1.93521	0.000821253	0.0242582
1565809_x_at	16.9621	20.7396	5.43048	0.261841	-1.93324	0.000101146	0.0054111
1553799_at	21.4136	26.1438	6.97415	0.266761	-1.90638	2.22e-05	0.0017544
208148_at	43.3452	52.9193	14.1192	0.266806	-1.90614	0.00161581	0.0379813
1561021_at	12.175	14.8611	3.97532	0.267498	-1.9024	0.000667615	0.0209901
1562822_at	18.9197	23.018	6.40941	0.278453	-1.8445	6.09e-05	0.0037511
210727_at	36.514	44.3737	12.5209	0.282169	-1.82537	0.00135868	0.0339982
1561714_a_at	25.381	30.8053	8.82281	0.286406	-1.80387	4.3e-05	0.00286878
210565_at	56.0625	68.0324	19.5228	0.286963	-1.80107	0.000600206	0.0194409
242855_at	44.1479	53.5427	15.4689	0.288908	-1.79132	0.00225639	0.0474845
233143_at	35.0866	42.5394	12.336	0.289989	-1.78593	0.000113099	0.0058836
1554613_a_at	43.9275	53.2531	15.4601	0.290313	-1.78432	0.0021594	0.0462819
237715_at	87.4994	105.933	31.2286	0.294796	-1.76221	0.000342623	0.0131275
244064_at	27.7031	33.5391	9.888	0.29482	-1.76209	1.26e-05	0.00112723
237933_at	157.08	190.002	56.5826	0.2978	-1.74759	0.00014443	0.00706327
1564066_at	142.703	172.603	51.4281	0.297956	-1.74683	0.00119386	0.031172
1565337_at	22.357	27.04	8.06135	0.298127	-1.746	2.79e-05	0.00210727
208514_at	30.0086	36.2926	10.8259	0.298296	-1.74518	1.18e-05	0.00107911
203191_at	23.7592	28.7141	8.63382	0.300682	-1.73369	0.00128482	0.0328875
231884_at	62.2531	75.2343	22.6262	0.300744	-1.73339	2.19e-07	4.74e-05
229561_at	105.492	127.482	38.3631	0.30093	-1.7325	0.000679067	0.0211676
1568249_at	47.8914	57.8598	17.4614	0.301788	-1.72839	0.00101286	0.0279266
232699_at	135.826	163.98	49.8811	0.30419	-1.71695	0.000254243	0.0106438
1554128_at	30.5004	36.8177	11.2161	0.304639	-1.71483	1.23e-05	0.00111034
1559083_x_at	36.0678	43.4939	13.3988	0.308061	-1.69871	0.000728208	0.0222233
1556381_at	15.496	18.6864	5.75677	0.308072	-1.69866	0.000715549	0.0219543
208558_at	52.9838	63.871	19.7493	0.309205	-1.69336	0.000389753	0.0144571
233280_at	200.56	241.755	74.806	0.309429	-1.69232	1.81e-05	0.00147945
1556850_at	23.9715	28.8905	8.95561	0.309985	-1.68973	7.42e-05	0.00436018
217642_at	25.8158	31.096	9.69724	0.311849	-1.68108	0.000371283	0.0139326
217395_at	31.1436	37.51	11.7092	0.312164	-1.67963	0.00078993	0.0235879
214891_at	58.2104	70.1002	21.9154	0.31263	-1.67747	3.76e-06	0.000444763
233131_at	47.8294	57.5884	18.0389	0.313238	-1.67467	3.08e-06	0.000380463
240760_at	77.0543	92.7725	29.0724	0.313373	-1.67405	0.00025072	0.0105772
216498_at	43.9902	52.9606	16.607	0.313574	-1.67312	0.00021068	0.00928199
243207_at	38.1948	45.9638	14.479	0.31501	-1.66653	0.00151931	0.036761
1559313_at	33.2451	39.986	12.6676	0.316801	-1.65835	8.75e-05	0.00489497
215662_at	141.457	170.123	53.9496	0.317121	-1.6569	0.000242745	0.0103285
237000_at	32.9983	39.6678	12.6389	0.318619	-1.6501	7.09e-06	0.000735531
1563109_at	39.0648	46.9511	14.9909	0.319287	-1.64708	4.93e-06	0.000551939
240502_at	400.672	481.52	153.874	0.319558	-1.64585	0.000192913	0.00873861
1566002_at	54.0462	64.9238	20.8408	0.321004	-1.63933	0.000760031	0.0228952
230953_at	19.6949	23.6548	7.60701	0.321585	-1.63673	0.000247067	0.0104554
1560566_at	18.9559	22.7652	7.32755	0.321875	-1.63543	0.000587852	0.019223
236100_at	20.2153	24.2675	7.84527	0.323283	-1.62913	0.00157826	0.0373982
1557900_at	50.3617	60.4332	19.6171	0.324608	-1.62323	6.69e-06	0.000706917
1569461_at	42.9376	51.4927	16.8222	0.32669	-1.614	0.000684918	0.0212772
234224_at	306.005	366.867	120.217	0.327687	-1.60961	0.000259954	0.010831
241389_at	55.3945	66.3792	21.8622	0.329353	-1.60229	0.000219173	0.00957897
241726_at	312.551	374.513	123.403	0.329503	-1.60164	8.44e-09	3.69e-06
237368_at	32.2175	38.6039	12.7221	0.329554	-1.60141	3.37e-05	0.00244038
1559939_at	30.5829	36.6148	12.1699	0.332377	-1.58911	0.00044294	0.0157278
244344_at	57.0692	68.3145	22.7414	0.332893	-1.58687	3.67e-06	0.000436263
1557457_at	78.3829	93.7937	31.3394	0.334131	-1.58152	0.00112459	0.0299352
227389_x_at	39.0085	46.6594	15.6531	0.335477	-1.57572	1.01e-05	0.000961971
216165_at	22.9293	27.4115	9.24688	0.337335	-1.56774	0.000191026	0.00867794
244595_at	29.1339	34.8198	11.7772	0.338234	-1.56391	0.000113734	0.00589982
219019_at	193.051	230.725	78.0458	0.338263	-1.56378	1.47e-07	3.47e-05
1561288_at	33.5022	39.9948	13.6827	0.342113	-1.54746	0.000889643	0.0256411
1559394_a_at	51.1481	61.0276	20.9898	0.343939	-1.53977	0.00115318	0.0305033
210313_at	59.9672	71.4942	24.7795	0.346594	-1.52868	0.00063498	0.0202789
224260_at	19.9412	23.7724	8.24589	0.346869	-1.52754	0.000650352	0.0206014
1558484_s_at	44.1986	52.6562	18.3806	0.349068	-1.51842	6.31e-05	0.00384211
232402_at	29.4077	35.0259	12.2573	0.34995	-1.51478	0.00104987	0.0286522
223722_at	114.432	136.242	47.8536	0.351239	-1.50947	0.000786531	0.0235201
218872_at	1511.44	1797.84	637.155	0.3544	-1.49655	0.00146886	0.0359169
1559614_at	22.6555	26.9451	9.56106	0.354835	-1.49478	0.00079847	0.0237521
233215_s_at	24.5996	29.257	10.3823	0.354866	-1.49465	0.000287626	0.0115547
215609_at	127.804	151.974	54.0222	0.35547	-1.4922	0.00170203	0.0396163
214566_at	32.4295	38.5533	13.7357	0.356279	-1.48892	0.0003871	0.014388
210161_at	69.5757	82.6699	29.604	0.358099	-1.48157	4.05e-05	0.0027653
1561844_at	39.093	46.4417	16.6604	0.358738	-1.479	1.4e-05	0.00121485
1553541_at	29.0219	34.4659	12.4032	0.359867	-1.47446	0.000571563	0.0188937
241232_x_at	18.0087	21.377	7.72671	0.36145	-1.46813	0.00218156	0.0465694
234169_at	43.9613	52.1793	18.875	0.361733	-1.467	0.00198988	0.0438062
1558720_at	32.9788	39.1343	14.1884	0.362556	-1.46373	0.000316724	0.0123463
217038_at	28.3452	33.6325	12.2051	0.362895	-1.46237	0.000277591	0.011301
229797_at	297.89	353.424	128.366	0.363208	-1.46113	0.0013182	0.0333823
244117_at	17.8376	21.1627	7.68703	0.363234	-1.46103	0.00100937	0.0278724
1558400_x_at	23.574	27.9663	10.1661	0.363513	-1.45992	0.000360201	0.0136102
241150_at	76.3895	90.62	32.949	0.363595	-1.45959	9.1e-05	0.00503464
216434_at	37.4582	44.4197	16.2072	0.364865	-1.45456	0.00196149	0.0435287
209921_at	2739.59	3248.22	1186.91	0.365404	-1.45244	0.000628899	0.0201436
234178_at	27.9375	33.1216	12.1124	0.365694	-1.45129	0.000124372	0.00630219
237519_at	39.419	46.7188	17.1354	0.366779	-1.44702	0.000426226	0.0153517
1566577_at	116.06	137.524	50.5387	0.367491	-1.44422	0.000348101	0.0132908
1565016_at	22.5888	26.7553	9.86993	0.368896	-1.43871	0.000641114	0.0204313
1562201_x_at	33.0825	39.1839	14.457	0.368952	-1.4385	0.00182106	0.0414687
227024_s_at	41.6689	49.3534	18.2108	0.368987	-1.43836	0.00192516	0.0430446
1565908_at	42.7844	50.6514	18.7693	0.370559	-1.43222	2.27e-05	0.0017787
231748_at	34.6257	40.9877	15.2049	0.370963	-1.43065	0.00105071	0.0286522
210922_at	28.2278	33.3961	12.451	0.372827	-1.42342	0.00021481	0.00941627
221315_s_at	55.858	66.0622	24.7081	0.374012	-1.41884	0.00129661	0.0330598
221358_at	21.0935	24.9368	9.36141	0.375406	-1.41348	0.00145874	0.0357813
216580_at	56.7834	67.1134	25.2496	0.376223	-1.41034	0.000183839	0.00846789
1562604_at	34.8228	41.1477	15.5152	0.377062	-1.40713	0.0018435	0.0417711
1560560_at	120.907	142.862	53.8869	0.377195	-1.40662	0.000200727	0.00896423
215187_at	24.2987	28.7088	10.8364	0.377458	-1.40561	0.000837519	0.0245711
211324_s_at	29.9699	35.3927	13.4159	0.379058	-1.39951	0.000137949	0.00680103
244775_at	18.943	22.3703	8.48065	0.379103	-1.39934	0.00221293	0.046969
231572_at	32.964	38.9281	14.7579	0.379106	-1.39933	0.000122356	0.00621729
239856_at	58.9507	69.6141	26.399	0.379219	-1.3989	0.000173735	0.00811879
236993_at	101.589	119.942	45.5628	0.379872	-1.39641	8.04e-06	0.000804969
207226_at	21.4253	25.2929	9.61889	0.380301	-1.39479	0.000933269	0.0264461
233949_s_at	40.9456	48.3048	18.4809	0.382589	-1.38613	0.000286878	0.0115501
207972_at	22.709	26.7808	10.2791	0.383825	-1.38148	0.00210776	0.0455645
233393_at	65.0927	76.7141	29.617	0.38607	-1.37307	4.67e-05	0.00306652
215006_at	413.367	487.13	188.195	0.386334	-1.37208	0.000153974	0.00740417
1560604_at	38.0006	44.7809	17.303	0.386392	-1.37186	0.000500155	0.0171126
220410_s_at	127.481	150.185	58.1758	0.387361	-1.36825	5.77e-07	0.000100756
208201_at	25.8046	30.3742	11.8555	0.390317	-1.35728	0.00203915	0.0445249
1553318_at	36.6792	43.1743	16.8518	0.390321	-1.35727	0.00052171	0.0176717
1552283_s_at	371.355	437.043	170.831	0.39088	-1.3552	0.000560015	0.0186337
234855_at	26.8184	31.562	12.338	0.390913	-1.35508	0.000440517	0.0156904
243510_at	48.7306	57.3156	22.5235	0.392974	-1.34749	0.000581118	0.0190834
240631_at	18.7253	22.024	8.65565	0.39301	-1.34736	0.00234808	0.0487031
1563009_at	71.3371	83.8675	33.0865	0.394509	-1.34187	1.55e-05	0.00130309
239463_at	43.359	50.9709	20.1227	0.394788	-1.34085	0.00164441	0.0385008
242737_at	212.093	249.256	98.6497	0.395777	-1.33724	8.06e-07	0.000128046
240463_at	31.2356	36.6973	14.563	0.396842	-1.33336	0.000271307	0.0111281
244843_x_at	67.2162	78.9686	31.3405	0.396873	-1.33325	0.00164486	0.0385008
1559303_at	34.4694	40.4879	16.0971	0.397578	-1.33069	0.000143824	0.00704621
238042_at	184.363	216.526	86.1815	0.398019	-1.32909	9.32e-05	0.0051252
1556595_at	159.371	187.172	74.5035	0.398048	-1.32899	0.000802856	0.0238414
240085_at	56.6519	66.5249	26.5135	0.39855	-1.32717	0.000841043	0.0246192
242021_at	90.4848	106.232	42.4132	0.39925	-1.32464	0.000244327	0.0103877
208552_at	23.4612	27.5433	11	0.399372	-1.3242	0.00200872	0.0440364
1556274_at	61.6124	72.3226	28.9179	0.399846	-1.32248	4.55e-05	0.00299923
1564067_x_at	128.074	150.334	60.1253	0.399946	-1.32212	0.00125557	0.0324271
239737_at	30.0215	35.2266	14.1324	0.401184	-1.31766	0.000559269	0.0186326
206558_at	324.129	380.287	152.701	0.401543	-1.31637	5.09e-08	1.57e-05
234397_at	51.9232	60.916	24.4716	0.401727	-1.31571	0.000302937	0.0119762
238188_at	43.5878	51.1294	20.5663	0.402241	-1.31387	0.000193452	0.00875578
225239_at	8476.16	9941.42	4003.27	0.402686	-1.31227	0.0010985	0.0296011
237869_at	55.035	64.5476	25.9965	0.40275	-1.31204	0.000360073	0.0136102
217678_at	2550.33	2991.06	1204.94	0.402846	-1.3117	0.000657666	0.0207609
236900_x_at	187.045	219.366	88.3833	0.402904	-1.31149	7.11e-05	0.00421758
1553123_at	100.301	117.624	47.4198	0.403147	-1.31062	0.0012976	0.0330598
1563228_x_at	55.3119	64.8635	26.1547	0.403226	-1.31034	0.000101782	0.00543981
213946_s_at	35.5148	41.6404	16.8156	0.403829	-1.30819	0.00055273	0.0184497
236976_at	273.026	320.078	129.392	0.404251	-1.30668	0.000238927	0.0102326
1559186_at	47.669	55.8835	22.5933	0.404293	-1.30653	3.75e-05	0.00263338
220824_at	43.7615	51.3014	20.7451	0.404376	-1.30623	0.00233228	0.0484727
215528_at	831.409	974.476	394.678	0.405016	-1.30395	4.49e-05	0.0029702
1565859_at	31.4482	36.8581	14.9337	0.405167	-1.30341	0.000583558	0.0191398
230885_at	330.111	386.755	157.197	0.40645	-1.29885	4.72e-06	0.000534661
1554621_at	53.8003	63.0255	25.639	0.406803	-1.2976	0.00114778	0.0303897
221397_at	41.3495	48.4348	19.7204	0.407154	-1.29636	0.000598616	0.0194105
1552842_at	35.4064	41.4534	16.9472	0.408826	-1.29044	0.000699171	0.0215729
231467_at	59.0557	69.0894	28.4266	0.411446	-1.28122	0.000249186	0.0105207
236882_at	137.597	160.912	66.4258	0.412808	-1.27646	0.00241795	0.0495694
243382_at	28.5411	33.371	13.7971	0.413445	-1.27423	0.000692733	0.0214347
241533_at	39.6704	46.3766	19.1987	0.413973	-1.27239	0.000165255	0.0078049
1560456_at	35.2685	41.2304	17.0688	0.413986	-1.27235	0.000672148	0.0210359
214893_x_at	93.2265	108.985	45.12	0.414	-1.2723	0.000822895	0.0242805
241007_at	44.8136	52.3786	21.7205	0.414683	-1.26992	0.000730362	0.0222635
1560920_s_at	44.4393	51.93	21.5727	0.41542	-1.26736	0.000113505	0.00589354
208219_at	33.2621	38.8603	16.1727	0.416175	-1.26474	0.000559575	0.0186326
221299_at	45.5084	53.145	22.1965	0.41766	-1.2596	0.000135548	0.0067008
1566138_at	67.5454	78.8661	32.9877	0.418275	-1.25748	1.4e-05	0.00121922
233419_at	44.115	51.5041	21.5585	0.418578	-1.25643	0.000110969	0.00580044
206842_at	41.2534	48.16	20.1701	0.418813	-1.25562	0.000669599	0.0209936
243811_at	30.6642	35.7909	15.0144	0.419502	-1.25325	0.000736143	0.0223603
214064_at	27.0237	31.5397	13.2379	0.419721	-1.2525	0.000926711	0.0263484
221639_x_at	64.7768	75.5985	31.7421	0.419877	-1.25196	3.85e-05	0.00267628
237837_at	34.4647	40.2036	16.946	0.421505	-1.24638	0.000256514	0.0107142
220767_at	29.9889	34.9745	14.7697	0.422297	-1.24367	0.00103504	0.0283805
235972_at	37.7572	44.0283	18.6139	0.422771	-1.24205	0.00173158	0.0400991
217070_at	54.7303	63.8151	26.9978	0.423063	-1.24106	0.000177779	0.00825132
236666_s_at	115.921	135.158	57.1963	0.42318	-1.24066	0.000847863	0.0247369
216679_at	43.003	50.1264	21.2579	0.424085	-1.23757	0.000425617	0.0153399
236611_at	169.636	197.721	83.9015	0.424342	-1.2367	0.000180372	0.00834337
1556055_at	193.582	225.615	95.7976	0.424607	-1.2358	0.000811744	0.0240423
239639_at	39.8911	46.4917	19.7421	0.424637	-1.2357	0.00192805	0.0430446
207758_at	79.4646	92.6089	39.3399	0.424796	-1.23516	0.000343008	0.0131291
1569006_at	28.1151	32.7638	13.9247	0.425002	-1.23446	0.00130338	0.0331045
1562165_at	43.813	51.0496	21.7225	0.425517	-1.23271	0.000144148	0.00705577
230228_at	229.542	267.427	113.894	0.425889	-1.23145	0.000928558	0.0263735
239579_at	315.034	367.028	156.317	0.4259	-1.23141	6.47e-05	0.00391812
219830_at	43.9272	51.1652	21.832	0.426696	-1.22872	0.000120463	0.00615627
37953_s_at	133.236	155.147	66.3495	0.427656	-1.22548	0.000669567	0.0209936
243721_at	25.9006	30.1546	12.9147	0.428283	-1.22336	0.00232338	0.0483191
231352_at	53.3976	62.1599	26.6494	0.428723	-1.22188	0.000448723	0.0158386
1561386_at	28.4126	33.0729	14.1863	0.428942	-1.22115	0.00172202	0.0399623
1554295_x_at	31.1081	36.2101	15.5334	0.42898	-1.22102	0.00221542	0.0469924
226670_s_at	643.89	749.47	321.594	0.429095	-1.22063	8.76e-05	0.00489523
232869_at	38.6022	44.9261	19.2978	0.429545	-1.21912	0.00081712	0.0241754
203673_at	96.0971	111.828	48.0753	0.429902	-1.21792	1.2e-05	0.00108888
237483_at	384	446.729	192.51	0.430931	-1.21447	0.000112745	0.00587081
235569_at	88.3689	102.776	44.3894	0.431904	-1.21122	0.000151338	0.00730956
239121_at	146.889	170.801	73.8919	0.432619	-1.20883	1.32e-06	0.000189431
222372_at	430.261	500.266	216.563	0.432895	-1.20791	0.000319223	0.0124136
205531_s_at	178.894	207.999	90.0459	0.432915	-1.20785	0.000260103	0.010831
228066_at	229.264	266.504	115.586	0.433714	-1.20519	0.000116122	0.00597267
238873_at	30.8779	35.8909	15.5749	0.433952	-1.20439	0.00196367	0.0435376
223924_at	51.6951	60.0849	26.0841	0.434121	-1.20383	0.000114987	0.00594225
230982_at	39.7016	46.1417	20.042	0.434358	-1.20304	0.0017791	0.0407709
213589_s_at	200.704	233.229	101.42	0.434852	-1.2014	3.26e-06	0.000393993
242675_x_at	104.263	121.131	52.771	0.435654	-1.19875	0.000622539	0.0199867
206104_at	263.105	305.654	133.218	0.435846	-1.19811	0.00119305	0.031172
213819_s_at	41.0706	47.7092	20.8055	0.436089	-1.19731	0.00143543	0.0353204
1557780_at	110.658	128.543	56.0612	0.436126	-1.19718	0.000153545	0.00739002
220293_at	227.868	264.652	115.579	0.436719	-1.19522	0.000426748	0.0153604
206998_x_at	74.5669	86.6026	37.8262	0.436779	-1.19503	0.00165234	0.0386571
243002_at	89.3975	103.814	45.3884	0.437208	-1.19361	1.41e-05	0.00122084
1556377_s_at	74.647	86.6668	37.9549	0.43794	-1.19119	0.000315955	0.0123303
216183_at	37.8763	43.9718	19.269	0.438213	-1.1903	0.0013978	0.0345979
1570420_at	103.106	119.682	52.505	0.438703	-1.18868	0.00011649	0.00598037
221049_s_at	91.7503	106.493	46.7468	0.438966	-1.18782	0.000400661	0.0147417
1566821_at	33.4671	38.8444	17.052	0.438983	-1.18776	0.00128246	0.0328731
210767_at	80.3434	93.2393	40.9772	0.439485	-1.18612	1.66e-05	0.00137342
1570409_x_at	44.3547	51.474	22.6221	0.439485	-1.18611	0.000829852	0.0244067
228326_at	273.511	317.144	140.316	0.442438	-1.17645	6.65e-07	0.000110581
234630_at	31.246	36.2304	16.0307	0.442467	-1.17636	0.00192008	0.0429895
1560509_at	139.135	161.316	71.4236	0.442755	-1.17542	0.000381112	0.0142234
230880_at	113.988	132.11	58.6672	0.444077	-1.17112	0.000297472	0.0118372
1569724_at	39.7856	46.1052	20.4941	0.444506	-1.16972	0.000480542	0.0165869
1554963_at	77.528	89.822	39.9987	0.445311	-1.16712	0.00207566	0.0450522
1556347_at	168.507	195.174	87.1021	0.446279	-1.16398	0.000115293	0.00594684
220844_at	32.2366	37.3239	16.7072	0.447628	-1.15963	0.00151403	0.0367094
242240_at	348.825	403.812	180.973	0.448162	-1.15791	2.42e-05	0.00185792
231079_at	42.3898	49.071	21.9946	0.448219	-1.15772	0.000359693	0.0136099
1566106_at	43.7793	50.6753	22.7286	0.448514	-1.15677	0.000780854	0.0233935
239939_at	38.5026	44.5634	20.0013	0.448829	-1.15576	0.000938474	0.0265038
236010_at	358.929	415.409	186.516	0.448994	-1.15523	0.00192745	0.0430446
237080_at	35.4105	40.981	18.4058	0.44913	-1.15479	0.00138096	0.0343826
223850_at	45.5087	52.6576	23.6857	0.449805	-1.15263	0.000548913	0.0183446
243003_at	525.334	607.854	273.43	0.449827	-1.15256	0.000614447	0.019785
217585_at	92.8784	107.467	48.3438	0.449846	-1.1525	0.00151947	0.036761
236716_at	66.476	76.9093	34.6269	0.450231	-1.15126	5.62e-05	0.00352454
244387_at	592.947	685.993	308.909	0.45031	-1.15101	0.0015657	0.0372717
1561728_a_at	32.5143	37.6113	16.9552	0.450802	-1.14943	0.00197724	0.0437033
222339_x_at	116.231	134.397	60.7751	0.452205	-1.14495	0.000345008	0.0131911
1561501_s_at	41.9498	48.4978	21.9613	0.45283	-1.14296	0.00229062	0.0479112
229570_at	99.6734	115.191	52.3041	0.454064	-1.13903	0.00016663	0.00784035
243825_at	63.7523	73.6759	33.4594	0.454143	-1.13878	0.00241443	0.0495157
240318_at	102.332	118.253	53.7326	0.454387	-1.13801	4.69e-05	0.00307522
240247_at	639.468	738.932	335.843	0.454497	-1.13766	0.000656568	0.0207382
1562002_at	58.3853	67.4508	30.7116	0.455319	-1.13505	0.00206448	0.0449
207138_at	36.5469	42.2051	19.2746	0.456689	-1.13072	0.00219564	0.046729
232551_at	348.478	402.409	183.845	0.456861	-1.13017	1.22e-05	0.00110267
244797_at	36.7235	42.4035	19.3845	0.457143	-1.12928	0.00144872	0.0355995
234715_at	34.6596	40.018	18.3022	0.457349	-1.12863	0.00205813	0.0448319
234769_at	31.5192	36.3892	16.6531	0.457638	-1.12772	0.0019078	0.0427495
221612_at	56.1673	64.8343	29.7103	0.458249	-1.1258	0.000158494	0.00758817
1563071_at	41.3452	47.7228	21.8766	0.45841	-1.12529	0.00241383	0.0495157
241043_at	54.1052	62.4264	28.7036	0.4598	-1.12092	0.000903608	0.0259071
1566967_at	33.8194	39.0131	17.9649	0.460485	-1.11878	0.00132002	0.0333975
1556375_at	109.254	126.003	58.1238	0.461289	-1.11626	9.49e-05	0.00517601
215979_s_at	28.3496	32.6918	15.0945	0.461723	-1.1149	0.00231991	0.0482837
218744_s_at	131.332	151.44	69.9511	0.461907	-1.11432	0.00208369	0.0451908
236924_at	369.043	425.479	196.767	0.462461	-1.1126	8.36e-06	0.000829414
206372_at	55.6321	64.1362	29.6725	0.462648	-1.11201	0.00184746	0.041826
239264_at	434.798	501.246	231.957	0.46276	-1.11166	0.000309022	0.0121291
1559624_at	30.043	34.631	16.0374	0.463094	-1.11062	0.00185061	0.0418454
234133_s_at	77.4341	89.2547	41.3502	0.463283	-1.11003	0.00159685	0.0377151
232497_at	62.303	71.7935	33.332	0.464276	-1.10695	9.77e-05	0.0052753
243523_at	81.4483	93.8544	43.5772	0.464306	-1.10685	0.000351509	0.0133649
233314_at	310.024	357.187	166.051	0.464887	-1.10505	6.75e-05	0.00404948
241893_at	463.952	534.473	248.678	0.465277	-1.10384	0.00112374	0.0299271
1560763_at	79.6012	91.7005	42.6665	0.465281	-1.10382	0.00200814	0.0440364
231651_at	31.6085	36.4129	16.9426	0.465291	-1.10379	0.00198165	0.0437233
229773_at	621.197	715.586	333.062	0.46544	-1.10333	0.00204982	0.0447222
207650_x_at	130.317	150.099	69.9291	0.465887	-1.10195	0.00164404	0.0385008
232919_at	122.974	141.61	66.0862	0.466679	-1.0995	0.000115516	0.00595272
1565918_a_at	45.585	52.4912	24.503	0.466803	-1.09911	0.00164495	0.0385008
215196_at	59.5627	68.568	32.0727	0.467749	-1.09619	0.000399566	0.0147113
216721_at	36.3652	41.8633	19.5817	0.467753	-1.09618	0.00172329	0.0399749
236874_at	60.5615	69.6946	32.6814	0.468923	-1.09258	0.000600793	0.0194447
1557817_a_at	259.946	299.086	140.468	0.469656	-1.09032	0.00111986	0.0299118
224117_at	46.4001	53.3834	25.0824	0.469853	-1.08972	0.00148792	0.0362599
215576_at	91.4845	105.253	49.4544	0.469862	-1.08969	0.000298632	0.011866
227076_at	142.536	163.966	77.1173	0.470326	-1.08827	1.5e-05	0.00127416
239617_at	54.5191	62.7088	29.5189	0.470729	-1.08703	0.000489841	0.0168229
237026_at	49.6839	57.138	26.929	0.471298	-1.08529	0.000777438	0.0233039
234479_at	37.9467	43.6303	20.5967	0.472074	-1.08292	0.00188148	0.0423683
237388_at	225.009	258.66	122.284	0.472759	-1.08082	5.17e-06	0.000571995
235912_at	832.141	956.512	452.482	0.473054	-1.07992	0.00154056	0.0369624
239784_at	334.483	384.411	182.071	0.473636	-1.07815	0.00143298	0.035308
1560332_at	64.3725	73.9799	35.0448	0.473707	-1.07793	0.00153288	0.0368726
1562236_at	45.834	52.6685	24.9708	0.474112	-1.0767	0.000838149	0.0245711
215926_x_at	313.956	360.759	171.083	0.474232	-1.07633	2.78e-05	0.00209756
1558046_x_at	124.002	142.484	67.5839	0.474326	-1.07605	5.04e-05	0.00324274
214295_at	961.248	1104.49	523.99	0.474418	-1.07577	0.00018247	0.00841194
207151_at	41.3258	47.4735	22.5595	0.475201	-1.07339	0.000828151	0.024383
243512_x_at	174.418	200.343	95.2764	0.475566	-1.07228	0.000691286	0.0214021
237266_at	79.8172	91.6679	43.6412	0.47608	-1.07073	0.00010465	0.0055443
242920_at	523.914	601.695	286.479	0.47612	-1.0706	0.00053546	0.0179808
216204_at	50.0514	57.4788	27.3781	0.476316	-1.07001	0.00214066	0.0460066
230688_at	272.734	313.144	149.379	0.477029	-1.06785	8.24e-05	0.00469109
1559723_s_at	205.148	235.405	112.786	0.479114	-1.06156	0.000178522	0.00827877
213768_s_at	51.0274	58.5473	28.072	0.479475	-1.06047	0.00125855	0.0324734
231306_at	83.4471	95.7325	45.9445	0.479926	-1.05912	0.000278387	0.0113082
206151_x_at	53.829	61.7536	29.6384	0.479946	-1.05906	0.00223657	0.0472274
228877_at	226.041	259.299	124.517	0.480206	-1.05827	0.00116809	0.0307242
238645_at	89.3845	102.533	49.246	0.480293	-1.05801	8.39e-05	0.00473542
238717_at	386.744	443.622	213.117	0.480403	-1.05768	0.000598913	0.0194105
238853_at	645.415	740.273	355.847	0.480696	-1.0568	2.91e-06	0.000364912
239073_at	68.3451	78.3753	37.7268	0.481361	-1.05481	0.00030509	0.0120092
44040_at	375.528	430.632	207.316	0.481423	-1.05462	6.81e-06	0.000714221
231203_at	49.1215	56.329	27.1195	0.481449	-1.05455	0.00238306	0.0491119
234129_at	50.4464	57.8477	27.8532	0.481491	-1.05442	0.00182555	0.0415365
1553642_at	87.2007	99.978	48.1965	0.482071	-1.05268	0.000888583	0.0256376
1558409_at	150.867	172.966	83.408	0.482222	-1.05223	0.000694698	0.0214774
221681_s_at	117.461	134.649	64.9914	0.482671	-1.05089	0.00116517	0.0306721
230162_s_at	35.6293	40.8379	19.7295	0.483118	-1.04955	0.00217092	0.0464379
1565612_at	75.4862	86.5176	41.8113	0.48327	-1.0491	0.000362626	0.0136829
220701_at	39.9826	45.8143	22.1805	0.48414	-1.0465	0.00182361	0.0415095
228613_at	446.312	511.392	247.645	0.484255	-1.04616	0.000523896	0.0177033
233553_at	86.9464	99.6222	48.2521	0.484351	-1.04588	0.000660471	0.0208134
229879_at	359.368	411.707	199.593	0.484794	-1.04455	0.00155	0.0370882
1557536_at	77.5232	88.8075	43.0763	0.485052	-1.04379	0.00240094	0.0493688
244128_x_at	74.2495	85.0545	41.2658	0.485169	-1.04344	0.000297925	0.0118466
1566105_at	59.9808	68.7093	33.3359	0.485173	-1.04343	0.000246629	0.010445
220490_at	64.9239	74.3631	36.1093	0.485581	-1.04222	0.0014288	0.0352367
231004_s_at	50.42	57.7477	28.0513	0.485755	-1.0417	0.00100095	0.0277317
1555259_at	334.083	382.633	185.876	0.485782	-1.04162	8.61e-06	0.000841051
229899_s_at	620.842	710.942	345.798	0.486393	-1.0398	0.000129054	0.00647934
221784_at	44.1054	50.4957	24.598	0.48713	-1.03762	0.00192684	0.0430446
235097_at	57.8964	66.2821	32.2979	0.487279	-1.03718	0.00206536	0.0449
211802_x_at	77.9679	89.2574	43.5053	0.487414	-1.03678	0.00217859	0.0465291
236431_at	131.721	150.78	73.5388	0.487721	-1.03587	0.000738774	0.0224278
241958_at	65.3394	74.783	36.5115	0.488233	-1.03436	0.00128064	0.0328419
227360_at	76.4221	87.465	42.7124	0.488338	-1.03405	0.00141241	0.0349112
222310_at	426.934	488.607	238.67	0.488471	-1.03365	3.04e-05	0.00225531
242824_at	833.967	954.414	466.287	0.488559	-1.0334	0.00208816	0.0452697
1556053_at	481.662	551.156	269.525	0.489017	-1.03204	0.0011135	0.029785
240570_at	79.6562	91.1466	44.5803	0.489105	-1.03178	0.000975648	0.02723
216497_at	172.763	197.679	96.7021	0.489188	-1.03154	4.89e-05	0.00317055
230624_at	203.302	232.5	114.17	0.491052	-1.02605	7.34e-05	0.00433191
231559_at	74.7246	85.4503	41.983	0.491315	-1.02528	0.00230973	0.04809
241085_at	44.5811	50.9701	25.0778	0.492009	-1.02324	0.00138051	0.0343826
1568764_x_at	82.2123	93.9921	46.2531	0.492096	-1.02299	0.000632862	0.0202231
223870_at	65.8019	75.2279	37.0279	0.492209	-1.02266	0.00114727	0.0303897
220983_s_at	49.9794	57.1254	28.1652	0.493041	-1.02022	0.00127277	0.0326708
239446_x_at	45.863	52.4136	25.8662	0.493501	-1.01887	0.00178828	0.0409098
1569758_at	66.2603	75.7201	37.3833	0.493705	-1.01828	0.00210842	0.0455645
1570295_at	73.5724	84.0721	41.5206	0.493869	-1.0178	0.000442996	0.0157278
242839_at	163.277	186.545	92.2482	0.49451	-1.01593	0.00016101	0.00764832
222210_at	45.93	52.4723	25.9588	0.494715	-1.01533	0.00142987	0.0352471
233161_at	172.206	196.711	97.3995	0.49514	-1.01409	0.000420048	0.0151892
216001_at	50.4452	57.6161	28.5553	0.495613	-1.01272	0.00241209	0.0495049
229562_at	111.875	127.762	63.3792	0.496074	-1.01137	9.76e-05	0.0052753
234807_x_at	433.118	494.607	245.413	0.496178	-1.01107	6.41e-05	0.00388695
1563919_a_at	91.2208	104.125	51.8281	0.497747	-1.00652	0.000283849	0.0114704
231511_at	58.3942	66.6498	33.1931	0.498023	-1.00572	0.00103987	0.02847
236131_at	94.3486	107.675	53.667	0.498415	-1.00458	0.000391876	0.0144965
219604_s_at	60.1093	68.5949	34.2059	0.498665	-1.00386	0.00169219	0.0394689
1553299_at	57.7578	65.892	32.9273	0.499716	-1.00082	0.0018027	0.0411192
204269_at	468.152	375.372	751.374	2.00168	1.00121	5.9e-07	0.000100756
229915_at	30.7433	24.647	49.3532	2.0024	1.00173	0.00166662	0.0389411
203799_at	805.583	645.784	1293.39	2.00283	1.00204	9.5e-05	0.00517601
210225_x_at	300.556	240.874	482.744	2.00414	1.00298	3.2e-05	0.00235275
220769_s_at	85.3779	68.4129	137.166	2.00497	1.00358	0.00137622	0.034327
233329_s_at	1052.04	842.566	1691.49	2.00754	1.00543	4.09e-07	7.71e-05
38149_at	225.839	180.76	363.447	2.01065	1.00767	3.26e-06	0.000393993
211577_s_at	105.297	84.276	169.467	2.01086	1.00781	1.25e-05	0.00111842
227705_at	115.194	92.1948	185.404	2.011	1.00791	4.93e-05	0.00318583
211138_s_at	129.952	103.984	209.223	2.01207	1.00868	1.98e-05	0.00159085
232843_s_at	310.147	248.107	499.533	2.01338	1.00962	1.95e-06	0.000262552
204035_at	140.955	112.741	227.083	2.0142	1.01021	0.000624396	0.0200346
205686_s_at	179.439	143.488	289.186	2.01541	1.01107	2.03e-05	0.00162351
209200_at	295.782	236.502	476.743	2.01581	1.01136	1.42e-06	0.000200374
219947_at	330.055	263.885	532.048	2.01621	1.01165	6.63e-05	0.00400375
212262_at	334.674	267.394	540.057	2.01971	1.01415	2.71e-06	0.000343524
207497_s_at	44.9045	35.8717	72.4785	2.0205	1.01471	0.00041756	0.0151293
1558662_s_at	226.806	181.123	366.261	2.02217	1.0159	0.0002857	0.0115197
236401_at	72.6786	58.031	117.392	2.02292	1.01644	6.77e-05	0.00405149
41577_at	206.656	164.992	333.843	2.02339	1.01678	4.67e-06	0.000529868
211336_x_at	233.391	186.29	377.172	2.02465	1.01768	8.54e-06	0.000835169
211530_x_at	6964.92	5558.94	11256.8	2.025	1.01792	0.00176068	0.0405361
1554624_a_at	63.0532	50.3212	101.919	2.02538	1.01819	0.00133137	0.0335974
217145_at	79.5348	63.4576	128.613	2.02675	1.01917	0.000709207	0.0217842
221210_s_at	435.988	347.839	705.075	2.02702	1.01936	6.38e-06	0.000681068
239027_at	54.681	43.617	88.455	2.02799	1.02005	0.000181544	0.00838339
208937_s_at	6796.83	5420.93	10996.9	2.02861	1.02049	0.00237049	0.0489932
207509_s_at	203.468	162.17	329.534	2.03202	1.02292	0.000132789	0.0066151
243532_at	29.9301	23.8528	48.4818	2.03254	1.02329	0.00207522	0.0450522
213606_s_at	395.74	315.315	641.247	2.03367	1.02408	0.000730512	0.0222635
214467_at	242.482	193.194	392.938	2.0339	1.02425	1.66e-06	0.000226797
214085_x_at	624.977	497.933	1012.8	2.034	1.02432	2.15e-07	4.67e-05
242384_at	70.7905	56.3916	114.745	2.03479	1.02488	0.000101994	0.00544582
230117_at	26.1776	20.8495	42.4424	2.03565	1.02549	0.00229756	0.0479459
223824_at	262.011	208.667	424.852	2.03603	1.02576	0.000982766	0.0273588
226219_at	415.785	331.062	674.414	2.03712	1.02653	3.6e-07	6.93e-05
206070_s_at	93.1657	74.1505	151.212	2.03926	1.02805	0.00128627	0.0329012
209670_at	744.955	592.815	1209.38	2.04007	1.02862	4.28e-05	0.00286878
211395_x_at	636.986	506.743	1034.57	2.04161	1.02971	9.15e-05	0.00505402
1552846_s_at	216.761	172.436	352.072	2.04176	1.02981	1.47e-06	0.000205557
209347_s_at	32.6004	25.9286	52.9669	2.0428	1.03055	0.00155627	0.0371672
203185_at	390.742	310.764	634.886	2.04298	1.03068	5.86e-07	0.000100756
203413_at	236.971	188.384	385.289	2.04523	1.03226	2.68e-05	0.00203289
202456_s_at	135.836	107.966	220.911	2.04611	1.03289	2.85e-05	0.00214673
207277_at	290.656	231.018	472.707	2.04619	1.03294	8.91e-07	0.000138396
210078_s_at	51.2861	40.7493	83.4509	2.04791	1.03415	0.000143738	0.00704621
221092_at	35.3379	28.0736	57.5134	2.04866	1.03468	0.000871297	0.0252321
225275_at	1728.71	1373.33	2813.53	2.04869	1.0347	3.22e-05	0.00235707
222860_s_at	57.6427	45.791	93.8216	2.04891	1.03486	0.000274555	0.011224
242033_at	29.5787	23.4933	48.1551	2.04974	1.03544	0.000754243	0.0227459
209828_s_at	49.7453	39.5011	81.0173	2.05101	1.03634	0.001434	0.0353171
206324_s_at	188.765	149.849	307.562	2.05248	1.03737	0.00217683	0.0465134
224405_at	49.2185	39.0696	80.1994	2.05273	1.03754	0.000255588	0.0106837
230795_at	362.389	287.663	590.502	2.05276	1.03756	0.00023361	0.0100572
224453_s_at	315.286	250.135	514.17	2.05557	1.03954	0.00151952	0.036761
1555355_a_at	243.638	193.286	397.346	2.05574	1.03966	6.79e-06	0.000713429
206341_at	141.906	112.578	231.435	2.05577	1.03968	6.45e-06	0.000687214
227817_at	90.5639	71.8441	147.709	2.05596	1.03981	1.14e-05	0.00105031
225647_s_at	2673.35	2120.41	4361.28	2.05682	1.04041	5.45e-07	9.58e-05
228410_at	94.5821	74.998	154.365	2.05826	1.04142	0.000299689	0.0118908
204951_at	321.22	254.636	524.476	2.05971	1.04244	2.78e-06	0.000350928
214091_s_at	692.588	549	1130.91	2.05995	1.04261	0.000104215	0.00552666
204912_at	605.726	480.074	989.294	2.06071	1.04314	5.41e-06	0.00059197
228258_at	181.363	143.734	296.231	2.06097	1.04333	3.72e-05	0.00261363
214054_at	194.626	154.222	317.964	2.06173	1.04385	3.16e-06	0.000387245
206337_at	178.551	141.469	291.748	2.06228	1.04424	4.98e-05	0.00321387
208146_s_at	586.497	464.645	958.466	2.06279	1.0446	0.00124928	0.0323411
243041_s_at	43.3294	34.326	70.8134	2.06297	1.04472	0.000310104	0.012133
202838_at	4376.9	3466.34	7156.53	2.06458	1.04585	1.17e-07	2.87e-05
209569_x_at	103.761	82.1738	169.66	2.06465	1.0459	0.000234731	0.0100935
222670_s_at	1077.85	853.531	1762.61	2.06508	1.0462	4.98e-06	0.000554609
219737_s_at	39.6292	31.3642	64.8594	2.06794	1.0482	0.00157628	0.0373982
223303_at	286.752	226.863	469.571	2.06984	1.04952	6.5e-06	0.000690964
206370_at	29.558	23.384	48.4051	2.07	1.04963	0.00184823	0.0418261
217369_at	339.467	268.466	556.209	2.07181	1.05089	1.79e-07	3.98e-05
1552798_a_at	130.799	103.437	214.325	2.07203	1.05105	6.97e-05	0.00414693
213241_at	774.288	612.275	1268.85	2.07236	1.05127	1.29e-05	0.00114376
204466_s_at	100.641	79.558	165.001	2.07397	1.05239	7.06e-05	0.00419217
226641_at	344.688	272.461	565.169	2.07431	1.05263	4.81e-07	8.73e-05
224823_at	3389.87	2679.14	5559.48	2.0751	1.05318	2.34e-05	0.00181284
233500_x_at	86.1642	68.0903	141.337	2.07573	1.05362	0.000415065	0.0150989
231829_at	325.063	256.856	533.274	2.07616	1.05392	0.000189517	0.00865273
235496_at	360.968	285.221	592.197	2.07628	1.054	0.00113484	0.0301506
210875_s_at	162.982	128.764	267.434	2.07693	1.05445	1.77e-05	0.00145916
230261_at	181.085	143.057	297.17	2.07729	1.0547	2.17e-06	0.000284526
204646_at	918.676	725.722	1507.69	2.0775	1.05485	0.000221141	0.00964186
224795_x_at	28052	22158.3	46043.3	2.07793	1.05515	1.18e-08	4.98e-06
229439_s_at	369.857	292.134	607.116	2.07821	1.05534	3.57e-05	0.0025405
243495_s_at	250.361	197.741	410.99	2.07843	1.05549	5.49e-06	0.000597966
205038_at	99.1303	78.2953	162.732	2.07844	1.0555	1.55e-05	0.00130309
240070_at	176.7	139.559	290.08	2.07855	1.05558	0.000178965	0.00829229
205039_s_at	264.464	208.872	434.169	2.07864	1.05564	5.66e-07	9.92e-05
206271_at	616.072	486.552	1011.45	2.07881	1.05576	6.83e-05	0.00407034
1554285_at	175.175	138.346	287.602	2.07886	1.05579	5.8e-05	0.00360665
204562_at	232.908	183.936	382.403	2.079	1.05589	6.01e-07	0.00010205
208791_at	650.265	513.435	1067.95	2.08002	1.05659	0.00140502	0.0347599
227676_at	3546.53	2800.03	5825.31	2.08045	1.05689	0.000464006	0.0161991
222456_s_at	330.376	260.833	542.667	2.08052	1.05694	8e-05	0.00457723
209813_x_at	249.363	196.87	409.602	2.08057	1.05698	0.00213713	0.0459818
213586_at	27.7816	21.9301	45.6441	2.08135	1.05752	0.00149322	0.03635
216950_s_at	374.468	295.54	615.408	2.08232	1.05819	0.00046695	0.016252
219383_at	432.087	341.014	710.101	2.08232	1.05819	3.71e-05	0.0026094
201060_x_at	2231.56	1761.14	3667.57	2.08249	1.05831	6.94e-07	0.000113655
209880_s_at	90.4858	71.4053	148.731	2.08292	1.0586	0.000728017	0.0222233
229721_x_at	387.74	305.958	637.391	2.08326	1.05884	4.19e-06	0.000486965
228518_at	85.6245	67.5188	140.895	2.08675	1.06126	0.0019152	0.0428977
206804_at	95.9359	75.6373	157.9	2.08759	1.06184	7.52e-05	0.00440785
237177_at	42.2806	33.3327	69.5951	2.08789	1.06205	0.000368824	0.013869
201109_s_at	1469.57	1157.94	2420.85	2.09065	1.06395	0.000160853	0.00764751
1555725_a_at	452.152	356.256	744.889	2.09088	1.06411	0.00197877	0.0437128
1554406_a_at	195.565	154.079	322.205	2.09116	1.0643	1.43e-06	0.000200374
212636_at	606.674	477.964	999.578	2.09133	1.06442	0.00011181	0.00583323
230958_s_at	380.122	299.419	626.476	2.0923	1.06509	2.95e-06	0.000366822
228372_at	426.788	336.177	703.393	2.09233	1.06511	1.32e-07	3.17e-05
208451_s_at	607.176	477.984	1001.55	2.09536	1.0672	8.93e-05	0.00496036
207697_x_at	228.02	179.499	376.136	2.09548	1.06728	1.34e-05	0.00117734
240265_at	30.4706	23.9844	50.2704	2.09596	1.06761	0.000827426	0.024383
240110_at	158.458	124.722	261.443	2.09621	1.06778	0.00213833	0.0459818
221583_s_at	37.8261	29.7682	62.4238	2.097	1.06833	0.00229314	0.0479429
202947_s_at	488.759	384.567	806.817	2.09799	1.06901	7.08e-08	1.98e-05
202803_s_at	1189.47	935.726	1964.06	2.09896	1.06968	1.54e-05	0.00129988
243366_s_at	176.735	139.017	291.875	2.09957	1.07009	1.41e-06	0.000199905
231152_at	47.6873	37.5026	78.7772	2.10058	1.07079	0.000124529	0.00630429
224240_s_at	434.106	341.293	717.433	2.10211	1.07183	0.000484652	0.0166997
202827_s_at	426.302	335.156	704.536	2.10211	1.07184	0.000728223	0.0222233
206171_at	149.05	117.105	246.567	2.10553	1.07418	0.000380563	0.0142145
205259_at	1179.53	926.52	1951.89	2.10669	1.07498	0.00111045	0.0297412
1558631_at	115.877	91.016	191.77	2.10699	1.07518	0.000258799	0.0107932
219341_at	54.8381	43.0632	90.7826	2.10812	1.07596	3.97e-05	0.00273852
209348_s_at	831.852	653.223	1377.14	2.10822	1.07603	7.92e-08	2.16e-05
228071_at	271.759	213.371	449.995	2.10898	1.07654	5.88e-07	0.000100756
231576_at	1132.26	888.996	1874.87	2.10898	1.07654	0.000201253	0.00896779
238600_at	53.1972	41.7677	88.0872	2.10898	1.07654	0.000135794	0.00670689
235163_at	133.176	104.556	220.542	2.10932	1.07678	5.04e-07	9.01e-05
202663_at	214.042	168.035	354.487	2.1096	1.07697	1.2e-06	0.000176863
233765_at	25.5871	20.0865	42.3784	2.1098	1.07711	0.00119363	0.031172
226436_at	785.919	616.894	1301.89	2.1104	1.07751	8.42e-05	0.00474333
213974_at	80.1308	62.8836	132.78	2.11152	1.07828	1.87e-05	0.00151907
204273_at	235.547	184.842	390.331	2.1117	1.0784	0.000113267	0.00588677
229383_at	281.337	220.768	466.235	2.11188	1.07853	7.11e-07	0.000115664
216944_s_at	170.903	134.075	283.326	2.11318	1.07942	1.28e-06	0.000184631
213407_at	688.79	540.341	1141.95	2.11339	1.07956	0.000352211	0.0133823
202731_at	1353.12	1061.44	2243.5	2.11363	1.07972	3.21e-05	0.00235275
218162_at	639.7	501.708	1060.94	2.11466	1.08042	0.000452667	0.0159366
1555812_a_at	2236.13	1753.4	3709.72	2.11573	1.08115	3.66e-08	1.24e-05
1568634_a_at	290.562	227.833	482.053	2.11582	1.08122	0.000268309	0.0110465
235778_s_at	38.0059	29.8004	63.0541	2.11588	1.08126	0.000281594	0.0114046
205392_s_at	317.329	248.798	526.529	2.11629	1.08154	4.13e-05	0.0028032
1555613_a_at	117.408	92.0386	194.85	2.11705	1.08206	8.83e-05	0.00492488
223343_at	870.67	682.465	1445.19	2.11761	1.08243	0.000598422	0.0194105
204749_at	71.6678	56.1665	118.987	2.11848	1.08303	0.000390256	0.0144659
201348_at	1169.25	916.168	1941.8	2.11948	1.08371	0.000880315	0.0254528
220330_s_at	885.243	693.532	1470.47	2.12026	1.08424	1.07e-06	0.000161684
217628_at	398.496	312.161	662.042	2.12083	1.08463	0.00100772	0.0278411
213438_at	64.412	50.4559	107.015	2.12095	1.08471	0.00205468	0.0447747
203416_at	2118.89	1659.61	3520.92	2.12154	1.08511	8.99e-08	2.38e-05
204039_at	1055.26	826.468	1753.67	2.12189	1.08535	2.08e-05	0.00164915
230921_s_at	217.376	170.241	361.265	2.12208	1.08548	5.3e-06	0.000583596
231042_s_at	105.449	82.577	175.268	2.12248	1.08575	0.00126955	0.0326394
205249_at	327.542	256.497	544.417	2.12251	1.08577	7.56e-06	0.000771333
224402_s_at	22.6458	17.7333	37.6419	2.12267	1.08588	0.00159235	0.0376564
203813_s_at	85.1054	66.6398	141.474	2.12297	1.08608	0.000525241	0.0177378
206121_at	65.9493	51.6287	109.665	2.12411	1.08686	4.46e-05	0.00295015
210301_at	405.091	317.098	673.703	2.12459	1.08719	0.000209114	0.00924277
228850_s_at	84.623	66.2361	140.751	2.125	1.08746	0.000740468	0.0224668
209508_x_at	506.217	396.116	842.314	2.12643	1.08844	7.55e-08	2.1e-05
204122_at	1560.39	1220.93	2596.64	2.12677	1.08866	1.33e-05	0.00117059
210992_x_at	439.709	344.002	731.867	2.12751	1.08917	4.87e-05	0.00316079
231721_at	33.9846	26.586	56.5697	2.1278	1.08936	0.00134074	0.0336878
219032_x_at	1066.46	834.195	1775.48	2.12837	1.08975	1.01e-06	0.000154813
229597_s_at	163.547	127.92	272.303	2.12869	1.08997	3.07e-07	6.12e-05
213451_x_at	130.562	102.114	217.401	2.129	1.09017	0.00222454	0.0470873
232298_at	84.2787	65.8979	140.389	2.1304	1.09112	0.000210469	0.00928014
227897_at	1232.86	963.534	2055.01	2.13278	1.09274	4.35e-09	2.11e-06
1560396_at	131.65	102.884	219.46	2.13308	1.09294	9.55e-07	0.000147008
239453_at	151.004	117.973	251.835	2.13469	1.09403	1.8e-05	0.0014735
212814_at	1933.45	1510.48	3224.61	2.13482	1.09412	0.00199008	0.0438062
220333_at	106.262	83.0091	177.246	2.13526	1.09441	0.000863417	0.0250703
218546_at	1065.53	832.335	1777.4	2.13544	1.09453	0.000976658	0.0272315
1555416_a_at	42.045	32.8426	70.1365	2.13553	1.0946	0.00183973	0.0417202
210152_at	219.547	171.488	366.253	2.13573	1.09473	5.23e-06	0.000576742
209209_s_at	313.856	245.142	523.617	2.13598	1.0949	5.69e-05	0.00355472
204222_s_at	392.448	306.444	654.987	2.13738	1.09584	5.19e-08	1.57e-05
205898_at	67.5193	52.7182	112.702	2.13782	1.09614	1.98e-05	0.00159085
227006_at	130.172	101.606	217.375	2.1394	1.0972	0.000601523	0.019449
201044_x_at	344.526	268.908	575.359	2.13961	1.09735	0.000245228	0.0104018
1553982_a_at	81.9278	63.9423	136.831	2.13991	1.09755	5.05e-06	0.000559992
235670_at	140.403	109.552	234.583	2.1413	1.09849	1.16e-06	0.000171519
204248_at	1599.4	1247.51	2673.58	2.14314	1.09972	0.000252689	0.0106193
215261_at	29.5136	23.0172	49.3445	2.14381	1.10017	0.000636449	0.0203021
241752_at	94.4799	73.6793	157.977	2.14411	1.10038	4.02e-06	0.0004692
236301_at	112.38	87.6116	187.989	2.14571	1.10145	3.12e-06	0.000383624
209827_s_at	254.644	198.515	425.988	2.14587	1.10156	1.69e-07	3.81e-05
229584_at	97.7483	76.1469	163.69	2.14965	1.1041	7.75e-06	0.000782146
206726_at	92.9994	72.3851	155.927	2.15414	1.10711	1.17e-05	0.0010718
219456_s_at	65.8258	51.2347	110.367	2.15415	1.10712	1.85e-05	0.00150389
221651_x_at	28916.7	22507	48483.4	2.15415	1.10712	1.01e-08	4.3e-06
1557275_a_at	64.0709	49.8653	107.435	2.15451	1.10736	0.00130101	0.0330982
203523_at	369.072	287.206	618.979	2.15518	1.10781	7.69e-07	0.000123983
210140_at	345.746	269.011	579.989	2.156	1.10836	1.52e-07	3.5e-05
218711_s_at	105.294	81.9196	176.646	2.15634	1.10858	2.2e-06	0.000287721
228993_s_at	923.893	718.771	1550.06	2.15654	1.10872	1.08e-05	0.00100624
215540_at	21.6744	16.8602	36.3702	2.15716	1.10913	0.00186837	0.0421076
206120_at	47.4138	36.8797	79.5703	2.15756	1.1094	0.00223081	0.0472018
205729_at	178.243	138.629	299.171	2.15806	1.10974	7.37e-05	0.00434315
1555638_a_at	468.609	364.443	786.588	2.15833	1.10992	2.11e-07	4.61e-05
215659_at	193.746	150.648	325.308	2.15938	1.11062	0.000205643	0.00911143
1559977_a_at	181.44	141.07	304.674	2.15973	1.11085	0.00222238	0.0470765
210432_s_at	26.0976	20.2896	43.8274	2.16009	1.11109	0.00160133	0.037758
235121_at	56.8413	44.1677	95.5291	2.16287	1.11295	2.72e-05	0.00205941
239370_at	771.371	599.315	1296.59	2.16346	1.11334	0.00114557	0.0303753
231741_at	68.3365	53.083	114.9	2.16453	1.11405	4.22e-06	0.00048829
219699_at	26.4417	20.5345	44.4744	2.16584	1.11493	0.0024353	0.0498315
218999_at	363.181	281.934	611.196	2.16787	1.11628	3.65e-06	0.000435596
241650_x_at	113.366	87.9856	190.841	2.169	1.11703	3.55e-06	0.000425201
202988_s_at	911.799	707.66	1534.96	2.16906	1.11707	0.000829363	0.0244055
211469_s_at	163.25	126.69	274.852	2.16948	1.11735	0.000993261	0.0275948
219101_x_at	41.771	32.4099	70.3473	2.17055	1.11806	0.0017829	0.0408207
206715_at	209.364	162.427	352.643	2.17108	1.11842	1.55e-05	0.00130289
1552497_a_at	172.615	133.887	290.838	2.17227	1.11921	3.74e-07	7.12e-05
220418_at	55.0887	42.7274	92.8234	2.17246	1.11933	0.00109708	0.0295889
1557169_x_at	40.4842	31.3961	68.2268	2.1731	1.11975	0.000273447	0.0111907
233814_at	76.7536	59.5213	129.358	2.1733	1.11989	8.83e-05	0.00492488
210116_at	125.52	97.3303	211.573	2.17376	1.12019	0.00113636	0.0301751
221463_at	270.521	209.765	455.985	2.17379	1.12021	0.00192649	0.0430446
210564_x_at	545.461	422.871	919.683	2.17486	1.12092	2.81e-08	9.95e-06
203473_at	948.171	735.06	1598.72	2.17495	1.12098	2.89e-06	0.000363774
236234_at	25.4787	19.7507	42.9643	2.17533	1.12124	0.000733498	0.0223296
225604_s_at	451.778	350.195	761.873	2.17557	1.12139	2.82e-08	9.95e-06
239467_at	34.4206	26.6811	58.0466	2.17557	1.12139	0.000329108	0.0127256
1552612_at	1102.04	854.059	1859.02	2.17669	1.12214	4.22e-08	1.37e-05
206214_at	771.233	597.556	1301.4	2.17788	1.12292	4.31e-06	0.000494953
221671_x_at	28706.3	22232	48469.8	2.18018	1.12445	5.48e-09	2.61e-06
201149_s_at	568.747	440.47	960.33	2.18024	1.12449	0.000307017	0.0120677
230087_at	84.1009	65.1119	142.067	2.1819	1.12558	3.98e-05	0.00273862
229620_at	96.77	74.9174	163.478	2.18211	1.12573	4.16e-05	0.00281135
201787_at	238.391	184.557	402.727	2.18213	1.12574	0.00186324	0.0420437
230397_at	101.97	78.9409	172.269	2.18225	1.12582	8.46e-06	0.000833687
209633_at	423.513	327.861	715.502	2.18233	1.12587	0.00105859	0.0288102
208343_s_at	152.442	118.002	257.574	2.18279	1.12617	0.000807176	0.023933
212588_at	1303.87	1009.24	2203.28	2.18311	1.12639	4.91e-06	0.000551788
228795_at	57.3403	44.371	96.9311	2.18456	1.12734	2.98e-05	0.0022189
207840_at	76.1774	58.9459	128.779	2.18469	1.12743	0.000145438	0.00709351
212358_at	132.712	102.656	224.46	2.18653	1.12864	0.000743264	0.0224892
226489_at	456.354	352.997	771.866	2.18661	1.1287	0.000245126	0.0104018
235349_at	327.149	253.052	553.338	2.18665	1.12872	0.000855093	0.0248787
207681_at	111.032	85.8781	187.818	2.18703	1.12897	2.14e-06	0.000281395
207104_x_at	156.144	120.759	264.164	2.18754	1.12931	0.000219732	0.00959571
205831_at	799.334	618.036	1352.77	2.18882	1.13015	5.4e-05	0.00342613
216603_at	43.4396	33.5818	73.5319	2.18964	1.13069	0.000632822	0.0202231
225536_at	4772.13	3686.72	8085.49	2.19314	1.133	1.26e-05	0.00112726
229629_at	125.832	97.1789	213.3	2.19492	1.13417	0.000876329	0.0253509
1555779_a_at	329.974	254.829	559.364	2.19505	1.13426	4.2e-08	1.37e-05
221667_s_at	302.852	233.801	513.642	2.19692	1.13548	0.000722209	0.0221091
203088_at	302.737	233.661	513.598	2.19804	1.13622	1.11e-07	2.75e-05
210823_s_at	46.4306	35.8337	78.7789	2.19846	1.13649	4.22e-05	0.00284119
209829_at	108.607	83.8004	184.331	2.19964	1.13727	6.3e-06	0.000675534
224148_at	38.5429	29.7383	65.4201	2.19986	1.13741	0.000150638	0.00728863
213193_x_at	1270.38	980.142	2156.36	2.20005	1.13754	6.84e-07	0.000112367
219730_at	116.065	89.5352	197.052	2.20083	1.13805	1.75e-05	0.00144436
204174_at	1754.77	1353.57	2979.49	2.20121	1.1383	8.72e-05	0.00488288
207838_x_at	98.6756	76.092	167.615	2.2028	1.13934	6.02e-05	0.00371639
216986_s_at	33.762	26.0333	57.355	2.20314	1.13956	8.65e-05	0.00484844
228094_at	236.76	182.513	402.353	2.20451	1.14046	1.22e-06	0.000178245
218805_at	461.016	355.368	783.521	2.20482	1.14066	1.05e-08	4.43e-06
217599_s_at	92.6533	71.4032	157.522	2.20609	1.14149	6.7e-06	0.000706917
239529_at	41.0597	31.6404	69.8135	2.20647	1.14174	0.000256928	0.0107233
1552807_a_at	302.723	233.269	514.738	2.20662	1.14184	0.000613272	0.0197588
215444_s_at	1070.95	825.155	1821.29	2.20721	1.14222	0.000434027	0.0155405
207826_s_at	2124.92	1636.65	3615.45	2.20906	1.14343	0.000520449	0.0176414
1559050_at	54.0836	41.6558	92.0213	2.20909	1.14345	0.000267021	0.0110222
229723_at	404.88	311.807	688.997	2.20969	1.14384	7.93e-07	0.000126357
231093_at	121.743	93.7345	207.241	2.21094	1.14466	0.000529585	0.0178514
217260_x_at	65.3377	50.2985	111.247	2.21173	1.14518	0.00081023	0.0240105
33646_g_at	362.489	278.991	617.375	2.21288	1.14593	9.38e-08	2.44e-05
235372_at	118.402	91.1141	201.701	2.21372	1.14647	1.41e-06	0.000199905
217549_at	129.511	99.6629	220.625	2.21372	1.14647	1.02e-05	0.000963787
229713_at	402.819	309.95	686.311	2.21426	1.14682	1.4e-06	0.000199786
212956_at	812.935	625.322	1385.65	2.21589	1.14789	4.59e-08	1.45e-05
236224_at	236.84	182.167	403.738	2.21631	1.14816	5.84e-05	0.00361841
239364_at	79.1314	60.8387	134.972	2.21852	1.1496	0.00223641	0.0472274
1552365_at	588.261	452.248	1003.46	2.21883	1.1498	0.00213071	0.0458829
219739_at	918.392	706.049	1566.6	2.21883	1.1498	0.000944853	0.0266288
204438_at	1015.53	780.558	1732.8	2.21995	1.15053	0.000147899	0.00718787
219812_at	192.998	148.318	329.389	2.22083	1.1511	1.07e-05	0.00099713
223939_at	136.852	105.158	233.604	2.22146	1.15151	3.84e-05	0.00267524
220900_at	33.2413	25.5276	56.7882	2.22458	1.15353	0.000200845	0.00896423
205159_at	690.971	530.613	1180.48	2.22476	1.15365	1.1e-06	0.000164766
219014_at	10036.6	7706.23	17150.3	2.22551	1.15413	0.00223892	0.0472455
1552667_a_at	91.9606	70.5758	157.24	2.22796	1.15573	4.72e-07	8.67e-05
205988_at	328.018	251.644	561.163	2.22999	1.15704	2.5e-08	9.27e-06
204931_at	179.045	137.34	306.355	2.23064	1.15746	1.79e-07	3.98e-05
201858_s_at	3673.93	2817.84	6287.25	2.23123	1.15784	2.63e-05	0.00200289
221969_at	140.419	107.602	240.596	2.23597	1.1609	0.00113885	0.0302264
217222_at	34.2006	26.2055	58.6068	2.23643	1.1612	0.000543585	0.0182
203559_s_at	3318.81	2542.38	5688.95	2.23765	1.16198	0.000177639	0.00825132
229968_at	156.497	119.882	268.27	2.23778	1.16207	1.55e-06	0.00021546
227336_at	60.7767	46.5549	104.191	2.23802	1.16222	8.49e-06	0.000833687
219892_at	159.377	122.07	273.26	2.23855	1.16256	1.51e-05	0.0012854
211582_x_at	412.788	316.153	707.776	2.23871	1.16267	7.81e-08	2.15e-05
207993_s_at	954.18	730.69	1636.41	2.23955	1.16321	8.04e-06	0.000804969
239237_at	110.351	84.5039	189.254	2.23959	1.16323	0.00018733	0.00858532
210173_at	49.3061	37.7505	84.5811	2.24053	1.16384	2.93e-05	0.00218746
216901_s_at	21.9107	16.7717	37.5981	2.24175	1.16463	0.00153996	0.0369624
230925_at	609.907	466.68	1047.13	2.24379	1.16593	8.96e-08	2.38e-05
222315_at	60.8739	46.5626	104.561	2.24561	1.16711	2.35e-05	0.0018184
208423_s_at	101.724	77.7945	174.772	2.24658	1.16773	3.49e-05	0.00250278
210402_at	21.1673	16.1838	36.3799	2.24792	1.16859	0.000674585	0.021088
204625_s_at	42.6595	32.6133	73.327	2.24838	1.16888	9.71e-05	0.00526493
202902_s_at	4972.59	3800.92	8549.27	2.24926	1.16945	1.92e-09	1.06e-06
207339_s_at	410.089	313.322	705.485	2.25163	1.17097	4.43e-05	0.00293889
229816_at	92.6555	70.7895	159.405	2.25181	1.17109	0.00182851	0.0415612
1552280_at	35.4478	27.0745	61.0082	2.25334	1.17207	0.000189592	0.00865273
222937_s_at	121.652	92.8936	209.442	2.25464	1.1729	5.87e-07	0.000100756
206545_at	77.4846	59.1649	133.408	2.25485	1.17303	3.99e-06	0.000466313
210472_at	50.707	38.7075	87.3372	2.25634	1.17398	0.000377454	0.0141422
204152_s_at	98.3399	75.0642	169.392	2.25663	1.17417	8.47e-05	0.00476315
229084_at	109.64	83.6833	188.876	2.25704	1.17443	0.000464269	0.0161991
213436_at	40.2919	30.7424	69.4428	2.25886	1.17559	0.000103188	0.00548281
221601_s_at	322.46	246.011	555.831	2.25938	1.17592	7.34e-09	3.27e-06
223820_at	45.8961	35.0146	79.1132	2.25944	1.17596	0.000299653	0.0118908
209114_at	10827.5	8253.31	18685.7	2.26403	1.17889	0.000319831	0.0124284
202075_s_at	688.187	524.403	1188.16	2.26573	1.17998	0.000522897	0.0176805
238407_at	49.4336	37.6604	85.3731	2.26692	1.18074	0.000436512	0.0155844
206701_x_at	123.048	93.717	212.583	2.26835	1.18164	3.58e-07	6.92e-05
235780_at	147.895	112.629	255.547	2.26893	1.18201	0.000182309	0.00841158
210946_at	1715.33	1306.21	2964.22	2.26933	1.18226	6.35e-07	0.000106154
212827_at	211.978	161.275	366.755	2.2741	1.18529	8.62e-07	0.000134969
217207_s_at	434.229	330.343	751.353	2.27446	1.18552	6.76e-05	0.00405028
204655_at	1388.46	1056.26	2402.56	2.27459	1.18561	0.000587767	0.019223
1555515_a_at	48.6305	36.9897	84.1656	2.27538	1.18611	0.00159834	0.0377328
211312_s_at	43.7702	33.2927	75.754	2.2754	1.18612	0.00109973	0.0296197
235982_at	18.0651	13.7352	31.2828	2.27756	1.18749	0.00162332	0.0381415
1555759_a_at	990.904	753.31	1716.19	2.2782	1.18789	0.00109	0.0294301
239294_at	274.641	208.718	475.88	2.28002	1.18905	8.52e-07	0.000133963
1554450_s_at	662.959	503.759	1148.94	2.28073	1.1895	0.00179177	0.0409552
220485_s_at	105.136	79.8587	182.298	2.28276	1.19078	5.81e-05	0.00360761
230233_at	480.77	365.111	833.834	2.28378	1.19142	6.37e-09	2.93e-06
205935_at	637.144	483.557	1105.99	2.28719	1.19357	4.06e-06	0.000472808
206255_at	27.3867	20.7842	47.5418	2.2874	1.19371	0.000531558	0.0179069
1553856_s_at	109.714	83.258	190.475	2.28776	1.19394	4.91e-07	8.89e-05
227791_at	160.213	121.575	278.161	2.28797	1.19407	5.08e-07	9.02e-05
214084_x_at	246.391	186.96	427.811	2.28824	1.19424	0.000189921	0.00866047
214615_at	58.4284	44.3221	101.49	2.28983	1.19524	8.23e-06	0.000819839
206978_at	193.05	146.389	335.487	2.29175	1.19645	4.78e-06	0.000540308
210644_s_at	509.459	386.317	885.365	2.29181	1.19649	5.74e-08	1.69e-05
206093_x_at	115.718	87.747	201.103	2.29185	1.19651	0.000930134	0.0263908
205456_at	253.646	192.328	440.825	2.29204	1.19664	3.22e-08	1.11e-05
203382_s_at	1279.76	970.387	2224.18	2.29205	1.19664	0.00217008	0.0464379
227030_at	184.352	139.761	320.471	2.29299	1.19723	0.000304018	0.0119891
216852_x_at	23.3631	17.7117	40.6148	2.2931	1.1973	0.00175653	0.0405041
221331_x_at	120.36	91.1645	209.482	2.29785	1.20028	2.64e-06	0.000335559
1552691_at	47.1753	35.7172	82.1526	2.30008	1.20169	1.54e-05	0.00129988
210895_s_at	477.677	361.64	831.895	2.30034	1.20185	1.27e-05	0.00113075
206584_at	719.151	544.39	1252.63	2.30098	1.20225	2.04e-05	0.00162647
201107_s_at	54.6366	41.3392	95.2288	2.3036	1.20389	0.00130153	0.0330982
213888_s_at	252.44	190.983	440.047	2.30412	1.20422	2.76e-06	0.000349561
209906_at	630.322	476.594	1099.6	2.30719	1.20614	2.34e-05	0.00181497
205405_at	226.781	171.392	395.863	2.3097	1.2077	1.34e-05	0.00117734
209373_at	4414.39	3335.82	7706.88	2.31034	1.20811	0.000144575	0.007064
224989_at	834.13	630.317	1456.3	2.31042	1.20815	1.02e-05	0.000964156
208337_s_at	142.244	107.474	248.384	2.31112	1.20859	2.41e-05	0.00185672
242967_at	67.6524	51.1101	118.15	2.31168	1.20894	0.000498034	0.0170614
1556583_a_at	33.1474	25.0404	57.8952	2.31207	1.20919	0.000160811	0.00764751
213539_at	922.755	696.596	1613.13	2.31574	1.21147	4.62e-07	8.51e-05
214770_at	232.23	175.254	406.155	2.31752	1.21258	0.000832821	0.0244677
235306_at	332.603	251.001	581.703	2.31753	1.21259	3.17e-09	1.62e-06
214511_x_at	404.845	305.518	708.056	2.31756	1.21261	0.00022215	0.00967041
215925_s_at	90.7721	68.485	158.806	2.31885	1.21341	3.6e-05	0.00254955
1554835_a_at	344.307	259.744	602.448	2.31939	1.21375	0.000126056	0.00636477
221239_s_at	50.9819	38.4544	89.224	2.32026	1.21428	4.22e-06	0.00048829
232725_s_at	31.3441	23.6347	54.8779	2.32192	1.21532	0.00025111	0.0105855
221724_s_at	199.255	150.204	348.988	2.32343	1.21626	6.22e-07	0.000105026
214677_x_at	23911	18021.1	41890.8	2.32454	1.21694	1.39e-08	5.74e-06
242134_at	74.412	56.0784	130.378	2.32492	1.21718	2.05e-05	0.00162812
1560562_a_at	57.1618	43.0722	100.172	2.32568	1.21765	0.000406785	0.014857
234640_x_at	139.426	105.059	244.337	2.32571	1.21767	0.00232334	0.0483191
240137_at	57.0427	42.9596	100.033	2.32854	1.21943	3.53e-05	0.0025226
215039_at	83.5921	62.9452	146.62	2.32932	1.21991	4.77e-07	8.71e-05
214181_x_at	355.623	267.644	624.192	2.33217	1.22168	5.25e-08	1.58e-05
210073_at	40.8735	30.7594	71.7482	2.33256	1.22192	3.23e-05	0.00235835
220339_s_at	164.436	123.716	288.736	2.33385	1.22271	0.000631827	0.0202191
213160_at	297.784	223.896	523.335	2.3374	1.2249	1.27e-07	3.06e-05
230422_at	595.538	447.634	1047.04	2.33904	1.22592	1.76e-06	0.000238235
223809_at	160.435	120.58	282.097	2.33949	1.2262	5.67e-08	1.68e-05
220049_s_at	30.24	22.7272	53.1738	2.33966	1.2263	0.000947614	0.0266799
216558_x_at	84.1832	63.2651	148.038	2.33997	1.22649	6.66e-05	0.00401055
210370_s_at	42.0712	31.6164	73.9859	2.34011	1.22658	4.42e-05	0.00293889
215107_s_at	57.2651	43.0293	100.722	2.34077	1.22698	7.77e-05	0.00449296
1553317_s_at	28.3216	21.2791	49.8201	2.34127	1.22729	0.000125173	0.00633102
220068_at	103.483	77.7474	182.044	2.34149	1.22742	0.000126417	0.00637625
229670_at	193.935	145.701	341.174	2.34161	1.2275	2.73e-08	9.83e-06
207723_s_at	61.6296	46.2955	108.439	2.34232	1.22794	4.41e-05	0.00293742
212940_at	123	92.384	216.459	2.34303	1.22838	0.000478832	0.0165383
206637_at	346.96	260.5	610.89	2.34507	1.22963	2.53e-08	9.27e-06
220494_s_at	248.639	186.675	437.792	2.34521	1.22971	3.61e-07	6.93e-05
236264_at	39.8923	29.9243	70.3209	2.34996	1.23264	0.000822328	0.0242769
223185_s_at	56.5416	42.399	99.7136	2.35179	1.23376	3.17e-05	0.00233646
216573_at	72.1074	54.0696	127.17	2.35197	1.23387	5.59e-06	0.000605191
232119_at	55.4072	41.5196	97.8009	2.35554	1.23606	9.88e-05	0.00532218
209686_at	52.8235	39.5778	93.258	2.35632	1.23654	0.000443581	0.0157281
207794_at	51.0109	38.2188	90.0605	2.35644	1.23661	0.00036706	0.0138312
239287_at	89.857	67.309	158.688	2.3576	1.23732	2.56e-06	0.000327104
209734_at	274.104	205.317	484.086	2.35775	1.23741	2.67e-07	5.43e-05
206377_at	262.401	196.437	463.766	2.36089	1.23933	1.24e-05	0.00111085
203698_s_at	216.694	162.212	383.008	2.36115	1.23949	9.47e-05	0.00517601
231124_x_at	127.518	95.4435	225.428	2.3619	1.23995	6.63e-08	1.89e-05
202920_at	146.408	109.572	258.852	2.36238	1.24024	0.000106466	0.00562421
211339_s_at	300.131	224.6	530.699	2.36286	1.24053	7.4e-07	0.000120018
205727_at	133.213	99.6518	235.664	2.36487	1.24176	2.11e-05	0.00167316
1554899_s_at	1203.33	899.656	2130.35	2.36796	1.24364	4.25e-06	0.000489355
1553043_a_at	306.166	228.753	542.481	2.37147	1.24578	1.43e-05	0.00123079
207259_at	463.806	346.496	821.909	2.37206	1.24614	0.00174905	0.0403834
229693_at	332.273	248.166	589.022	2.3735	1.24702	2.18e-05	0.00172632
205419_at	482.675	360.363	856.051	2.37553	1.24825	9.99e-05	0.00536392
222719_s_at	164.588	122.802	292.143	2.37897	1.25034	1.13e-05	0.0010447
222717_at	118.465	88.3809	210.303	2.37951	1.25066	3.2e-06	0.00039034
238546_at	85.9309	64.0937	152.592	2.38076	1.25142	5.84e-07	0.000100756
211323_s_at	125.256	93.4214	222.435	2.38099	1.25156	1.52e-07	3.5e-05
1558971_at	51.7502	38.5961	91.9047	2.38119	1.25169	0.000228139	0.00986827
220454_s_at	120.941	90.1946	214.799	2.3815	1.25187	0.000198003	0.0088809
226400_at	2445.85	1823.47	4345.74	2.38323	1.25292	7.37e-09	3.27e-06
223484_at	9040.07	6734.45	16078.3	2.38747	1.25548	2.57e-05	0.00196265
227198_at	39.0166	29.0608	69.4079	2.38837	1.25603	0.00220587	0.0468669
223488_s_at	162.572	121.081	289.228	2.38871	1.25623	1.52e-07	3.5e-05
204638_at	1098.12	817.854	1953.69	2.3888	1.25628	5.13e-08	1.57e-05
224550_s_at	97.714	72.7663	173.87	2.38943	1.25667	0.00233254	0.0484727
221584_s_at	507.65	378.004	903.412	2.38995	1.25698	3.85e-05	0.00267628
226423_at	1489.35	1108.52	2651.88	2.39227	1.25838	5.53e-06	0.000599598
206030_at	62.8951	46.8104	111.996	2.39254	1.25855	0.00019446	0.00879413
213788_s_at	202.807	150.919	361.201	2.39334	1.25903	1.23e-09	7.39e-07
237867_s_at	44.1995	32.8901	78.7228	2.39351	1.25913	0.000403582	0.0147907
204774_at	508.627	378.447	906.017	2.39404	1.25945	6.19e-07	0.000104782
1557167_at	28.3294	21.0729	50.4805	2.39551	1.26034	0.00227061	0.0476567
1558827_a_at	43.7756	32.5469	78.0529	2.39817	1.26193	1.15e-05	0.00105633
202037_s_at	107.685	79.9814	192.253	2.40372	1.26527	0.00145374	0.0357068
207651_at	228.625	169.804	408.182	2.40385	1.26535	9.22e-06	0.000892043
203645_s_at	1370.52	1017.91	2446.93	2.40387	1.26536	0.000177181	0.00823754
209542_x_at	109.993	81.6757	196.435	2.40506	1.26607	9.46e-05	0.00517601
227344_at	173.104	128.537	309.152	2.40517	1.26614	7.95e-08	2.16e-05
221004_s_at	5762.74	4277.62	10296.2	2.407	1.26724	6.86e-06	0.000716034
228834_at	795.513	590.299	1421.96	2.40887	1.26836	0.000110515	0.0057822
223744_s_at	574.405	426.218	1026.77	2.40902	1.26844	9.99e-05	0.00536392
1405_i_at	1548.29	1147.48	2771.84	2.41559	1.27238	0.00102611	0.0282206
242715_at	28.6356	21.2175	51.2805	2.4169	1.27316	8.29e-05	0.00469242
207577_at	49.0874	36.3579	87.9459	2.41889	1.27435	0.000391013	0.0144842
207237_at	21.384	15.8384	38.3127	2.41898	1.2744	0.000552542	0.0184497
223660_at	91.4669	67.7173	163.965	2.42132	1.27579	0.00176913	0.0406416
209074_s_at	108.161	80.0766	193.893	2.42135	1.27581	7.9e-05	0.00453131
1554834_a_at	141.925	105.047	254.501	2.42273	1.27664	1.58e-07	3.61e-05
201808_s_at	68.1291	50.4212	122.185	2.42328	1.27696	4.01e-05	0.00274882
205518_s_at	273.387	202.304	490.376	2.42396	1.27736	6.49e-08	1.86e-05
240777_at	17.8417	13.2015	32.0067	2.42448	1.27768	0.00039178	0.0144965
209555_s_at	212.798	157.43	381.815	2.42529	1.27816	0.00198157	0.0437233
1552318_at	123.414	91.2833	221.497	2.42648	1.27886	4.79e-07	8.73e-05
209199_s_at	513.743	379.964	922.12	2.42686	1.27909	1.41e-10	1.28e-07
233269_at	89.5524	66.2211	160.774	2.42784	1.27968	4.87e-06	0.000547933
226333_at	405.396	299.758	727.87	2.42819	1.27988	4.12e-10	2.93e-07
201235_s_at	473.324	349.925	850.015	2.42913	1.28044	0.000478264	0.0165291
204563_at	421.449	311.536	756.974	2.42981	1.28084	3.23e-06	0.00039254
239105_at	30.6573	22.6456	55.1141	2.43377	1.28319	5.59e-05	0.00351362
1559584_a_at	223.829	165.31	402.467	2.43462	1.2837	0.000924339	0.0262946
1553559_at	497.462	367.325	894.721	2.43578	1.28438	0.000190129	0.00866274
1554474_a_at	297.56	219.716	535.19	2.43583	1.28441	0.000253764	0.01064
203240_at	5619.42	4147.68	10112.1	2.43801	1.28571	0.00189185	0.0425317
217422_s_at	18.8004	13.8759	33.8332	2.43827	1.28586	0.00189119	0.0425317
228167_at	229.138	169.11	412.383	2.43856	1.28603	3.01e-09	1.55e-06
215049_x_at	1241.37	915.843	2235.07	2.44045	1.28715	0.000890499	0.025644
227061_at	211.088	155.641	380.346	2.44374	1.28909	0.000406707	0.014857
219728_at	29.3815	21.6633	52.9423	2.44387	1.28916	0.000161941	0.00767348
206749_at	52.9493	39.0222	95.4638	2.4464	1.29066	0.000161961	0.00767348
239975_at	66.1816	48.7666	119.343	2.44723	1.29115	0.00064295	0.0204436
206471_s_at	104.762	77.1696	188.993	2.44907	1.29223	9e-08	2.38e-05
221578_at	138.694	102.109	250.376	2.45205	1.29399	8.11e-06	0.000808702
201670_s_at	1841.46	1355.26	3325.66	2.45389	1.29507	7.13e-12	1.15e-08
229560_at	316.264	232.742	571.225	2.45433	1.29533	5.25e-05	0.00335644
1553194_at	26.9777	19.853	48.7268	2.45438	1.29536	0.000943912	0.0266258
227266_s_at	440.239	323.948	795.234	2.45482	1.29562	4.48e-07	8.31e-05
216517_at	118.303	87.0396	213.737	2.45563	1.2961	2.12e-06	0.000281124
206420_at	265.899	195.626	480.417	2.4558	1.29619	4.98e-08	1.55e-05
219971_at	67.8858	49.9302	122.698	2.45738	1.29712	3.56e-05	0.00253792
1555154_a_at	124.839	91.7876	225.732	2.45929	1.29824	6.5e-09	2.96e-06
219279_at	229.201	168.505	414.482	2.45976	1.29852	7.7e-08	2.13e-05
201843_s_at	266.815	196.048	482.841	2.46287	1.30034	0.000158874	0.00759968
223487_x_at	83.8855	61.6285	151.828	2.4636	1.30077	0.000289276	0.011604
244187_at	170.568	125.275	308.83	2.46522	1.30171	7.56e-05	0.00442831
231181_at	27.7066	20.3489	50.1672	2.46535	1.30179	5.46e-05	0.0034551
242388_x_at	96.8179	71.1016	175.32	2.46577	1.30204	5.5e-06	0.000598071
205884_at	137.094	100.675	248.268	2.46602	1.30219	1.33e-07	3.17e-05
206150_at	338.664	248.63	613.506	2.46754	1.30308	9.48e-10	5.96e-07
230109_at	99.4537	72.9956	180.221	2.46893	1.30388	2.03e-08	7.81e-06
215665_at	17.0219	12.4884	30.8608	2.47116	1.30519	0.000727763	0.0222233
211557_x_at	308.346	226.192	559.135	2.47195	1.30565	3.07e-08	1.07e-05
1554240_a_at	296.18	217.219	537.219	2.47317	1.30636	1.32e-06	0.000189249
209685_s_at	375.078	275.056	680.41	2.47372	1.30668	1.99e-10	1.7e-07
228502_at	29.9156	21.9323	54.286	2.47517	1.30753	0.00234026	0.0485593
1552582_at	34.5127	25.3015	62.6312	2.4754	1.30766	0.000579066	0.0190382
238750_at	815.849	597.685	1481.82	2.47927	1.30991	0.000429311	0.0154121
239704_at	21.2859	15.5868	38.6833	2.4818	1.31139	0.0020675	0.0449286
213624_at	2301.93	1685.57	4183.45	2.48192	1.31146	1.01e-05	0.000958357
210990_s_at	62.9848	46.0749	114.605	2.48735	1.31461	0.0013789	0.0343734
208170_s_at	1003.55	734.002	1826.39	2.48826	1.31514	0.000348671	0.0132948
213042_s_at	82.592	60.3991	150.339	2.48909	1.31562	1.14e-05	0.00105031
201668_x_at	397.168	290.245	723.564	2.49294	1.31785	2.56e-10	2.12e-07
1555203_s_at	1445.85	1056.13	2635.54	2.49548	1.31931	3.38e-05	0.00244229
227189_at	188.626	137.721	344.02	2.49794	1.32074	3.83e-10	2.79e-07
237802_at	20.1614	14.7157	36.7853	2.49973	1.32177	0.000192793	0.00873861
214847_s_at	161.192	117.599	294.264	2.50227	1.32324	1.62e-07	3.69e-05
235030_at	74.1333	54.0802	135.348	2.50273	1.3235	6.33e-08	1.82e-05
205697_at	58.8629	42.9398	107.47	2.50281	1.32355	0.000660428	0.0208134
211317_s_at	572.19	417.086	1045.67	2.50708	1.32601	8.26e-11	8.07e-08
204961_s_at	222.717	162.238	407.339	2.51075	1.32812	0.000573773	0.0189453
219962_at	387.234	282.047	708.334	2.51141	1.3285	0.000398038	0.0146649
244276_at	102.938	74.9175	188.474	2.51576	1.33099	5.82e-05	0.00361
202957_at	1219.62	887.561	2233.29	2.51621	1.33125	9.41e-10	5.96e-07
208885_at	1392.49	1013.18	2550.41	2.51724	1.33185	3.78e-10	2.79e-07
1562817_at	24.0523	17.4999	44.0542	2.5174	1.33193	0.000278371	0.0113082
203104_at	760.913	553.411	1394.34	2.51954	1.33316	1.95e-08	7.64e-06
219994_at	60.3688	43.8968	110.652	2.52072	1.33383	2.6e-07	5.36e-05
203697_at	249.243	181.208	456.931	2.52159	1.33433	0.000548766	0.0183446
244300_at	13.5204	9.82617	24.7976	2.52363	1.3355	0.000915468	0.0261102
220266_s_at	1068.29	776.213	1959.88	2.52493	1.33624	0.000202495	0.00900116
208485_x_at	526.797	382.765	966.476	2.52499	1.33628	1.8e-08	7.13e-06
230866_at	71.7097	52.081	131.629	2.52739	1.33765	1.09e-07	2.74e-05
207704_s_at	78.9516	57.3325	144.947	2.52818	1.3381	1.17e-07	2.87e-05
221628_s_at	147.285	106.898	270.571	2.5311	1.33976	5.63e-09	2.66e-06
222257_s_at	421.691	305.867	775.259	2.53462	1.34177	0.000116246	0.00597345
205267_at	863.386	625.93	1588.25	2.53742	1.34336	0.000446819	0.0158089
225241_at	103.268	74.8402	190.046	2.53936	1.34447	0.000285557	0.0115197
227940_at	30.6645	22.217	56.4516	2.54091	1.34535	6.65e-06	0.0007045
219243_at	378.697	274.351	697.229	2.54138	1.34561	1.48e-07	3.47e-05
211825_s_at	124.817	90.4173	229.829	2.54186	1.34589	1.94e-09	1.06e-06
210739_x_at	280.273	203.01	516.127	2.54237	1.34617	0.000571386	0.0188937
1555766_a_at	31.4724	22.7959	57.9583	2.54249	1.34624	2.32e-05	0.00180439
34210_at	745.44	539.696	1373.5	2.54495	1.34764	3.67e-06	0.000436263
208131_s_at	306.631	221.988	565.014	2.54525	1.3478	9.28e-05	0.00510913
205399_at	74.805	54.1391	137.89	2.54697	1.34878	1.27e-05	0.00113154
233565_s_at	2165.89	1567	3994.07	2.54887	1.34986	0.00116121	0.0305973
244434_at	51.3859	37.1768	94.761	2.54892	1.34989	2.1e-06	0.000279525
207530_s_at	50.5826	36.5897	93.298	2.54984	1.35041	0.00134992	0.0338563
213745_at	15.876	11.4836	29.2845	2.55011	1.35056	0.000484728	0.0166997
206797_at	497.922	360.031	918.852	2.55215	1.35171	0.000110496	0.0057822
212681_at	329.065	237.851	607.507	2.55415	1.35284	0.000282481	0.011432
35974_at	149.16	107.795	275.43	2.55513	1.3534	9.07e-08	2.38e-05
236280_at	153.01	110.554	282.61	2.5563	1.35405	1.27e-06	0.000183359
1553336_a_at	110.722	79.9778	204.573	2.55788	1.35495	9.38e-05	0.00515089
201116_s_at	371.684	268.442	686.844	2.55863	1.35537	0.000287166	0.0115532
227135_at	1001.5	723.105	1851.32	2.56024	1.35628	3.66e-05	0.00258789
210133_at	560.427	404.388	1036.76	2.56376	1.35826	0.00172766	0.0400341
207085_x_at	149.271	107.684	276.221	2.5651	1.35902	2.37e-07	4.96e-05
225977_at	104.028	75.0397	192.518	2.56555	1.35927	8.86e-07	0.000138038
229461_x_at	72.1065	51.9972	133.493	2.56731	1.36026	6.8e-05	0.00406142
230573_at	197.094	141.979	365.339	2.57318	1.36355	0.00174979	0.0403834
201720_s_at	2356.64	1697.26	4369.47	2.57442	1.36425	4.16e-08	1.36e-05
219796_s_at	366.385	263.808	679.513	2.57579	1.36501	3.45e-05	0.00248432
217384_x_at	104.83	75.4683	194.462	2.57674	1.36554	1.38e-05	0.00120548
211862_x_at	604.23	434.869	1121.23	2.57831	1.36642	8.27e-10	5.45e-07
1553296_at	368.479	265.138	683.943	2.57957	1.36713	0.00216571	0.046399
213095_x_at	731.762	526.507	1358.33	2.57989	1.36731	7.85e-07	0.000125866
241765_at	67.2872	48.41	124.913	2.58031	1.36754	1.03e-06	0.000156303
234851_at	134.531	96.7726	249.792	2.58123	1.36806	6.75e-07	0.000111547
215967_s_at	59.8445	43.0279	111.179	2.58389	1.36954	3.26e-07	6.43e-05
205312_at	107.509	77.2849	199.772	2.58488	1.3701	0.000245532	0.0104066
210176_at	198.97	143.016	369.776	2.58556	1.37048	2.54e-08	9.27e-06
211742_s_at	712.646	512.172	1324.62	2.58628	1.37088	3.46e-11	4.11e-08
1555465_at	190.414	136.845	353.939	2.58642	1.37096	0.00017224	0.00806959
215891_s_at	344.597	247.638	640.577	2.58675	1.37114	1.03e-06	0.00015628
201141_at	4414.15	3171.28	8208.18	2.58828	1.372	7.21e-05	0.00426475
207800_at	41.6564	29.9137	77.5023	2.59086	1.37343	5.18e-06	0.000572543
218870_at	236.766	169.95	440.732	2.59331	1.37479	2.35e-09	1.25e-06
238695_s_at	19.2722	13.8306	35.8835	2.59451	1.37546	0.000316816	0.0123463
213415_at	324.257	232.649	603.899	2.59575	1.37615	1.41e-06	0.000199905
214470_at	307.2	220.384	572.219	2.59646	1.37655	5.81e-07	0.000100756
209621_s_at	459.669	329.741	856.29	2.59685	1.37677	0.000803216	0.0238414
242600_at	112.119	80.4129	208.904	2.59789	1.37734	7.68e-07	0.000123983
240551_at	28.2615	20.2661	52.6687	2.59886	1.37788	0.00202626	0.0442789
224357_s_at	161.051	115.267	300.814	2.60971	1.38389	2.13e-06	0.000281395
229934_at	50.8749	36.4089	95.0341	2.61019	1.38415	0.00105861	0.0288102
1561387_a_at	146.59	104.902	273.847	2.61051	1.38433	0.00142044	0.0350621
221602_s_at	146.268	104.623	273.395	2.61315	1.38579	2.25e-07	4.78e-05
206366_x_at	110.957	79.3544	207.427	2.61393	1.38622	2.03e-05	0.00162426
209683_at	114.725	82.02	214.563	2.61599	1.38736	8.52e-09	3.7e-06
204896_s_at	111.389	79.6197	208.37	2.61706	1.38795	0.000323016	0.0125343
205810_s_at	122.034	87.225	228.291	2.61727	1.38806	1.56e-06	0.00021717
225763_at	272.182	194.54	509.194	2.61742	1.38815	3.91e-11	4.54e-08
211689_s_at	1703.99	1217.89	3187.87	2.61753	1.38821	0.000949819	0.0267141
217147_s_at	74.357	53.1317	139.15	2.61896	1.38899	1.91e-07	4.21e-05
209540_at	119.517	85.3838	223.711	2.62006	1.3896	0.000265778	0.0110222
207652_s_at	63.4727	45.3415	118.82	2.62057	1.38988	4.04e-05	0.0027639
219197_s_at	78.1722	55.803	146.457	2.62454	1.39206	1.19e-07	2.9e-05
202995_s_at	519.871	371.03	974.231	2.62575	1.39273	0.00120223	0.0312859
205624_at	593.204	423.251	1112.01	2.6273	1.39358	1.48e-05	0.00126512
230391_at	528.332	376.955	990.433	2.62746	1.39367	1.99e-06	0.000267044
205885_s_at	157.066	111.98	294.695	2.63167	1.39598	9.88e-10	6.14e-07
203547_at	629.902	449.029	1182.04	2.63244	1.3964	2.11e-11	2.75e-08
1560762_at	53.5229	38.145	100.466	2.63379	1.39714	1.49e-07	3.47e-05
233857_s_at	60.0783	42.815	112.777	2.63405	1.39729	4.77e-05	0.00311634
241879_at	1806.76	1287.57	3391.67	2.63417	1.39735	3.83e-08	1.28e-05
213566_at	734.933	523.729	1379.66	2.63431	1.39742	9.67e-12	1.47e-08
205504_at	115.102	82.0084	216.123	2.63537	1.39801	2.68e-07	5.43e-05
209602_s_at	28.5518	20.341	53.6163	2.63587	1.39828	1.42e-05	0.00122548
211893_x_at	57.5687	40.9827	108.2	2.64013	1.40061	0.000472074	0.0163566
1553102_a_at	183.472	130.578	344.938	2.64162	1.40142	9.22e-08	2.41e-05
244108_at	63.1512	44.9343	118.761	2.64299	1.40217	0.0012971	0.0330598
208071_s_at	120.04	85.4104	225.75	2.64313	1.40225	3.36e-07	6.54e-05
211776_s_at	317.432	225.807	597.128	2.64442	1.40295	4.29e-05	0.00286878
211190_x_at	68.2434	48.5344	128.408	2.64571	1.40365	2.58e-08	9.33e-06
234149_at	57.0669	40.5354	107.531	2.65278	1.4075	0.00045066	0.0158762
232072_at	111.633	79.2907	210.361	2.65303	1.40764	1.78e-08	7.08e-06
206682_at	141.709	100.604	267.185	2.65581	1.40915	9.99e-08	2.54e-05
219777_at	424.269	301.193	799.976	2.65602	1.40927	3.91e-09	1.94e-06
222484_s_at	2940.42	2085.42	5550.43	2.66154	1.41226	2.9e-05	0.00217454
242946_at	146.102	103.57	275.935	2.66423	1.41372	2.22e-07	4.74e-05
1565692_at	56.5968	40.1114	106.92	2.66559	1.41445	3.49e-05	0.00250278
229045_at	33.538	23.7661	63.368	2.66632	1.41485	0.000202839	0.00900912
217236_x_at	300.793	213.014	568.753	2.67003	1.41686	8.71e-07	0.000136019
237625_s_at	138.326	97.9246	261.658	2.67204	1.41794	7.85e-06	0.000790703
210279_at	97.1868	68.7829	183.893	2.67354	1.41875	9.21e-06	0.000892043
236359_at	19.2792	13.6347	36.5095	2.67768	1.42098	0.00202885	0.0443177
229686_at	192.255	135.944	364.151	2.67868	1.42152	1.83e-09	1.03e-06
1555349_a_at	640.344	452.755	1212.99	2.67912	1.42176	1.53e-07	3.5e-05
224404_s_at	98.1643	69.3947	185.988	2.68014	1.42231	2.37e-07	4.96e-05
219909_at	119.704	84.6043	226.851	2.68131	1.42294	4.97e-05	0.0032095
204829_s_at	255.586	180.549	484.647	2.6843	1.42454	1.6e-08	6.46e-06
223344_s_at	451.746	319.074	856.748	2.68511	1.42498	2.05e-06	0.000273733
205901_at	85.0568	60.0739	161.321	2.68537	1.42512	2.12e-07	4.61e-05
218559_s_at	1457.37	1028.95	2765.15	2.68734	1.42618	4.41e-08	1.41e-05
209138_x_at	28050.8	19802.5	53230	2.68804	1.42655	1.39e-10	1.28e-07
244413_at	69.0151	48.714	130.987	2.68889	1.42701	3.77e-08	1.27e-05
218002_s_at	2132.9	1505.13	4049.24	2.69029	1.42776	3.81e-05	0.00265738
216191_s_at	230.094	162.316	436.995	2.69225	1.42881	0.00167742	0.0391769
204834_at	711.881	501.981	1352.63	2.69458	1.43006	1.75e-10	1.52e-07
202741_at	2034.96	1434.33	3868.45	2.69704	1.43138	4.81e-06	0.000542327
236198_at	59.5134	41.9463	113.139	2.69725	1.43149	5.21e-08	1.57e-05
209671_x_at	675.125	475.553	1284.34	2.70073	1.43335	6.99e-06	0.000726858
204661_at	631.196	444.551	1200.96	2.70151	1.43376	6.3e-07	0.000105611
216365_x_at	286.232	201.557	544.714	2.70253	1.43431	6.25e-05	0.0038241
204636_at	184.346	129.805	350.838	2.70281	1.43446	0.000332845	0.0128519
206296_x_at	78.636	55.366	149.671	2.70329	1.43472	6.16e-06	0.00066256
207968_s_at	75.8269	53.3691	144.383	2.70536	1.43582	2.7e-09	1.4e-06
212587_s_at	486.388	342.252	926.381	2.70672	1.43654	1.35e-07	3.19e-05
223922_x_at	874.42	615.159	1665.85	2.708	1.43723	2.25e-08	8.53e-06
206710_s_at	475.118	334.197	905.299	2.70888	1.43769	0.000214934	0.00941627
228750_at	127.076	89.3482	242.243	2.71123	1.43895	0.00119103	0.0311576
210915_x_at	1144.75	804.785	2182.54	2.71195	1.43933	3.91e-08	1.29e-05
214765_s_at	709.893	499.046	1353.53	2.71224	1.43948	4.73e-05	0.0030945
205612_at	43.8046	30.782	83.5578	2.7145	1.44069	0.000167069	0.00785424
205945_at	263.474	185.058	502.849	2.71725	1.44215	9.68e-08	2.51e-05
216230_x_at	91.2882	64.0931	174.305	2.71956	1.44337	1.06e-05	0.000991761
231747_at	131.639	92.4212	251.357	2.71969	1.44344	3.37e-10	2.63e-07
242714_at	67.9973	47.7373	129.844	2.71997	1.44359	4.98e-07	8.94e-05
209147_s_at	1306.51	916.091	2498.3	2.72713	1.44738	6.24e-10	4.3e-07
215121_x_at	31154.4	21844.5	59573.9	2.72718	1.44741	9.32e-11	8.94e-08
209498_at	5370.1	3764.64	10271	2.72828	1.44799	0.00171905	0.0399105
211888_x_at	94.4571	66.2079	180.691	2.72915	1.44845	9.7e-09	4.17e-06
203922_s_at	388.84	272.385	744.332	2.73264	1.4503	5.19e-08	1.57e-05
209614_at	35.8751	25.1261	68.688	2.73373	1.45087	0.00102709	0.0282333
1557197_a_at	123.997	86.8341	237.442	2.73444	1.45124	0.000419831	0.0151892
238668_at	252.775	176.989	484.122	2.73532	1.45171	4.71e-11	5.15e-08
1552903_at	90.2976	63.2104	172.985	2.73665	1.45241	0.000535725	0.0179808
205384_at	75.0225	52.5081	143.751	2.73769	1.45296	7.74e-06	0.000782146
218918_at	201.724	141.157	386.614	2.7389	1.45359	2.48e-10	2.09e-07
204560_at	228.728	160.01	438.5	2.74045	1.45441	1.43e-05	0.00123079
204118_at	718.225	502.402	1377.05	2.74094	1.45467	3.37e-10	2.63e-07
232428_at	338.331	236.64	648.757	2.74154	1.45499	0.000197501	0.00886564
203472_s_at	275.278	192.453	528.11	2.7441	1.45633	2.38e-08	8.97e-06
214270_s_at	73.2273	51.1795	140.531	2.74585	1.45725	5.45e-06	0.000594917
220146_at	90.5254	63.2581	173.763	2.74688	1.4578	1.3e-05	0.00114833
220377_at	29.8396	20.8484	57.2863	2.74776	1.45826	3.8e-06	0.00044739
211796_s_at	1015.19	709.148	1949.43	2.74898	1.45889	4.96e-07	8.94e-05
229327_s_at	114.905	80.2	220.845	2.75368	1.46136	2.07e-08	7.92e-06
234263_at	15.3906	10.7421	29.5807	2.75372	1.46138	0.000184183	0.00847662
236595_at	116.488	81.2797	223.968	2.75552	1.46233	1.1e-07	2.75e-05
228498_at	2645.48	1845.78	5086.65	2.75582	1.46248	8.07e-05	0.00460053
227346_at	362.402	252.836	696.866	2.7562	1.46268	2.98e-10	2.39e-07
201842_s_at	1083.18	755.524	2083.4	2.75756	1.46339	6.31e-05	0.00384211
209866_s_at	51.0574	35.5463	98.4071	2.76842	1.46906	8.32e-05	0.00469803
229779_at	67.4027	46.9208	129.926	2.76905	1.46939	5.28e-07	9.34e-05
242587_at	44.4007	30.9084	85.5879	2.76909	1.46941	2.41e-05	0.00185672
230276_at	93.3586	64.9767	179.998	2.77019	1.46999	1.96e-08	7.64e-06
207238_s_at	865.676	602.421	1669.29	2.77098	1.47039	5.94e-08	1.73e-05
220565_at	53.0477	36.8992	102.343	2.77359	1.47175	1.93e-05	0.00155614
219574_at	185.904	129.289	358.729	2.77463	1.47229	3.83e-08	1.28e-05
1554018_at	251.595	174.964	485.52	2.77497	1.47247	0.000585977	0.0191994
216708_x_at	50.2012	34.9091	96.8824	2.77527	1.47263	8.16e-07	0.000129311
1555756_a_at	241.259	167.683	465.861	2.77822	1.47416	1.33e-08	5.55e-06
227265_at	1417.78	982.778	2745.67	2.79378	1.48222	4.13e-09	2.03e-06
209727_at	347.668	240.84	673.775	2.7976	1.48419	6.97e-08	1.96e-05
242943_at	194.688	134.746	377.666	2.8028	1.48687	2.69e-10	2.19e-07
224401_s_at	20.6786	14.3063	40.1307	2.8051	1.48805	0.000384746	0.0143395
232737_s_at	104.788	72.4522	203.495	2.80868	1.48989	0.00196011	0.0435287
201540_at	1535.05	1059.52	2986.65	2.81887	1.49512	2.38e-06	0.000306691
32128_at	2745.58	1892.24	5350.53	2.82762	1.49959	1.55e-05	0.00130309
219463_at	61.1035	42.0831	119.166	2.83168	1.50166	3.66e-05	0.00258789
230804_at	8.9897	6.19029	17.5352	2.8327	1.50218	0.00244411	0.0499745
231963_at	29.7612	20.4894	58.0644	2.83387	1.50278	2.57e-05	0.00196146
201539_s_at	172.937	119.043	337.457	2.83475	1.50322	1.25e-06	0.000181906
241068_at	93.2712	64.1554	182.151	2.83922	1.50549	8.49e-10	5.46e-07
219191_s_at	179.036	123.051	349.937	2.84385	1.50784	5.87e-10	4.12e-07
230075_at	28.638	19.6804	55.9823	2.84458	1.50821	2.45e-06	0.000314866
204591_at	77.0406	52.8286	150.951	2.85737	1.51469	3.43e-08	1.18e-05
206470_at	82.439	56.5071	161.599	2.8598	1.51591	1.11e-07	2.75e-05
205285_s_at	95.7726	65.5908	187.906	2.86483	1.51845	2.21e-06	0.000287842
214040_s_at	351.024	240.376	688.789	2.86546	1.51877	8.4e-08	2.25e-05
242137_at	23.1814	15.8646	45.5166	2.86906	1.52058	0.000267927	0.0110391
204674_at	252.53	172.705	496.207	2.87316	1.52264	3.7e-10	2.77e-07
228766_at	153.895	105.235	302.435	2.8739	1.52301	0.000882886	0.0255002
211795_s_at	338.028	231.047	664.604	2.87649	1.52431	6.57e-07	0.000109497
214219_x_at	45.5132	31.1085	89.4857	2.87657	1.52435	0.000786801	0.0235201
211887_x_at	94.0789	64.2879	185.02	2.87799	1.52506	1.19e-05	0.00108048
204882_at	162.797	111.216	320.256	2.8796	1.52587	8.2e-11	8.07e-08
1567628_at	1627.19	1111.47	3201.49	2.88041	1.52627	0.00110889	0.0297296
1553808_a_at	180.483	123.266	355.147	2.88116	1.52665	8.53e-07	0.000133963
229391_s_at	568.376	388.093	1118.71	2.88258	1.52736	7.75e-05	0.00448557
223280_x_at	1083.04	738.359	2135.23	2.89185	1.53199	1.49e-07	3.47e-05
204960_at	229.155	156.138	452.05	2.8952	1.53366	6.55e-10	4.37e-07
1555342_a_at	19.4595	13.2581	38.3901	2.8956	1.53386	4.81e-05	0.00314089
204213_at	5942.67	4048.84	11723.8	2.89561	1.53387	0.000449822	0.0158569
206206_at	129.176	87.9543	255.011	2.89936	1.53574	1.53e-11	2.15e-08
225457_s_at	1545.98	1052.12	3053.56	2.90229	1.53719	0.000734845	0.0223333
219666_at	1004.24	683.247	1984.1	2.90393	1.53801	8.19e-08	2.2e-05
227742_at	284.964	193.646	563.726	2.91112	1.54158	0.00155649	0.0371672
231676_s_at	54.4995	36.9803	107.979	2.9199	1.54592	0.000471412	0.0163544
212937_s_at	201.318	136.551	399.027	2.92218	1.54705	7.84e-05	0.00451484
207500_at	361.196	244.887	716.243	2.92479	1.54833	0.000121669	0.00619115
211663_x_at	268.59	181.978	532.982	2.92883	1.55032	1.52e-09	8.75e-07
229529_at	36.1057	24.4581	71.6616	2.92998	1.55089	8.94e-05	0.00496036
202953_at	2016.96	1366.12	4003.71	2.93072	1.55125	1.02e-05	0.000963787
212187_x_at	966.325	654.169	1919.22	2.93383	1.55279	2.81e-08	9.95e-06
226492_at	545.539	369.293	1083.55	2.93413	1.55293	0.000274673	0.011224
1558972_s_at	82.0847	55.4613	163.356	2.94541	1.55847	7.41e-06	0.000762947
235706_at	321.279	216.857	640.043	2.95146	1.56143	6.82e-07	0.000112268
224356_x_at	1099.01	741.775	2189.51	2.95171	1.56155	4.24e-08	1.37e-05
228376_at	267.17	180.178	532.725	2.95666	1.56397	5.38e-07	9.48e-05
211748_x_at	1148.04	774.083	2289.6	2.95783	1.56454	1.75e-08	7.03e-06
204006_s_at	691.284	465.963	1379.11	2.9597	1.56545	2.77e-05	0.00209553
1553380_at	18.1522	12.2326	36.2227	2.96116	1.56616	1.81e-05	0.00147544
229367_s_at	313.329	211.12	625.338	2.96201	1.56657	1.89e-09	1.05e-06
219543_at	1332.7	897.02	2662.67	2.96835	1.56966	0.000159964	0.00762534
209901_x_at	667.678	449.2	1334.61	2.97109	1.57099	4.47e-06	0.000510342
221102_s_at	64.4644	43.3024	129.064	2.98053	1.57557	0.000475066	0.0164394
230550_at	211.221	141.804	423.125	2.98388	1.57719	1.38e-05	0.00120491
210786_s_at	164.537	110.413	329.76	2.98662	1.57851	7.05e-11	7.13e-08
210299_s_at	288.396	193.346	578.548	2.99228	1.58125	4.3e-05	0.00286878
229659_s_at	5628.99	3771.31	11299.8	2.99626	1.58316	0.00154137	0.0369624
215051_x_at	1110.09	741.527	2235.18	3.01429	1.59182	1.34e-07	3.19e-05
226594_at	1213.9	809.959	2446.97	3.0211	1.59507	0.000195186	0.00880513
216846_at	29.2211	19.4928	58.918	3.02255	1.59577	0.00119877	0.0312539
210972_x_at	814.693	543.297	1643.16	3.02443	1.59666	1.65e-07	3.72e-05
206369_s_at	35.0042	23.3341	70.6285	3.02683	1.59781	7.99e-05	0.00457261
205789_at	122.87	81.8554	248.073	3.03062	1.59961	4.08e-10	2.93e-07
229369_at	175.763	117.06	354.964	3.03233	1.60043	3.26e-05	0.00237945
217023_x_at	445.241	296.456	899.428	3.03394	1.60119	3.97e-13	9.43e-10
214602_at	10.0172	6.66363	20.2545	3.03956	1.60386	0.000741202	0.0224766
201739_at	3826.71	2545.39	7738.13	3.04006	1.6041	1.72e-05	0.00142048
207761_s_at	2666.21	1771.66	5396.96	3.04628	1.60705	1.23e-05	0.00111034
211902_x_at	686.394	455.84	1390.19	3.04973	1.60868	4.48e-07	8.31e-05
206380_s_at	23.5219	15.6092	47.6763	3.05437	1.61087	4.44e-05	0.00293936
1553572_a_at	66.2618	43.9567	134.351	3.05645	1.61186	2.27e-06	0.000293859
205213_at	77.9275	51.6731	158.072	3.05908	1.6131	0.000190632	0.00867124
215440_s_at	334.209	221.589	677.994	3.05969	1.61339	4.23e-14	1.36e-10
1553873_at	23.6924	15.7066	48.07	3.06049	1.61376	0.00112	0.0299118
206398_s_at	96.818	64.1808	196.447	3.06084	1.61393	1.28e-09	7.62e-07
1552367_a_at	241.827	160.177	491.074	3.06582	1.61627	0.00059233	0.0193462
222043_at	107.399	71.1339	218.102	3.06608	1.61639	4.66e-06	0.000529417
211878_at	26.6131	17.6212	54.062	3.068	1.6173	4.37e-07	8.16e-05
218756_s_at	1159.43	767.437	2356.03	3.07	1.61824	0.000143082	0.00702245
232383_at	99.7666	66.0287	202.756	3.07072	1.61858	1.09e-07	2.74e-05
206925_at	88.5511	58.6026	179.973	3.07107	1.61874	1.12e-11	1.65e-08
228581_at	34.5998	22.881	70.373	3.07561	1.62087	9.45e-05	0.00517601
207601_at	445.031	294.032	905.974	3.08121	1.6235	0.000144778	0.00706763
220468_at	975.821	644.527	1987.14	3.0831	1.62438	0.00155739	0.0371672
204581_at	30.7472	20.2963	62.65	3.08677	1.6261	3.91e-05	0.00270627
234306_s_at	85.3692	56.3117	174.071	3.0912	1.62817	2.34e-07	4.94e-05
1560316_s_at	81.1893	53.5439	165.58	3.09243	1.62874	5.25e-12	9.27e-09
202291_s_at	2085.55	1375.38	4253.45	3.09256	1.6288	0.000292357	0.0116847
230130_at	189.344	124.85	386.222	3.09348	1.62923	2.22e-05	0.0017544
217154_s_at	43.9951	29.0088	89.7425	3.09363	1.6293	0.000120479	0.00615627
211636_at	35.2806	23.2543	71.9924	3.09588	1.63035	2.88e-07	5.78e-05
217084_at	38.9017	25.6394	79.3869	3.09629	1.63054	1.01e-07	2.55e-05
212671_s_at	3574.55	2352.62	7304.67	3.10491	1.63455	2.56e-06	0.000327104
220082_at	1018.67	670.187	2082.44	3.10725	1.63564	0.000618979	0.0199075
1554300_a_at	25.6337	16.8483	52.4523	3.1132	1.6384	0.000974387	0.0272087
1552806_a_at	74.8673	49.1598	153.343	3.11927	1.64121	1.61e-06	0.000221299
238018_at	48.341	31.738	99.024	3.12004	1.64157	8.41e-07	0.000132876
233938_at	149.152	97.88	305.667	3.12287	1.64287	0.000501059	0.0171221
207741_x_at	455.662	298.999	933.896	3.1234	1.64312	4.89e-11	5.24e-08
39318_at	85.7105	56.2233	175.724	3.12546	1.64407	1.12e-05	0.00103918
1552386_at	66.2742	43.4098	136.071	3.13457	1.64827	2.04e-09	1.11e-06
210548_at	20.4635	13.4029	42.0168	3.1349	1.64842	0.00204222	0.0445742
210839_s_at	445.554	291.578	915.586	3.14011	1.65081	3.5e-14	1.27e-10
1552870_s_at	172.844	113.105	355.204	3.14048	1.65098	0.000124362	0.00630219
219452_at	42.0563	27.5062	86.4721	3.14373	1.65248	3.96e-05	0.00273544
211648_at	35.1546	22.9917	72.2835	3.1439	1.65256	1.42e-05	0.00122828
234390_x_at	53.6565	35.0441	110.473	3.1524	1.65645	1.45e-09	8.47e-07
218232_at	2259.92	1475.97	4653.03	3.15253	1.65651	2.03e-05	0.00162351
219059_s_at	142.636	93.1105	293.819	3.15559	1.65791	0.00109594	0.0295757
205903_s_at	59.7211	38.9325	123.181	3.16397	1.66174	1.03e-06	0.000156211
222838_at	550.644	358.934	1135.87	3.16456	1.662	2.25e-07	4.78e-05
216412_x_at	251.326	163.79	518.541	3.16589	1.66261	9.85e-08	2.52e-05
217552_x_at	65.502	42.6842	135.156	3.16642	1.66285	3.54e-10	2.73e-07
1555628_a_at	69.1194	45.0352	142.64	3.16729	1.66325	2.53e-08	9.27e-06
235019_at	242.41	157.928	500.303	3.16791	1.66353	1.58e-05	0.00132026
223620_at	378.93	246.759	782.398	3.17069	1.6648	1.14e-09	6.97e-07
228599_at	56.6194	36.8642	116.925	3.17177	1.66529	0.000294772	0.011764
226818_at	1157.76	753.398	2392.13	3.17512	1.66681	2.88e-11	3.49e-08
216587_s_at	12.5867	8.18732	26.0163	3.17764	1.66795	0.000438245	0.0156266
214433_s_at	4131.06	2685.42	8544.09	3.18166	1.66978	0.00150275	0.0364909
204260_at	118.672	77.0028	245.871	3.19302	1.67492	9.77e-05	0.0052753
224339_s_at	28.6657	18.598	59.3989	3.19384	1.67529	0.000471944	0.0163566
217138_x_at	90.9448	58.8787	188.831	3.20711	1.68127	3.79e-09	1.9e-06
226841_at	695.391	450.183	1443.92	3.20742	1.68141	3.6e-10	2.73e-07
216542_x_at	656.943	425.204	1364.36	3.20871	1.68199	7.04e-14	1.83e-10
1553151_at	63.5098	41.0916	131.944	3.21099	1.68302	3.57e-06	0.000427184
215784_at	37.7874	24.4432	78.5222	3.21243	1.68367	4.62e-06	0.00052666
1555728_a_at	559.431	361.736	1162.92	3.21484	1.68474	1.8e-07	3.99e-05
219895_at	45.2668	29.2228	94.2432	3.22499	1.68929	6.23e-05	0.0038217
223751_x_at	83.6194	53.9808	174.095	3.22513	1.68936	6.52e-10	4.37e-07
216474_x_at	703.001	453.64	1464.21	3.2277	1.69051	5.1e-14	1.47e-10
235385_at	88.3794	56.9649	184.276	3.23491	1.69373	4.28e-09	2.09e-06
204532_x_at	1098.42	707.172	2292.77	3.24217	1.69696	0.000251721	0.0106031
205242_at	1292.93	832.076	2699.77	3.24462	1.69805	1.54e-05	0.00129988
1558176_at	85.8777	55.2559	179.355	3.24589	1.69861	7.81e-05	0.00450117
206244_at	40.8388	26.2753	85.2958	3.24623	1.69876	3.48e-05	0.00250278
210571_s_at	91.3128	58.6962	190.88	3.25199	1.70132	2.87e-11	3.49e-08
219230_at	81.0348	52.0434	169.535	3.25757	1.70379	2.13e-06	0.000281395
230673_at	23.2647	14.939	48.6801	3.25859	1.70425	4.3e-07	8.06e-05
234764_x_at	2358.49	1514.12	4936.02	3.25999	1.70487	0.00106798	0.0289785
1552473_at	273.213	175.099	572.718	3.27083	1.70966	4.71e-08	1.48e-05
223775_at	16.3456	10.4666	34.2918	3.2763	1.71207	2.09e-05	0.00165748
229800_at	76.288	48.8092	160.17	3.28156	1.71438	0.000121542	0.00619115
209791_at	943.32	603.42	1980.91	3.28281	1.71493	1.31e-05	0.00115915
203841_x_at	35.8856	22.9491	75.3758	3.28447	1.71566	0.000702971	0.0216413
219505_at	704.271	450.345	1479.41	3.28507	1.71592	5.9e-08	1.72e-05
209703_x_at	358.537	229.193	753.375	3.28708	1.71681	6.82e-06	0.000714274
206623_at	53.1024	33.9342	111.616	3.28918	1.71773	0.00014094	0.00692978
206488_s_at	244.099	155.977	513.102	3.2896	1.71791	0.000965994	0.0270295
220421_at	510.292	325.977	1072.94	3.29145	1.71872	0.000111309	0.00581265
215379_x_at	20860.6	13319	43882.4	3.29473	1.72016	6.47e-11	6.68e-08
209924_at	2666.97	1702.35	5611.58	3.29637	1.72088	7.26e-05	0.00428558
215946_x_at	3136.85	2001.33	6603.18	3.2994	1.7222	2.66e-07	5.43e-05
223587_s_at	275.005	175.433	578.96	3.30018	1.72254	4.22e-05	0.00284119
220832_at	66.144	42.1335	139.439	3.30945	1.72659	2.61e-07	5.37e-05
207134_x_at	600.401	382.321	1266.12	3.31166	1.72755	6.7e-12	1.12e-08
205757_at	295.354	188.024	622.995	3.31338	1.7283	1.78e-05	0.00146409
228335_at	70.0107	44.5232	147.814	3.31994	1.73116	0.000134418	0.00665095
214560_at	278.459	177.023	588.104	3.32219	1.73213	4.6e-11	5.13e-08
237206_at	160.69	102.127	339.461	3.32391	1.73288	0.000424152	0.0152972
211639_x_at	470.798	298.693	996.169	3.33509	1.73773	5.41e-06	0.00059197
215035_at	56.4764	35.8263	119.514	3.33591	1.73808	0.000421786	0.0152319
219607_s_at	979.338	620.625	2074.36	3.34237	1.74087	1.41e-08	5.81e-06
209541_at	148.201	93.9117	313.925	3.34277	1.74104	6.25e-05	0.0038241
1555229_a_at	834.094	528.099	1768.19	3.34821	1.74339	1.2e-07	2.91e-05
207126_x_at	1007.89	637.523	2138.5	3.35438	1.74605	0.000209895	0.00926979
1559502_s_at	110.211	69.6644	233.986	3.35876	1.74793	9.74e-11	9.18e-08
211794_at	68.6817	43.3561	145.991	3.36725	1.75157	3.67e-07	7.02e-05
224342_x_at	864.545	545.518	1838.42	3.37004	1.75277	1.31e-06	0.000188251
225353_s_at	2966.19	1870.92	6309.66	3.3725	1.75382	1.13e-06	0.000167784
241350_at	16.6588	10.4813	35.5164	3.38853	1.76066	0.00235806	0.0488544
217179_x_at	1064.24	669.024	2270.7	3.39406	1.76301	3.03e-07	6.06e-05
209392_at	1104.02	693.444	2357.37	3.39951	1.76533	5.97e-14	1.63e-10
217227_x_at	893.386	561.029	1907.95	3.4008	1.76588	3.76e-05	0.00263338
205683_x_at	621.285	389.86	1327.74	3.40569	1.76795	1.01e-12	2.21e-09
206094_x_at	838.962	526.017	1794.27	3.41105	1.77021	0.000156386	0.00750694
208488_s_at	76.598	47.9273	164.119	3.42434	1.77583	1.46e-09	8.47e-07
229337_at	99.0558	61.9411	212.353	3.42831	1.7775	1.64e-05	0.00136558
235885_at	35.4366	22.1474	76.0035	3.43171	1.77893	3.27e-07	6.43e-05
214836_x_at	5869.21	3667.91	12589	3.43219	1.77913	9.74e-08	2.51e-05
215565_at	88.1031	54.8044	189.752	3.46235	1.79175	6.29e-10	4.3e-07
236191_at	80.937	50.3171	174.408	3.46619	1.79335	0.00124634	0.0322955
224358_s_at	125.736	78.0958	271.164	3.4722	1.79585	8.41e-10	5.46e-07
229121_at	152.666	94.7389	329.498	3.47796	1.79824	1.21e-06	0.000177469
1555175_a_at	219.443	136.071	473.945	3.48307	1.80036	3.07e-06	0.000379486
235359_at	67.2528	41.6471	145.418	3.49166	1.80391	7.21e-09	3.26e-06
214669_x_at	10863.4	6716.74	23521.8	3.50197	1.80817	4.71e-15	3.22e-11
217258_x_at	619.246	381.903	1343.77	3.5186	1.815	0.000272426	0.0111656
236313_at	648.169	399.429	1407.48	3.52373	1.81711	5.75e-05	0.0035869
220812_s_at	284.948	175.512	619.015	3.52692	1.81841	0.000597366	0.0194105
215382_x_at	430.389	264.971	935.346	3.52999	1.81966	1.62e-11	2.22e-08
203908_at	1325.35	815.947	2880.38	3.53011	1.81971	0.000311592	0.0121688
210084_x_at	440.484	270.926	958.08	3.53631	1.82224	8.78e-13	2e-09
224102_at	13.0303	8.00771	28.3622	3.54187	1.82451	0.00146558	0.035882
233801_s_at	77.8164	47.795	169.461	3.54557	1.82602	1.13e-05	0.00104332
210881_s_at	45.4269	27.8989	98.9334	3.54614	1.82625	0.0013956	0.0345979
211883_x_at	2971.13	1822.27	6478.17	3.555	1.82985	0.00091654	0.0261271
205430_at	38.7783	23.7765	84.573	3.55699	1.83066	2.3e-05	0.00179353
222920_s_at	45.925	28.1544	100.172	3.55796	1.83105	2.59e-07	5.36e-05
206666_at	298.13	182.738	650.379	3.55907	1.8315	5.49e-05	0.003468
228056_s_at	24.9798	15.2871	54.5679	3.56953	1.83573	9.8e-08	2.52e-05
213155_at	78.1878	47.8472	170.806	3.56983	1.83586	0.000841515	0.0246192
214973_x_at	1346.19	821.511	2947.83	3.5883	1.8433	2.27e-09	1.22e-06
220059_at	57.5741	35.124	126.106	3.5903	1.8441	7.4e-06	0.000762947
205692_s_at	300.747	183.182	659.628	3.60094	1.84837	2.15e-06	0.000282899
203305_at	482.845	294.07	1059.1	3.60154	1.84861	8.47e-06	0.000833687
203001_s_at	102.575	62.3479	225.373	3.61476	1.8539	0.000782795	0.0234389
227736_at	2574.07	1563.63	5658.58	3.61887	1.85554	0.00201739	0.0441558
1554483_at	362.913	220.322	798.189	3.62283	1.85712	0.000199171	0.00891136
219424_at	56.6087	34.3564	124.537	3.62486	1.85793	4.48e-08	1.42e-05
215125_s_at	727.34	441.407	1600.19	3.6252	1.85806	0.000195993	0.00881968
211494_s_at	228.647	138.341	504.318	3.64547	1.86611	0.000320645	0.0124512
231669_at	90.4382	54.6347	199.733	3.6558	1.87019	3.25e-06	0.000393993
234673_at	33.4264	20.1618	73.9185	3.66627	1.87431	0.000239722	0.0102409
205200_at	216.766	130.66	479.616	3.6707	1.87606	0.000303785	0.0119891
214505_s_at	308.842	186.074	683.608	3.67385	1.87729	3.34e-06	0.000401879
207957_s_at	134.868	81.1248	298.926	3.68476	1.88157	1.58e-09	8.98e-07
227735_s_at	2578.44	1549.7	5718.8	3.69026	1.88372	0.00103977	0.02847
230135_at	72.7026	43.6471	161.398	3.6978	1.88667	3.87e-06	0.000454849
201427_s_at	8502.32	5095.05	18903.4	3.71016	1.89148	5.41e-11	5.69e-08
217360_x_at	154.912	92.7752	344.592	3.71427	1.89308	4.28e-16	3.34e-12
204561_x_at	305.777	182.954	680.709	3.72065	1.89555	0.00169186	0.0394689
207432_at	143.34	85.7446	319.158	3.72219	1.89615	0.00229842	0.0479459
216853_x_at	648.107	387.503	1443.64	3.72548	1.89743	3.4e-07	6.58e-05
233371_at	101.233	60.3045	226.173	3.75051	1.90709	0.00062805	0.0201282
202742_s_at	594.233	353.786	1328.23	3.75433	1.90856	3.25e-09	1.65e-06
205861_at	105.342	62.6632	235.624	3.76017	1.9108	7.93e-05	0.00454257
210258_at	72.0533	42.7907	161.381	3.77141	1.9151	6.3e-06	0.000675534
237466_s_at	20.2303	12.0104	45.3225	3.77361	1.91595	3.68e-06	0.000436713
217489_s_at	24.6769	14.6111	55.4043	3.79193	1.92293	5.43e-05	0.00343757
211655_at	78.7796	46.4837	177.367	3.81568	1.93194	1.55e-10	1.39e-07
227190_at	314.014	184.914	708.108	3.8294	1.93712	0.000406255	0.014857
228055_at	121.69	71.5805	274.656	3.83702	1.93999	3.01e-14	1.27e-10
217157_x_at	1259.03	739.915	2843.68	3.84325	1.94233	1.18e-06	0.00017411
229116_at	16.4976	9.69068	37.2767	3.84665	1.9436	0.00157852	0.0373982
227662_at	205.388	120.189	465.469	3.87281	1.95338	0.00051429	0.0175027
205049_s_at	216.965	126.858	492.027	3.87856	1.95552	8.84e-17	1.21e-12
234366_x_at	936.416	547.032	2125.06	3.88471	1.95781	2.41e-08	9.01e-06
233882_s_at	101.782	59.2753	231.539	3.90616	1.96575	7.88e-07	0.000126026
211641_x_at	604.123	351.478	1375.36	3.91306	1.9683	3.05e-16	2.78e-12
210702_s_at	21.5589	12.5096	49.1833	3.93166	1.97514	7.75e-06	0.000782146
1552583_s_at	79.1493	45.7897	180.984	3.95251	1.98277	2.99e-05	0.00222759
234884_x_at	798.319	460.18	1830.53	3.97786	1.99199	9.87e-06	0.000941483
216557_x_at	961.234	553.075	2207.19	3.99077	1.99667	6.79e-08	1.92e-05
208399_s_at	204.051	117.342	468.742	3.99468	1.99808	7.64e-06	0.000776156
210738_s_at	134.518	77.262	309.3	4.00326	2.00118	0.00126105	0.0324996
203923_s_at	1025.1	588.172	2358.88	4.01053	2.00379	3.44e-08	1.18e-05
227915_at	92.4307	52.9801	212.859	4.01771	2.00637	1.67e-12	3.38e-09
207051_at	154.818	88.685	356.696	4.02206	2.00793	3.79e-05	0.00265106
1561937_x_at	355.189	203.381	818.602	4.02497	2.00898	1.73e-11	2.31e-08
221286_s_at	451.235	257.851	1041.57	4.03942	2.01415	8.07e-08	2.18e-05
219159_s_at	186.142	106.356	429.697	4.04018	2.01442	1.7e-10	1.5e-07
217198_x_at	193.347	110.413	446.512	4.044	2.01578	4.14e-05	0.0028032
206000_at	1623.72	927.04	3750.42	4.04559	2.01635	3.37e-05	0.00244038
231773_at	44.9042	25.5858	103.876	4.05992	2.02145	2.92e-06	0.000364912
211868_x_at	639.716	363.889	1481.71	4.07188	2.02569	2.41e-07	5.01e-05
211192_s_at	44.0371	24.9992	102.153	4.08626	2.03078	1.09e-06	0.000163336
223395_at	295.628	167.805	685.825	4.08703	2.03105	7.19e-08	2.01e-05
215176_x_at	9295.19	5273.47	21572	4.09067	2.03234	3.29e-14	1.27e-10
217078_s_at	77.6804	43.91	180.769	4.1168	2.04152	7.83e-07	0.000125866
208596_s_at	945.776	534.543	2201.12	4.11775	2.04186	0.000704981	0.0216891
231693_at	248.169	140.07	578.156	4.12763	2.04531	4.02e-07	7.6e-05
210190_at	28.0555	15.7932	65.4878	4.14658	2.05192	5.69e-08	1.68e-05
204130_at	1252.54	703.85	2927.5	4.15926	2.05633	2.34e-06	0.000302577
240157_at	62.1433	34.8699	145.399	4.16976	2.05997	0.000433645	0.015537
221304_at	52.1268	29.2284	122.027	4.17494	2.06176	9.46e-07	0.000146058
235932_x_at	14.1139	7.88996	33.1134	4.1969	2.06933	0.00211088	0.045599
217022_s_at	22763.7	12724.5	53410	4.19743	2.06951	9.02e-15	5.44e-11
203000_at	75.7435	42.3067	177.814	4.20297	2.07141	3.31e-05	0.00240385
220376_at	726.601	405.546	1706.66	4.2083	2.07324	0.000175457	0.00817133
204192_at	326.915	180.752	773.097	4.27711	2.09664	2.02e-12	3.94e-09
202992_at	102.388	56.607	242.14	4.27756	2.09679	0.000785815	0.0235164
235401_s_at	25.9079	14.2908	61.3703	4.29438	2.10245	4.62e-07	8.51e-05
244313_at	146.093	80.5165	346.273	4.30065	2.10455	4.08e-14	1.36e-10
225575_at	84.1768	46.3723	199.58	4.30387	2.10563	1.74e-07	3.91e-05
211889_x_at	2339.28	1281.38	5568.68	4.34586	2.11964	0.00152813	0.0368726
213953_at	9060.43	4954.89	21593.1	4.35795	2.12365	2.58e-06	0.000328899
210298_x_at	204.978	111.935	489.003	4.36862	2.12718	5.61e-08	1.68e-05
216829_at	152.675	83.1455	364.923	4.38897	2.13388	2.08e-07	4.56e-05
228232_s_at	339.58	184.325	813.517	4.41349	2.14192	9.23e-05	0.00509369
201262_s_at	375.261	203.489	899.616	4.42095	2.14436	0.000351354	0.0133649
219954_s_at	140.628	76.1649	337.409	4.42998	2.1473	4.39e-06	0.000502118
211642_at	45.1199	24.3829	108.422	4.44665	2.15272	3.03e-08	1.06e-05
215777_at	182.937	98.8021	439.771	4.45103	2.15414	0.000889449	0.0256411
211649_x_at	297.411	160.589	715.079	4.45286	2.15473	3.21e-07	6.39e-05
220005_at	162.337	87.5768	390.553	4.45955	2.1569	3.25e-07	6.43e-05
229831_at	137.426	74.0858	330.779	4.4648	2.1586	0.000558002	0.0186029
211640_x_at	232.227	125.046	559.413	4.47367	2.16146	4.15e-08	1.36e-05
211798_x_at	1742.99	938.381	4199.19	4.47493	2.16186	2.53e-11	3.22e-08
209687_at	422.572	226.358	1021.54	4.51296	2.17407	4.98e-06	0.000554609
216430_x_at	135.979	72.6733	329.228	4.53025	2.17959	4.75e-08	1.48e-05
210107_at	6080.83	3245.47	14736.1	4.54052	2.18286	2.03e-05	0.00162351
206100_at	399.367	213.038	968.16	4.54454	2.18414	6.23e-09	2.89e-06
215949_x_at	535.711	285.636	1299.1	4.54808	2.18526	6.76e-12	1.12e-08
211835_at	32.704	17.3657	79.5263	4.57951	2.19519	6.69e-05	0.00402234
205554_s_at	352.834	186.796	859.688	4.60228	2.20235	9.76e-07	0.000149944
206340_at	167.559	88.6977	408.294	4.60321	2.20264	0.000389416	0.0144544
228885_at	48.2184	25.4436	117.741	4.62755	2.21025	0.000147769	0.00718787
216576_x_at	3446.33	1806.09	8453.36	4.68046	2.22665	1.14e-07	2.81e-05
211908_x_at	534.834	279.996	1312.76	4.68849	2.22912	4.87e-14	1.47e-10
223565_at	355.191	185.923	871.904	4.68959	2.22946	1.21e-09	7.35e-07
223597_at	2535.98	1324.23	6235	4.70839	2.23523	0.00010856	0.00571272
211881_x_at	1398.6	729.39	3441.44	4.71824	2.23825	1.29e-13	3.22e-10
206134_at	2324.19	1208.2	5730.91	4.74335	2.24591	3.46e-12	6.31e-09
217235_x_at	1813.17	941.396	4474.36	4.7529	2.24881	1.66e-14	7.58e-11
206576_s_at	1876.94	971.048	4642.31	4.78072	2.25723	0.00133228	0.0335974
221259_s_at	47.1289	24.1767	117.193	4.84736	2.2772	0.000569391	0.0188447
1552833_at	82.7786	42.2391	206.531	4.88956	2.28971	5.79e-07	0.000100756
209995_s_at	90.8603	46.1248	227.421	4.93057	2.30175	5.99e-07	0.000102033
210072_at	330.725	166.767	831.23	4.98438	2.31741	0.000114641	0.00593
205892_s_at	9424.41	4711.1	23812.4	5.05453	2.33758	9.86e-07	0.000151068
212713_at	187.301	93.4425	473.815	5.07066	2.34217	6.27e-07	0.000105501
204607_at	1739.57	867.351	4402.12	5.07537	2.34351	4.12e-05	0.00279901
222722_at	95.3434	47.2519	242.149	5.12463	2.35745	0.0023712	0.0489932
206561_s_at	1861.34	917.934	4741.21	5.16509	2.36879	0.000216954	0.00949717
217148_x_at	4583.95	2238.1	11745	5.24774	2.3917	3.9e-20	2.13e-15
219799_s_at	1933.1	943.088	4955.25	5.25428	2.39349	0.00201399	0.0441017
208168_s_at	68.3058	33.1185	175.72	5.3058	2.40757	0.000267314	0.0110222
234419_x_at	89.1913	43.0383	230.079	5.34592	2.41844	1.65e-12	3.38e-09
212592_at	7944.07	3815.72	20546.4	5.38468	2.42886	1.64e-14	7.58e-11
216207_x_at	6529.71	3127.08	16916.7	5.40975	2.43556	4.83e-09	2.31e-06
209301_at	5428.1	2567.57	14160.2	5.51502	2.46337	1.12e-05	0.00104019
206641_at	216.269	101.518	566.564	5.58094	2.48051	6.96e-17	1.21e-12
206207_at	272.556	127.135	716.475	5.63555	2.49456	4.35e-06	0.000498551
222943_at	262.414	122.392	689.852	5.63642	2.49478	4.01e-07	7.6e-05
240389_at	94.0222	43.8003	247.331	5.64679	2.49743	6.34e-05	0.0038486
215100_at	446.099	206.56	1177.33	5.69968	2.51088	0.000911378	0.0260751
205544_s_at	165.282	76.2327	437.116	5.73397	2.51953	0.000303398	0.0119857
220075_s_at	271.942	125.35	719.433	5.73942	2.5209	6.73e-07	0.000111501
220074_at	103.005	46.9088	274.245	5.84634	2.54753	8.49e-06	0.000833687
1555214_a_at	45.2544	20.5369	120.708	5.87762	2.55523	4.04e-11	4.6e-08
211644_x_at	6335.8	2869.41	16917.4	5.89577	2.55968	2.09e-16	2.28e-12
217480_x_at	3160.5	1430.26	8442.29	5.90264	2.56136	7.56e-09	3.33e-06
220645_at	358.178	161.82	957.586	5.91759	2.56501	0.000160182	0.00762887
235400_at	18.9166	8.50755	50.6916	5.95843	2.57493	2.65e-07	5.42e-05
229152_at	359.369	161.483	963.444	5.96622	2.57682	0.000504357	0.0172133
215118_s_at	195.844	87.956	525.188	5.97103	2.57798	6.17e-08	1.78e-05
214768_x_at	3006.73	1346.87	8073.65	5.99437	2.58361	8.17e-12	1.28e-08
209374_s_at	5681.22	2537.84	15276.8	6.01962	2.58967	2.26e-06	0.000293633
224009_x_at	1374.45	611.657	3702.98	6.05401	2.59789	0.00133898	0.0336878
214777_at	3144.02	1397.19	8476.46	6.06678	2.60093	2.78e-12	5.25e-09
207392_x_at	1343.74	596.46	3624.92	6.07739	2.60345	2.89e-05	0.00216991
223952_x_at	1451.85	643.881	3918.27	6.08539	2.60535	0.00116837	0.0307242
211650_x_at	714.538	315.054	1934.02	6.13869	2.61793	1.59e-08	6.46e-06
210356_x_at	174.824	76.6095	474.636	6.19553	2.63123	1.13e-06	0.000167784
231120_x_at	277.671	121.495	754.419	6.20944	2.63446	0.000252021	0.0106076
211645_x_at	4256.46	1856.9	11581.4	6.23694	2.64084	1.47e-11	2.12e-08
224959_at	3912.99	1700.19	10667.8	6.27449	2.6495	3.04e-06	0.000377256
216401_x_at	4028.15	1739.17	11015.6	6.3338	2.66307	2.47e-09	1.3e-06
217418_x_at	161.952	69.6554	443.699	6.36992	2.67128	7.49e-06	0.000768481
217378_x_at	4323.09	1847.31	11880.7	6.43134	2.68512	5.88e-09	2.75e-06
229070_at	1192.81	507.411	3285.09	6.47422	2.69471	4.01e-05	0.00274882
216510_x_at	1154.15	487.533	3189.08	6.54126	2.70957	6.98e-07	0.000113958
237530_at	31.4366	13.2528	86.9452	6.56053	2.71381	3.86e-05	0.00268121
223551_at	1568.48	650.721	4370.07	6.71573	2.74754	1.25e-06	0.00018173
217281_x_at	992.432	411.728	2765.11	6.71586	2.74757	2.25e-06	0.000293023
209692_at	85.265	35.088	238.437	6.7954	2.76456	7.71e-05	0.00447785
228592_at	325.941	133.797	912.488	6.81994	2.76976	1.61e-05	0.00134102
205440_s_at	105.188	42.9089	295.303	6.88209	2.78285	0.00032969	0.0127391
232054_at	106.427	43.4069	298.804	6.8838	2.78321	1.67e-05	0.0013798
216491_x_at	1756.23	715.695	4932.59	6.89203	2.78493	5.37e-05	0.0034101
215214_at	2118.52	851.129	5987.38	7.03464	2.81448	0.000686733	0.0213215
1563692_at	136.267	54.6925	385.283	7.04454	2.81651	0.000471327	0.0163544
214916_x_at	1922.41	763.813	5459.18	7.14727	2.83739	9.95e-15	5.44e-11
211634_x_at	1678.9	663.285	4779.19	7.20533	2.84906	3.36e-07	6.54e-05
219948_x_at	130.607	51.4015	372.394	7.2448	2.85695	1.54e-06	0.000215096
216984_x_at	3962.45	1558.3	11301.4	7.25243	2.85847	9.59e-20	2.62e-15
204719_at	110.08	43.0285	314.764	7.31525	2.87091	1.53e-05	0.00129809
211633_x_at	608.872	237.162	1743.57	7.35181	2.8781	5.58e-05	0.00351362
235849_at	174.663	66.7536	504.07	7.55121	2.91671	2.21e-07	4.74e-05
211643_x_at	3338.52	1272.67	9644.81	7.57843	2.9219	0.000147504	0.00718418
214598_at	78.6052	29.8448	227.453	7.62117	2.93001	0.00131806	0.0333823
221305_s_at	156.765	58.9754	455.281	7.71984	2.94857	7.86e-05	0.00451639
233969_at	39.071	14.6778	113.535	7.73515	2.95143	0.00113943	0.0302273
1554485_s_at	397.38	147.886	1159	7.8371	2.97032	3.97e-05	0.00273862
206199_at	8137.93	3017.9	23767.5	7.87549	2.97737	3.32e-07	6.5e-05
216541_x_at	259.08	95.3499	758.89	7.959	2.99259	0.00116107	0.0305973
204697_s_at	286.546	105.181	840.188	7.98802	2.99784	2.02e-08	7.81e-06
206294_at	90.4121	32.8587	266.101	8.09834	3.01763	0.000120606	0.00615698
211637_x_at	1649.95	577.747	4922.99	8.52102	3.09103	0.00116887	0.0307242
206262_at	1665.57	582.36	4972.19	8.53801	3.0939	2.92e-06	0.000364964
207245_at	2746.7	952	8225.27	8.63999	3.11103	5.85e-06	0.00063229
233604_at	221.766	75.9795	666.799	8.77604	3.13357	0.00010952	0.00574665
216560_x_at	1751.38	598.871	5269.58	8.79919	3.13737	9.51e-05	0.0051794
1554375_a_at	140.466	47.516	424.207	8.92766	3.15828	5.58e-05	0.00351362
211635_x_at	987.235	323.097	3014.6	9.33033	3.22193	5.99e-06	0.000645773
224963_at	1638.32	529.129	5024.26	9.49534	3.24722	3.18e-06	0.000388743
229230_at	217.576	69.1855	670.558	9.69218	3.27682	0.000534167	0.0179635
224412_s_at	250.601	79.1903	773.855	9.77209	3.28867	0.000485975	0.0167322
229839_at	146.184	45.6315	453.133	9.93026	3.31183	3.28e-05	0.00239008
205464_at	93.1933	28.3333	291.187	10.2772	3.36137	0.00130795	0.0331535
220435_at	85.6703	25.57	269.135	10.5254	3.3958	0.000560288	0.0186337
215657_at	295.287	88.0334	927.956	10.5409	3.39793	9.89e-05	0.00532432
205097_at	2967.81	802.595	9577.42	11.9331	3.57689	2.69e-07	5.44e-05
206143_at	5454.31	1393.2	17851.4	12.8132	3.67956	1.8e-06	0.00024259
238143_at	1778.7	426.602	5906.14	13.8446	3.79125	1.25e-05	0.00112095
206208_at	726.824	163.766	2445.63	14.9337	3.9005	0.00024175	0.0103022
206149_at	626.448	140.88	2108.71	14.9681	3.90382	0.000819836	0.0242426
207080_s_at	115.557	25.9028	389.237	15.0268	3.90947	0.00228143	0.047847
209613_s_at	166.842	37.0779	562.963	15.1832	3.92441	1.11e-06	0.000166008
214142_at	3194.87	679.777	10872.5	15.9943	3.99948	1.1e-05	0.00102272
220026_at	2576.79	519.947	8855.58	17.0317	4.09015	0.0001596	0.00762534
209612_s_at	216.462	43.597	744.157	17.069	4.09331	1.64e-06	0.000224679
206422_at	203.277	40.4359	700.371	17.3205	4.11441	6.67e-05	0.00401081
211848_s_at	3125.26	605.035	10818.6	17.8809	4.16035	4.97e-07	8.94e-05
230830_at	316.32	60.1958	1098.17	18.2434	4.1893	8.52e-05	0.00478989
206198_s_at	3146.58	526.933	11143.4	21.1477	4.40243	2.4e-07	5e-05
206209_s_at	1254.71	205.313	4458.13	21.7139	4.44055	0.000105806	0.00559474
205950_s_at	2628.97	321.289	9673.45	30.1082	4.91209	0.0011772	0.0308846
207003_at	1747.5	178.631	6536.66	36.5931	5.1935	0.0001	0.00536392
220834_at	2257.91	157.845	8668.64	54.9188	5.77923	2.22e-07	4.74e-05
206784_at	920.46	59.7052	3548.03	59.4258	5.89302	0.000403311	0.0147907

## Sheet: TCGA_DEGs
Table S2 DEGs identified between MSI-H1 and H2 for TCGA.
ID	baseMean	baseMeanA	baseMeanB	foldChange	log2FoldChange	pval	padj
KRT14|3861	797.949	7.44687	4247.41	570.362	9.15574	0.00457622	0.0490609
KRT5|3852	1513.52	29.6025	7988.81	269.869	8.07612	0.00444855	0.048036
SLC6A15|55117	7.67813	0.334064	39.725	118.914	6.89378	0.00354487	0.040086
RPTN|126638	2.87753	0.220391	14.4723	65.6664	6.03708	0.00107241	0.0152813
WNT7A|7476	3.67469	0.372385	18.0847	48.5646	5.60183	0.00135455	0.0184277
FABP4|2167	123.463	14.0144	601.056	42.8884	5.42252	0.000558318	0.00889639
MUC21|394263	2.11454	0.293804	10.0596	34.239	5.09757	0.000732179	0.0111508
CNTN1|1272	21.8697	3.04103	104.031	34.2091	5.09631	1.38184e-05	0.000411637
LRRIQ1|84125	2.23999	0.375133	10.3775	27.6636	4.78992	0.000827206	0.0123678
BNC1|646	3.14436	0.580452	14.3323	24.6917	4.62595	0.000235815	0.00438379
FOXL2|668	4.3028	0.798223	19.5955	24.5489	4.61759	0.00386292	0.0429162
VWDE|221806	5.33154	0.99207	24.2674	24.4614	4.61243	0.000103052	0.00219437
NLGN1|22871	3.20898	0.61122	14.5446	23.7961	4.57265	0.000682452	0.0105548
ADAMTS16|170690	64.002	12.2458	289.847	23.6691	4.56493	1.09751e-07	8.3186e-06
PLIN4|729359	181.709	37.1614	812.463	21.8631	4.45043	0.00119697	0.0166178
LOC643763|643763	2.08338	0.432458	9.28743	21.4759	4.42465	0.00312313	0.0363045
EPYC|1833	79.2797	18.1758	345.915	19.0317	4.25033	0.00247097	0.02998
NRK|203447	23.8927	5.49504	104.173	18.9577	4.24471	8.13196e-07	4.15787e-05
CILP2|148113	64.0151	14.9339	278.188	18.6279	4.2194	1.71701e-10	7.02223e-08
PCDH10|57575	2.87157	0.675216	12.4556	18.4469	4.20531	0.00109425	0.0154988
ODZ2|57451	10.1043	2.41482	43.6585	18.0794	4.17627	0.00251303	0.0303964
C6|729	6.45418	1.61451	27.5728	17.0781	4.09408	0.00468321	0.049911
PTGIS|5740	258.902	65.1409	1104.41	16.9541	4.08357	1.30666e-05	0.000394814
CRTAC1|55118	11.6015	3.2519	48.036	14.7717	3.88476	4.40474e-05	0.00108222
APCDD1L|164284	16.321	4.64604	67.266	14.4782	3.85581	3.392e-11	2.21961e-08
ADD2|119	9.03556	2.57786	37.2146	14.4362	3.85162	2.5201e-06	0.000100836
NALCN|259232	13.3276	3.81055	54.8563	14.3959	3.84759	1.60875e-09	3.99765e-07
SLITRK4|139065	5.00435	1.46018	20.4698	14.0187	3.80928	0.000122693	0.00254338
COMP|1311	586.522	177.166	2372.8	13.3931	3.74342	0.000850385	0.0126704
CCBE1|147372	19.5979	5.97586	79.0397	13.2265	3.72536	0.0001013	0.00216862
CDO1|1036	9.91368	3.2659	38.9222	11.9178	3.57504	1.13231e-05	0.000351221
GBP6|163351	9.29048	3.0711	36.4296	11.8621	3.56828	0.00287906	0.034027
CACNA2D1|781	18.7361	6.26971	73.1348	11.6648	3.54409	1.06938e-06	5.17329e-05
LRAT|9227	3.77946	1.29131	14.6368	11.3349	3.50269	0.00151141	0.0201702
PCYT1B|9468	4.73029	1.62619	18.2754	11.2382	3.49034	0.000725682	0.0110733
PTPRN|5798	37.2694	12.959	143.351	11.0619	3.46753	0.0012273	0.016979
COL22A1|169044	37.9815	13.3281	145.56	10.9212	3.44906	5.0458e-07	2.77462e-05
SLIT2|9353	73.1829	25.839	279.775	10.8276	3.43664	2.46039e-11	1.78889e-08
SFRP4|6424	964.277	341.251	3682.93	10.7924	3.43195	2.09732e-07	1.38163e-05
CDH2|1000	61.9236	21.9696	236.269	10.7544	3.42685	1.69502e-08	1.98065e-06
ABCA8|10351	18.5841	6.6201	70.7905	10.6933	3.41863	0.000950667	0.0138755
SCN2B|6327	5.64882	2.02841	21.447	10.5733	3.40235	0.00191237	0.0242988
HTR2A|3356	6.37279	2.30888	24.1062	10.4407	3.38414	0.000192347	0.00368387
F13A1|2162	337.24	122.777	1273.08	10.3691	3.37422	0.000227839	0.00426786
ALOX15B|247	171.456	62.9656	644.869	10.2416	3.35637	0.00184207	0.0236042
IGF1|3479	70.7897	26.0061	266.209	10.2364	3.35563	2.25449e-06	9.2784e-05
JPH2|57158	131.828	48.4966	495.457	10.2163	3.3528	0.00416522	0.0455529
BHMT2|23743	13.4208	4.9432	50.4138	10.1986	3.3503	9.0432e-06	0.000290077
KIF5A|3798	9.92936	3.69751	37.1229	10.04	3.32768	0.00160987	0.0211677
CADM3|57863	37.7623	14.0703	141.146	10.0315	3.32647	0.002967	0.0348565
IQCA1|79781	11.0582	4.15834	41.1667	9.89979	3.3074	1.57433e-06	7.08847e-05
FNDC1|84624	1038.34	391.433	3861.19	9.86424	3.30221	2.6259e-08	2.77145e-06
CSMD2|114784	38.2612	14.615	141.444	9.67799	3.27471	0.000100135	0.00214602
PNMA6A|84968	20.5176	7.92196	75.4806	9.52802	3.25218	0.00390597	0.0432965
CLEC4D|338339	8.20794	3.20245	30.05	9.38345	3.23012	0.00313459	0.0363898
RSPO1|284654	4.03991	1.57693	14.7874	9.37734	3.22918	0.00313999	0.0364309
GAS1|2619	264.47	103.828	965.456	9.29865	3.21702	8.79962e-07	4.42937e-05
HAS1|3036	8.43174	3.33376	30.6775	9.20207	3.20196	0.00400133	0.0441293
DARC|2532	152.631	60.4163	555.024	9.18665	3.19954	0.000324718	0.00575319
GALNTL1|57452	11.5566	4.58677	41.9703	9.15029	3.19382	1.42477e-05	0.000420877
UCHL1|7345	100.216	39.8958	363.433	9.10956	3.18738	2.77459e-07	1.70212e-05
PRELP|5549	302.895	120.626	1098.25	9.10453	3.18659	1.15835e-07	8.71251e-06
THSD7A|221981	23.7201	9.50786	85.737	9.01749	3.17273	0.000442295	0.00743078
PCSK1N|27344	13.0971	5.25018	47.338	9.01646	3.17256	0.000179801	0.00350167
SPEG|10290	107.572	43.2851	388.096	8.96603	3.16447	0.00327666	0.0375945
ZFHX4|79776	60.911	24.5733	219.476	8.93146	3.1589	7.25929e-08	6.01221e-06
HAND2|9464	50.7322	20.5112	182.606	8.90276	3.15425	0.00237759	0.0290807
SFRP1|6422	43.8266	17.7665	157.543	8.86743	3.14852	0.000476571	0.00787505
PLN|5350	144.738	58.7057	520.151	8.86031	3.14736	0.00304046	0.0355917
ADAM12|8038	848.002	344.888	3043.41	8.82434	3.14149	1.15755e-05	0.000357856
KLHL4|56062	9.03981	3.68719	32.3967	8.78629	3.13525	3.69714e-05	0.000936498
CCDC80|151887	1112.83	454.661	3984.86	8.76447	3.13167	1.78114e-12	2.49753e-09
NUDT10|170685	9.15961	3.74438	32.7897	8.75704	3.13044	3.42217e-05	0.000875888
TLL1|7092	14.3878	5.8891	51.4732	8.74043	3.1277	5.73312e-06	0.000202176
TMEM130|222865	10.4542	4.29638	37.3245	8.68743	3.11893	4.54171e-05	0.00110618
FAM38B|63895	34.5053	14.264	122.831	8.61125	3.10622	5.54172e-11	3.02193e-08
C1QTNF7|114905	17.8518	7.38254	63.5359	8.60625	3.10538	0.00125534	0.0173059
CLSTN2|64084	12.9482	5.36361	46.0447	8.58465	3.10176	1.40492e-06	6.48941e-05
CSDC2|27254	35.3809	14.7477	125.417	8.50419	3.08817	0.00115395	0.0161578
CYP1B1|1545	210.666	87.8358	746.654	8.50056	3.08756	3.07751e-08	3.09991e-06
MAP6|4135	23.0527	9.61177	81.7042	8.50043	3.08754	0.000436524	0.00734311
COL8A1|1295	457.112	190.804	1619.18	8.48613	3.08511	7.29924e-07	3.8211e-05
NGFR|4804	56.8299	23.7798	201.049	8.4546	3.07974	0.000479488	0.00790126
NAP1L2|4674	7.24461	3.03585	25.6101	8.4359	3.07654	0.000251413	0.00463426
PKNOX2|63876	9.65224	4.04631	34.1145	8.43102	3.07571	3.04241e-05	0.000800611
PRND|23627	10.6647	4.4727	37.6841	8.42536	3.07474	1.13251e-05	0.000351221
SELP|6403	80.4062	33.7751	283.887	8.40522	3.07129	1.58742e-05	0.000461669
ZNF385D|79750	6.51088	2.73736	22.9772	8.39392	3.06935	0.000529832	0.00853589
GRIA3|2892	5.7583	2.42314	20.3117	8.3824	3.06736	0.000996132	0.0144105
ZNF365|22891	8.45069	3.56107	29.7872	8.36468	3.06431	6.80088e-05	0.00153634
CHRDL1|91851	126.88	53.5055	447.059	8.35537	3.0627	0.000911143	0.0133682
LRRC4C|57689	7.33836	3.10032	25.8316	8.33192	3.05865	0.000266182	0.00486538
ELOVL4|6785	18.6313	7.92318	65.3574	8.24889	3.0442	0.000264316	0.00484029
NHSL2|340527	16.6266	7.09171	58.2336	8.2115	3.03765	0.000230012	0.00430034
CCL14|6358	58.2538	24.8645	203.952	8.20255	3.03607	0.00180303	0.0232252
C5orf46|389336	16.8776	7.27001	58.8018	8.08828	3.01583	1.66643e-07	1.15189e-05
PDZD4|57595	21.2369	9.15666	73.9507	8.07616	3.01367	0.000963722	0.0140556
TUB|7275	33.4578	14.444	116.427	8.0606	3.01089	6.63248e-08	5.66096e-06
GFPT2|9945	221.209	95.6479	769.11	8.04106	3.00739	1.41358e-05	0.000419185
GALNTL2|117248	72.8301	31.7214	252.213	7.95089	2.99112	1.87483e-06	8.0867e-05
SLC6A17|388662	11.4808	5.00931	39.7198	7.92921	2.98718	5.31151e-05	0.0012593
FN1|2335	35510.4	15547.3	122622	7.88707	2.97949	2.80264e-09	5.61415e-07
OGN|4969	33.3962	14.6302	115.284	7.87987	2.97817	0.00210611	0.0264017
SUSD5|26032	15.3975	6.75319	53.1183	7.86566	2.97557	9.1869e-07	4.57736e-05
COL11A1|1301	1385.01	608.596	4772.99	7.84263	2.97134	3.69808e-08	3.55868e-06
CLDN11|5010	22.0644	9.7149	75.9529	7.81819	2.96683	4.53859e-07	2.54563e-05
MYLK|4638	1986.53	880.838	6811.34	7.7328	2.95099	0.00412711	0.0452622
RNF150|57484	13.7932	6.16662	47.0728	7.63349	2.93234	4.41802e-05	0.0010825
FST|10468	38.6839	17.3012	131.99	7.62896	2.93149	0.00130074	0.017844
SV2B|9899	21.5891	9.66182	73.6355	7.62129	2.93004	6.26412e-05	0.0014349
DTNA|1837	56.6846	25.4118	193.148	7.60073	2.92614	0.00148193	0.0198308
C3|718	6972.68	3131.35	23734.8	7.57973	2.92215	2.78003e-08	2.88755e-06
THBS2|7058	4025.61	1809.38	13696.4	7.56969	2.92023	2.65788e-13	8.69615e-10
OMD|4958	11.2317	5.07104	38.1145	7.5161	2.90998	2.68585e-05	0.000726056
CHRNA3|1136	49.1291	22.2046	166.617	7.50373	2.90761	0.0023544	0.0288356
PCDHGA12|26025	37.9684	17.164	128.751	7.50126	2.90713	3.35907e-07	1.9862e-05
HOXC10|3226	27.5133	12.4662	93.1733	7.47405	2.90189	0.00134512	0.0183376
RELN|5649	15.3244	6.9528	51.8549	7.45814	2.89882	0.000107173	0.00225985
CILP|8483	130.488	59.2116	441.514	7.45656	2.89851	2.62246e-06	0.000103376
PGR|5241	15.4573	7.04176	52.1795	7.41001	2.88948	0.000814766	0.0122097
SSC5D|284297	279.388	127.453	942.378	7.39391	2.88634	3.36862e-08	3.29002e-06
CXCL5|6374	889.134	407.318	2991.6	7.34463	2.87669	0.0036159	0.0406942
TMEM200B|399474	49.6338	22.7406	166.986	7.34305	2.87638	0.000504881	0.00823883
GSDMC|56169	13.2273	6.07035	44.4578	7.32376	2.87259	0.00328663	0.0376648
COL3A1|1281	56430.1	25912.7	189597	7.31676	2.87121	9.84007e-08	7.6352e-06
PCDHGB5|56101	25.1463	11.5473	84.4876	7.31668	2.87119	2.54671e-05	0.000695886
PTH1R|5745	7.02782	3.22892	23.6048	7.31045	2.86996	0.000658377	0.0102333
DDR2|4921	132.413	60.9393	444.299	7.29084	2.86609	1.92003e-06	8.21179e-05
CNR1|1268	10.0354	4.633	33.6095	7.25436	2.85885	0.000168733	0.00330908
EBF2|64641	5.54742	2.57146	18.5334	7.20735	2.84947	0.00269754	0.0321526
FMO2|2327	20.2693	9.40328	67.6844	7.19796	2.84759	2.67721e-05	0.000724914
SLIT3|6586	234.719	109.238	782.275	7.16122	2.84021	1.78351e-07	1.20895e-05
PNMAL1|55228	32.5524	15.1502	108.489	7.16089	2.84014	1.79965e-06	7.83346e-05
HRH2|3274	16.2646	7.58419	54.1429	7.13891	2.8357	0.000667881	0.0103482
AVPR1A|552	19.253	9.00756	63.9604	7.10075	2.82797	0.00243232	0.0295659
PRSS21|10942	181.533	84.9549	602.966	7.09749	2.82731	0.000882553	0.0130561
THBS4|7060	111.061	52.2801	367.561	7.03062	2.81365	0.0021175	0.0264937
GLI3|2737	117.367	55.2562	388.398	7.02904	2.81333	1.75346e-07	1.19521e-05
TAGLN|6876	7292.52	3436.04	24120.8	7.01993	2.81146	0.000309211	0.00552331
CD300E|342510	6.94715	3.27753	22.96	7.00529	2.80844	0.00204042	0.0257261
HTR7|3363	5.84811	2.76271	19.3117	6.99013	2.80532	0.00238647	0.0291529
ATP1B2|482	12.9122	6.12091	42.5471	6.95111	2.79724	0.00124266	0.0171552
MMP13|4322	64.7658	30.7269	213.3	6.94179	2.79531	0.00116531	0.0162588
BEND6|221336	12.1492	5.76959	39.9874	6.93073	2.79301	3.20177e-05	0.000830303
SFRP2|6423	1601.56	766.028	5247.51	6.85029	2.77617	4.62361e-08	4.30171e-06
SALL2|6297	39.3981	18.8887	128.894	6.82386	2.77059	1.06453e-06	5.17329e-05
AOC3|8639	620.902	297.985	2030	6.81241	2.76817	3.73702e-05	0.000942949
VGLL3|389136	141.325	67.858	461.907	6.80696	2.76701	5.29545e-09	8.38347e-07
KCND2|3751	14.8736	7.14492	48.599	6.80189	2.76594	6.54431e-06	0.000224208
MOXD1|26002	203.434	97.9712	663.635	6.77378	2.75996	6.40808e-13	1.75173e-09
PLA2G5|5322	15.4459	7.43888	50.3854	6.77324	2.75985	5.02467e-06	0.000179999
MFAP5|8076	144.089	69.4434	469.814	6.76543	2.75818	2.77328e-06	0.000107381
PRICKLE1|144165	68.3942	32.9725	222.961	6.76203	2.75746	5.09741e-12	5.2667e-09
BNC2|54796	113.455	54.8506	369.183	6.7307	2.75076	1.69474e-07	1.16513e-05
C7|730	171.551	83.3357	556.492	6.67772	2.73935	0.00260813	0.0312769
ECEL1|9427	21.4521	10.4342	69.5302	6.66371	2.73633	9.88014e-05	0.00212207
KIAA1644|85352	50.1567	24.4248	162.441	6.65064	2.73349	0.00125141	0.0172638
MXRA5|25878	3093.87	1507.77	10015	6.64226	2.73167	5.03013e-08	4.63598e-06
MAP1B|4131	299.087	145.831	967.839	6.63672	2.73047	1.82394e-05	0.000524788
LRRC15|131578	364.648	177.844	1179.8	6.63389	2.72985	4.07993e-07	2.32154e-05
TNS1|7145	2037.7	996.41	6581.49	6.6052	2.7236	0.00060101	0.00950215
ADAMTS18|170692	5.57049	2.73009	17.9649	6.58035	2.71816	0.00388902	0.0431574
LRRK2|120892	74.7458	36.6861	240.825	6.56447	2.71468	1.32818e-05	0.000399899
CRISPLD1|83690	46.3352	22.8122	148.981	6.53079	2.70726	1.88257e-08	2.13623e-06
SGCD|6444	141.942	69.9498	456.091	6.52026	2.70493	2.20887e-05	0.000616817
FAM184A|79632	7.39917	3.64662	23.774	6.51946	2.70475	0.000975363	0.0141727
COL8A2|1296	241.401	119.126	774.964	6.50542	2.70164	7.70115e-12	7.55906e-09
CHI3L2|1117	25.1618	12.4243	80.7435	6.49885	2.70018	5.54075e-08	4.98947e-06
MSRB3|253827	393.906	194.566	1263.75	6.49524	2.69938	6.39617e-05	0.00145834
SDK1|221935	151.775	74.9722	486.913	6.49458	2.69924	2.11034e-05	0.000596088
SVEP1|79987	210.242	103.857	674.465	6.49414	2.69914	3.55277e-07	2.08193e-05
MPDZ|8777	118.123	58.4199	378.643	6.4814	2.6963	2.50677e-08	2.67447e-06
PABPC4L|132430	10.8321	5.37588	34.6408	6.44375	2.6879	0.000125888	0.00259592
AOX1|316	42.1227	20.9236	134.628	6.43423	2.68577	5.06163e-06	0.000180993
PLXNA4|91584	65.917	32.7595	210.604	6.42879	2.68455	2.3934e-06	9.7277e-05
NAP1L3|4675	20.7994	10.3463	66.4129	6.419	2.68235	0.000116638	0.00243587
BOC|91653	179.588	89.4558	572.89	6.40416	2.67901	7.08034e-05	0.00158851
FCN1|2219	59.779	29.8187	190.515	6.3891	2.67561	5.28606e-05	0.00125783
SPOCK1|6695	382.29	190.719	1218.24	6.38762	2.67528	1.20633e-07	9.00439e-06
COL15A1|1306	2524.39	1261.12	8036.84	6.37277	2.67192	0.00052308	0.00844629
NUDT11|55190	17.6512	8.82582	56.1622	6.36339	2.6698	2.72156e-06	0.000105796
PDLIM3|27295	387.59	193.865	1232.94	6.35976	2.66897	0.000127418	0.00262195
ADAMTSL3|57188	26.7682	13.3911	85.1406	6.35799	2.66857	0.000214807	0.00407388
GDF6|392255	8.49019	4.2569	26.9627	6.33389	2.66309	0.000675476	0.0104576
HECW1|23072	16.5453	8.30011	52.5245	6.32817	2.66179	8.52373e-06	0.000278882
C14orf132|56967	134.638	67.5618	427.336	6.32511	2.66109	0.0012829	0.0176452
BVES|11149	39.4644	19.8408	125.095	6.30491	2.65648	0.00143085	0.0192654
FLG|2312	8.10587	4.07692	25.6868	6.30054	2.65548	0.000899536	0.0132574
FILIP1|27145	37.1213	18.6947	117.528	6.2867	2.6523	0.000306201	0.00547454
FGF1|2246	27.5462	13.8852	87.1579	6.27705	2.65009	3.80372e-08	3.6248e-06
MYL9|10398	3663.39	1846.96	11589.6	6.27497	2.64961	0.000796776	0.0119858
CNTN4|152330	32.3944	16.3332	102.48	6.2743	2.64945	5.91769e-09	8.86796e-07
ADAMTSL1|92949	59.9183	30.2176	189.521	6.27189	2.6489	1.6067e-08	1.90007e-06
SNCA|6622	32.1064	16.1952	101.537	6.26957	2.64837	0.000507046	0.00826044
CD36|948	177.662	89.6754	561.606	6.26266	2.64678	0.000811607	0.0121716
EFEMP1|2202	552.968	279.37	1746.85	6.25283	2.64451	7.02656e-10	2.22693e-07
MPPED2|744	6.94908	3.5121	21.9468	6.24893	2.64361	0.00214531	0.0267394
COL1A1|1277	85724.2	43331.8	270709	6.24736	2.64325	2.0212e-08	2.2364e-06
RND2|8153	9.09618	4.60761	28.6827	6.22507	2.63809	0.000406973	0.00694117
STON1|11037	149.868	75.989	472.25	6.21471	2.63569	2.52314e-07	1.57961e-05
ABCC9|10060	84.0398	42.6147	264.804	6.21391	2.6355	1.3e-06	6.11997e-05
PTGER3|5733	59.8524	30.3802	188.459	6.20333	2.63304	0.000597385	0.0094651
SERPINE1|5054	1504.73	764.442	4735.09	6.19419	2.63091	8.9001e-06	0.000287838
AMOTL1|154810	380.589	193.421	1197.32	6.19025	2.63	6.31523e-08	5.55939e-06
CNTNAP1|8506	218.189	111.171	685.174	6.16322	2.62369	0.00117646	0.0164028
MEOX2|4223	20.6966	10.5646	64.9089	6.14401	2.61918	1.32344e-06	6.21544e-05
MGP|4256	929.361	474.657	2913.52	6.13815	2.6178	1.27867e-06	6.03403e-05
GLRB|2743	16.4244	8.39357	51.4679	6.13183	2.61632	9.10833e-06	0.000291689
ECM2|1842	85.8489	43.8986	268.904	6.12558	2.61485	1.44631e-09	3.68734e-07
FGF7|2252	119.653	61.3345	374.135	6.09991	2.60879	2.03295e-05	0.000575886
NLGN4X|57502	28.8697	14.8077	90.2313	6.09354	2.60728	6.0913e-08	5.41078e-06
ZNF385B|151126	8.13236	4.18293	25.3663	6.06423	2.60032	0.00190569	0.0242453
KIF26B|55083	194.816	100.314	607.188	6.05288	2.59762	1.64001e-06	7.31707e-05
CYS1|192668	45.444	23.4092	141.596	6.04873	2.59663	1.03185e-07	7.94366e-06
PTX3|5806	15.7638	8.12814	49.0831	6.03866	2.59423	0.000488956	0.00801896
FLRT2|23768	93.2124	48.1019	290.058	6.03008	2.59218	5.75471e-09	8.77133e-07
COL24A1|255631	36.1408	18.6522	112.455	6.02905	2.59193	0.000968122	0.0140779
VCAN|1462	2845.09	1468.34	8852.71	6.02905	2.59193	1.02189e-09	2.90735e-07
PEG3|5178	24.0705	12.4269	74.8789	6.02554	2.59109	3.21142e-05	0.000831003
CXCL12|6387	513.938	265.55	1597.81	6.01699	2.58904	8.79555e-11	4.01547e-08
SYPL2|284612	10.7465	5.56018	33.3776	6.00298	2.58568	0.00226752	0.027996
C20orf194|25943	105.139	54.4181	326.467	5.99924	2.58478	2.31179e-15	2.26914e-11
ANK2|287	68.769	35.6735	213.186	5.97604	2.57919	0.000685118	0.0105735
ABCA6|23460	13.7874	7.15283	42.7382	5.975	2.57894	5.03114e-05	0.00120594
CYP7B1|9420	21.8282	11.3414	67.5885	5.95945	2.57518	7.5386e-06	0.000253408
ASPN|54829	338.884	176.085	1049.28	5.95894	2.57506	3.44236e-07	2.02934e-05
MAP2|4133	40.7794	21.2167	126.144	5.94552	2.5718	4.22026e-05	0.00104474
COL1A2|1278	48260.1	25114.7	149258	5.94307	2.57121	7.27453e-09	1.04238e-06
MRGPRF|116535	216.608	112.733	669.882	5.94219	2.57099	0.00197666	0.0250347
HMCN1|83872	118.103	61.4974	365.108	5.93696	2.56973	3.94653e-08	3.74272e-06
PRTG|283659	8.92046	4.65345	27.5401	5.91822	2.56516	0.000767717	0.0116289
RGS4|5999	58.3869	30.5013	180.07	5.90368	2.56161	6.61235e-08	5.66096e-06
DPT|1805	178.505	93.3456	550.108	5.89324	2.55906	1.17801e-06	5.59938e-05
LRCH2|57631	20.7066	10.8297	63.8058	5.89172	2.55869	8.91325e-05	0.00194851
NACAD|23148	31.2414	16.3417	96.2585	5.89036	2.55836	3.0514e-05	0.000800829
ST6GALNAC5|81849	75.1836	39.3724	231.451	5.8785	2.55545	8.40991e-09	1.17089e-06
CCR2|729230	52.6958	27.5969	162.218	5.87811	2.55535	4.09716e-06	0.00015097
CHL1|10752	52.2388	27.3994	160.629	5.86249	2.55151	0.000181759	0.00353278
ACTA2|59	5277.25	2770.68	16215	5.85236	2.54902	8.82961e-06	0.000286739
GPR133|283383	43.3498	22.765	133.174	5.84997	2.54843	7.03326e-10	2.22693e-07
CCDC8|83987	81.7789	42.947	251.227	5.84971	2.54837	1.28282e-12	2.09858e-09
BEX2|84707	48.2444	25.343	148.178	5.84691	2.54767	0.000415536	0.00706879
CD163|9332	1113.32	585.143	3418.07	5.84142	2.54632	0.00022584	0.00423892
JAM2|58494	46.1192	24.2553	141.525	5.83483	2.54469	1.66652e-06	7.38498e-05
TGFB3|7043	305.096	160.477	936.161	5.8336	2.54439	4.80994e-07	2.6825e-05
COL14A1|7373	749.511	394.655	2297.97	5.82274	2.5417	1.3811e-09	3.66385e-07
LYNX1|66004	68.4828	36.084	209.86	5.81587	2.54	1.13063e-05	0.000351221
BCAT1|586	373.327	196.769	1143.76	5.8127	2.53921	9.71552e-08	7.56846e-06
LOXL4|84171	40.8636	21.5395	125.187	5.81195	2.53902	7.91091e-07	4.0976e-05
TMEM108|66000	8.84208	4.66354	27.0757	5.80582	2.5375	0.00101551	0.0146584
FCAR|2204	12.8461	6.79368	39.2565	5.77838	2.53067	0.00176346	0.0228355
COL5A1|1289	7709.25	4085.47	23522.1	5.75749	2.52544	5.55429e-09	8.58553e-07
EMR3|84658	7.82233	4.15374	23.8307	5.73717	2.52034	0.00185973	0.023753
GPIHBP1|338328	9.2799	4.9288	28.2665	5.73496	2.51978	0.000919125	0.0134752
FBXO17|115290	44.0469	23.4032	134.128	5.73121	2.51884	1.00128e-09	2.89061e-07
NPR1|4881	85.7156	45.5556	260.959	5.72837	2.51812	1.52639e-06	6.96851e-05
POSTN|10631	5932.28	3162.77	18017.4	5.69671	2.51013	8.4432e-06	0.000278101
SLC22A17|51310	89.6849	47.82	272.368	5.6957	2.50987	3.2651e-07	1.94234e-05
DOK6|220164	13.2045	7.0431	40.0904	5.69215	2.50897	0.000121801	0.00252756
ITGA11|22801	679.492	362.516	2062.66	5.68985	2.50839	4.19093e-07	2.37781e-05
ITIH3|3699	6.85079	3.65697	20.7874	5.68433	2.50699	0.00372349	0.0416263
MAGEL2|54551	8.06621	4.30626	24.4733	5.68318	2.5067	0.00212867	0.0265883
FBN1|2200	2453	1310.12	7440.08	5.67891	2.50561	2.22549e-06	9.19761e-05
AEBP1|165	5791.7	3096.98	17550.5	5.66697	2.50258	8.00614e-13	1.75173e-09
P4HA3|283208	68.4097	36.5933	207.245	5.66345	2.50168	3.20048e-06	0.000122473
GPR1|2825	9.07866	4.86069	27.4843	5.6544	2.49937	0.00117854	0.0164084
COL5A2|1290	5250.38	2811.52	15892.7	5.65269	2.49894	5.76213e-08	5.14165e-06
RUNX1T1|862	16.571	8.88586	50.1064	5.63888	2.49541	2.99151e-05	0.000791424
TRIM9|114088	13.3099	7.1374	40.2447	5.63856	2.49533	0.003635	0.0408056
KCNJ15|3772	42.2995	22.7498	127.607	5.60916	2.48778	5.08118e-05	0.00121645
PDE1B|5153	42.0983	22.7271	126.627	5.57164	2.4781	7.54712e-09	1.07361e-06
EVC|2121	178.372	96.3735	536.185	5.56361	2.47602	1.75754e-11	1.4376e-08
MMP2|4313	7454.35	4038.28	22360.8	5.53723	2.46916	5.30005e-08	4.81691e-06
HHIPL1|84439	52.5593	28.4955	157.565	5.52946	2.46714	1.74177e-07	1.19138e-05
ZNF366|167465	17.805	9.65626	53.3633	5.52629	2.46631	2.9851e-05	0.000791424
PRICKLE2|166336	151.959	82.4293	455.362	5.52427	2.46579	1.07255e-06	5.17329e-05
FXYD6|53826	296.633	161.014	888.428	5.51772	2.46407	0.0021442	0.0267394
MAP1A|4130	307.033	166.971	918.211	5.49922	2.45923	1.45211e-06	6.67598e-05
DDIT4L|115265	13.7378	7.47297	41.0753	5.49652	2.45852	0.00152619	0.0202985
CLDN5|7122	159.92	87.0139	478.057	5.49403	2.45787	3.02955e-06	0.000116677
ENOX1|55068	20.2579	11.0312	60.5197	5.48623	2.45581	7.04495e-06	0.000238447
ADAMTS3|9508	12.8824	7.02088	38.4601	5.47795	2.45364	0.000269078	0.00490917
PODN|127435	310.205	169.245	925.303	5.46723	2.45081	4.1515e-11	2.6182e-08
LOX|4015	538.375	294.056	1604.49	5.45642	2.44796	2.73173e-05	0.000735618
MN1|4330	109.414	59.7694	326.046	5.45506	2.4476	5.69451e-10	1.86315e-07
PNMAL2|57469	21.5871	11.7956	64.3139	5.45236	2.44688	4.77558e-06	0.000172651
ODZ4|26011	111.805	61.1508	332.842	5.44297	2.44439	1.45829e-14	7.15692e-11
GREM1|26585	2630.85	1439.85	7827.96	5.43667	2.44272	5.75782e-05	0.00134242
PRKD1|5587	76.314	41.793	226.951	5.43035	2.44105	5.70787e-08	5.11649e-06
SULF1|23213	5195.67	2846.67	15445.8	5.42594	2.43987	1.33439e-08	1.63095e-06
ALPL|249	127.175	69.6897	378.018	5.4243	2.43944	0.000299217	0.00537414
ASAM|79827	120.016	65.8466	356.392	5.41246	2.43628	6.63531e-06	0.00022693
GEFT|115557	136.855	75.1825	405.972	5.39982	2.43291	2.5844e-08	2.7424e-06
MMP16|4325	15.0295	8.25795	44.5781	5.39821	2.43248	0.000530042	0.00853589
SLC35F1|222553	7.33843	4.03236	21.7649	5.39756	2.43231	0.00388531	0.0431405
ISM1|140862	50.031	27.5641	148.068	5.37176	2.42539	7.50803e-05	0.0016692
ACTC1|70	27.4816	15.1437	81.3195	5.36985	2.42488	0.00210332	0.0263836
DOK5|55816	22.3518	12.3186	66.1334	5.36859	2.42454	4.42919e-06	0.000161917
AMPH|273	17.897	9.86755	52.9344	5.36449	2.42344	0.000902438	0.0132802
CRABP2|1382	212.936	117.413	629.764	5.36365	2.42321	0.00107501	0.0152813
ANTXR1|84168	2220.45	1224.54	6566.19	5.36215	2.42281	1.30332e-10	5.44372e-08
PXDN|7837	1918.15	1058.76	5668.23	5.35365	2.42052	6.10488e-06	0.000212491
LOC96610|96610	18377.1	10145.5	54296.6	5.35179	2.42002	9.5496e-07	4.72212e-05
TBX15|6913	16.5059	9.11544	48.7553	5.34866	2.41918	4.96947e-05	0.001197
FAP|2191	452.693	250.35	1335.64	5.33511	2.41552	9.33328e-10	2.77608e-07
CSF3R|1441	271.391	150.188	800.275	5.32848	2.41372	0.000102728	0.00219201
WASF3|10810	41.3592	22.8894	121.955	5.32799	2.41359	1.0031e-06	4.92296e-05
TMEM100|55273	11.9119	6.59665	35.1054	5.3217	2.41189	0.00353803	0.0400548
DPYSL3|1809	1813.43	1004.43	5343.6	5.32001	2.41143	4.60153e-08	4.30156e-06
FAM20A|54757	114.349	63.3781	336.766	5.3136	2.40969	3.81286e-10	1.38611e-07
PPP1R3C|5507	37.5044	20.7977	110.406	5.30858	2.40833	1.33213e-06	6.2413e-05
LOC728264|728264	189.755	105.252	558.494	5.30623	2.40769	0.00264938	0.0317135
EMILIN1|11117	2050.98	1139.24	6029.49	5.29254	2.40396	8.44571e-11	3.94756e-08
ADAM23|8745	17.7293	9.85197	52.103	5.28859	2.40288	3.26491e-05	0.000841065
RGAG4|340526	44.7526	24.8716	131.506	5.28741	2.40256	5.03437e-09	8.1008e-07
ITGBL1|9358	161.037	89.5319	473.057	5.28367	2.40154	1.57166e-06	7.08847e-05
EVC2|132884	25.6578	14.2837	75.2905	5.27109	2.3981	1.62319e-06	7.25849e-05
CPXM2|119587	223.68	124.718	655.511	5.25594	2.39395	6.52256e-05	0.00148028
EFNB3|1949	24.1628	13.4754	70.7984	5.25388	2.39338	0.000965704	0.0140732
CES1|1066	165.603	92.4045	485.016	5.24884	2.392	0.00107003	0.0152659
SORCS2|57537	75.4492	42.1247	220.865	5.24313	2.39043	2.86191e-07	1.74479e-05
LOC400043|400043	23.4529	13.1045	68.6097	5.23559	2.38835	8.22957e-06	0.000272896
ZFPM2|23414	33.9179	18.9519	99.2238	5.23556	2.38834	1.29172e-07	9.4267e-06
C19orf59|199675	31.5857	17.653	92.3826	5.23324	2.38771	0.000101854	0.00217574
PCDHGB6|56100	25.9297	14.5096	75.7632	5.22161	2.38449	6.12069e-06	0.000212664
PTGFR|5737	35.8959	20.0992	104.827	5.21548	2.3828	0.00036353	0.00630429
FBLN1|2192	1714.77	960.899	5004.4	5.20804	2.38074	7.83544e-08	6.40906e-06
CCDC85A|114800	9.56524	5.36493	27.8939	5.1993	2.37832	0.00136497	0.0185566
GJC1|10052	119.038	66.8309	346.853	5.19001	2.37574	0.000451884	0.00754331
SCN9A|6335	33.3097	18.7045	97.0415	5.18815	2.37522	7.97322e-05	0.00176066
SNORD116-4|100033416	12.3473	6.94464	35.9225	5.17269	2.37091	0.000362213	0.00629257
BICC1|80114	64.7462	36.4207	188.348	5.17146	2.37057	9.55936e-09	1.28768e-06
ODZ3|55714	135.75	76.3909	394.77	5.16777	2.36954	1.10007e-05	0.000344425
ADAMTS12|81792	202.342	113.871	588.397	5.16724	2.36939	1.95076e-05	0.000556617
SPARCL1|8404	1610.19	906.506	4680.79	5.16355	2.36836	7.04936e-05	0.00158336
CRISPLD2|83716	1118.21	629.604	3250.29	5.16243	2.36805	6.20169e-07	3.33549e-05
DPY19L2|283417	10.9768	6.18518	31.8858	5.1552	2.36603	0.000636656	0.00995079
NXPH3|11248	42.1807	23.7681	122.527	5.1551	2.366	0.00371572	0.0415632
SYNC|81493	127.968	72.1253	371.645	5.15277	2.36535	0.00282159	0.0334283
TPM2|7169	2816.57	1587.61	8179.35	5.152	2.36513	0.00042681	0.0072168
ADAM33|80332	32.4131	18.3045	93.9778	5.13414	2.36012	0.000510538	0.00831042
COL12A1|1303	6383.82	3608.68	18493.5	5.12474	2.35748	9.71573e-05	0.00209363
MRVI1|10335	390.357	221.082	1129.01	5.10676	2.35241	0.000204147	0.00389467
FAM124B|79843	17.3121	9.81206	50.0395	5.0998	2.35044	6.84146e-05	0.00154196
ZNF667|63934	7.67006	4.35808	22.1223	5.07616	2.34374	0.0046277	0.0494536
TRPS1|7227	124.301	70.7365	358.038	5.06157	2.33958	1.25677e-09	3.47489e-07
SLC6A1|6529	18.6265	10.6031	53.6379	5.0587	2.33877	3.26897e-05	0.000841065
EFS|10278	69.0467	39.3274	198.731	5.05324	2.33721	3.47041e-10	1.31015e-07
COLEC12|81035	142.956	81.4624	411.293	5.04887	2.33596	9.22845e-09	1.25808e-06
GPR97|222487	55.0625	31.4128	158.261	5.0381	2.33288	0.00114435	0.0160577
CHST10|9486	40.2878	22.9858	115.787	5.03733	2.33266	3.55153e-08	3.43449e-06
APBB1|322	137.189	78.3154	394.092	5.03211	2.33116	6.52115e-08	5.6395e-06
LRRC55|219527	10.6184	6.06202	30.5007	5.03144	2.33097	0.001856	0.0237208
B4GALNT1|2583	26.0568	14.8784	74.8349	5.02976	2.33049	2.14683e-06	8.93742e-05
LTBP2|4053	1015.01	580.225	2912.25	5.01917	2.32745	3.59992e-16	7.06699e-12
NCAM2|4685	16.0816	9.20038	46.1087	5.01161	2.32527	0.00013484	0.0027459
ITGA7|3679	278.338	159.42	797.25	5.00093	2.3222	0.000967449	0.0140779
DNAJB5|25822	117.799	67.4826	337.363	4.99926	2.32171	0.00250829	0.0303578
PDGFRL|5157	99.6919	57.1118	285.496	4.9989	2.32161	3.52491e-07	2.07178e-05
FGF13|2258	20.1593	11.5744	57.6205	4.97827	2.31564	2.10967e-05	0.000596088
NELL2|4753	46.6922	26.8231	133.394	4.9731	2.31414	1.38124e-06	6.42537e-05
NEXN|91624	261.84	150.507	747.656	4.96758	2.31254	1.12087e-05	0.000349266
GPC6|10082	212.121	122.297	604.083	4.93947	2.30436	9.82553e-09	1.29453e-06
NPTXR|23467	103.753	59.8373	295.387	4.9365	2.30349	5.96309e-06	0.000208666
GLT1D1|144423	12.7272	7.34511	36.2126	4.93016	2.30164	0.000573779	0.00912053
ABCA9|10350	12.6579	7.31447	35.9745	4.91826	2.29815	0.000546932	0.00875761
NEFH|4744	13.267	7.66803	37.6986	4.91634	2.29758	0.000478484	0.00789337
MFAP4|4239	643.327	371.839	1828	4.91612	2.29752	0.000729192	0.011114
KCNN3|3782	24.9082	14.4032	70.7483	4.912	2.29631	4.79219e-06	0.000172933
RERG|85004	47.8516	27.6884	135.837	4.90592	2.29452	1.27631e-06	6.03403e-05
PCDH7|5099	214.69	124.319	609.039	4.89902	2.29249	3.36627e-06	0.000127328
LOC399959|399959	65.1301	37.7445	184.631	4.89159	2.2903	1.73669e-06	7.66134e-05
FERMT2|10979	420.024	243.744	1189.25	4.87907	2.28661	1.52265e-05	0.000445472
MRC2|9902	1721.48	999.448	4872.15	4.87484	2.28536	7.5158e-11	3.78314e-08
NEGR1|257194	46.5328	27.0336	131.62	4.86877	2.28356	0.000226079	0.00423892
SDPR|8436	135.948	79.0903	384.057	4.85593	2.27975	0.00209542	0.026307
DCN|1634	3882.21	2261.02	10956.5	4.84581	2.27674	1.31486e-08	1.6234e-06
IGFBP6|3489	187.027	108.956	527.702	4.84324	2.27597	1.03505e-06	5.06712e-05
FAM107A|11170	55.9464	32.5993	157.825	4.84136	2.27541	0.000262301	0.00480788
TCEAL7|56849	21.3719	12.4616	60.2528	4.83506	2.27353	0.000208379	0.00396002
EDA2R|60401	22.7816	13.2874	64.2107	4.83244	2.27275	1.11714e-05	0.000349021
KCNE4|23704	138.59	80.8869	390.384	4.82629	2.27091	1.11415e-12	1.98835e-09
SERPINF1|5176	1300.03	759.168	3660.13	4.82124	2.2694	7.28161e-11	3.76172e-08
BAALC|79870	9.14203	5.34347	25.7176	4.8129	2.26691	0.00323098	0.0372375
DFNA5|1687	87.2003	50.998	245.174	4.80753	2.2653	1.74216e-08	2.00002e-06
WBSCR17|64409	14.3763	8.4137	40.395	4.80109	2.26336	0.00370105	0.041439
FAM198A|729085	20.5233	12.017	57.6421	4.79673	2.26205	3.89429e-05	0.000978513
IL1R1|3554	755.387	442.528	2120.59	4.79199	2.26063	1.7809e-06	7.7864e-05
SHE|126669	70.9776	41.5924	199.204	4.78944	2.25986	1.28964e-05	0.000391297
FLT4|2324	153.538	90.0466	430.59	4.78186	2.25757	2.09935e-08	2.28958e-06
C1S|716	4240.13	2488.15	11885.2	4.77672	2.25602	1.17821e-11	1.1014e-08
VEGFC|7424	82.4125	48.3744	230.942	4.77405	2.25521	4.02423e-10	1.39894e-07
LZTS1|11178	144.365	84.7447	404.528	4.77349	2.25504	1.2173e-07	9.04074e-06
ZNF512B|57473	111.771	65.7133	312.752	4.75934	2.25076	2.02885e-12	2.65522e-09
SPARC|6678	23522.9	13834.7	65798.5	4.75606	2.24977	2.20392e-09	4.77084e-07
TIE1|7075	339.707	199.835	950.055	4.75419	2.2492	6.04033e-07	3.25763e-05
CPT1C|126129	40.6038	23.8967	113.507	4.74993	2.24791	1.16976e-07	8.76474e-06
BGN|633	7222.07	4250.61	20188.4	4.74954	2.24779	5.2979e-15	3.46677e-11
PPAPDC1A|196051	68.107	40.1081	190.284	4.74427	2.24619	3.64033e-09	6.72352e-07
TRO|7216	52.7266	31.0833	147.17	4.73469	2.24327	8.78368e-09	1.20582e-06
C5orf23|79614	19.9683	11.7825	55.6883	4.72635	2.24073	0.00240444	0.0293178
ITGA5|3678	2595.4	1531.56	7237.59	4.72562	2.2405	0.000233438	0.00434784
ADAMTS10|81794	59.097	34.8977	164.694	4.71932	2.23858	2.87699e-09	5.64783e-07
BMP6|654	52.1358	30.7935	145.266	4.71742	2.238	5.24794e-06	0.000186973
GJA5|2702	214.718	127.071	597.176	4.69954	2.23252	4.78139e-07	2.67417e-05
LAX1|54900	45.4667	26.9235	126.382	4.69413	2.23086	0.000141169	0.00284819
COL6A3|1293	12948.3	7669.26	35984.1	4.69199	2.2302	1.43855e-07	1.02319e-05
PPP2R2B|5521	15.0105	8.89748	41.6854	4.68507	2.22807	0.00235609	0.0288356
OLFML3|56944	341.583	202.486	948.552	4.68452	2.2279	2.56877e-11	1.80099e-08
FBXL7|23194	112.289	66.6033	311.643	4.67909	2.22623	1.49288e-08	1.79475e-06
UBE2QL1|134111	18.2172	10.8078	50.549	4.67708	2.22561	0.000105439	0.00223288
ALPK2|115701	70.2794	41.6957	195.008	4.67694	2.22556	6.1914e-05	0.00142527
FIBIN|387758	187.251	111.156	519.302	4.67183	2.22399	2.34823e-06	9.58402e-05
LPHN2|23266	201.127	119.421	557.659	4.66968	2.22332	1.30726e-05	0.000394814
INHBA|3624	291.086	172.912	806.754	4.66569	2.22209	4.36884e-07	2.4645e-05
IRAK3|11213	156.611	93.0321	434.044	4.66553	2.22204	5.40093e-05	0.00127129
FAM180A|389558	11.4316	6.79095	31.6815	4.66525	2.22195	0.00153139	0.0203401
RNF180|285671	17.3979	10.3481	48.1606	4.65405	2.21849	0.000152144	0.0030384
BEX4|56271	125.423	74.6102	347.153	4.65289	2.21813	2.21154e-09	4.77084e-07
CDK14|5218	147.775	88.1326	408.034	4.62978	2.21094	1.59137e-11	1.35827e-08
FGF2|2247	95.5407	56.9826	263.794	4.62938	2.21082	0.000504287	0.00823598
EBF3|253738	18.6704	11.1544	51.4674	4.6141	2.20605	0.000129129	0.0026516
ZNF521|25925	95.0566	56.8625	261.722	4.60272	2.20249	4.52128e-09	7.74314e-07
FAM13C|220965	30.4511	18.2167	83.8379	4.60225	2.20234	3.32244e-06	0.000125913
ANKRD6|22881	42.3588	25.3487	116.584	4.59922	2.20139	1.39106e-07	9.96642e-06
PALM|5064	136.131	81.4799	374.611	4.59758	2.20088	0.00138852	0.0188116
FPR1|2357	202.172	121.013	556.322	4.59722	2.20076	0.0022995	0.0283168
SNCAIP|9627	44.159	26.4765	121.319	4.58213	2.19602	1.05748e-05	0.00033332
CHST1|8534	71.9692	43.1688	197.644	4.57839	2.19484	8.50903e-06	0.000278866
SCUBE2|57758	65.9703	39.5752	181.149	4.57733	2.19451	0.000942223	0.0137625
COL10A1|1300	603.904	362.474	1657.42	4.5725	2.19298	5.42269e-08	4.90566e-06
IQSEC3|440073	18.3115	10.9916	50.2527	4.5719	2.19279	0.000150325	0.00301014
ITGB3|3690	143.932	86.4276	394.86	4.56867	2.19177	0.00102971	0.0147981
CXorf36|79742	183.13	109.978	502.337	4.56761	2.19144	7.87867e-06	0.000263038
THBS1|7057	5470.5	3286.15	15002.2	4.56529	2.19071	2.19985e-07	1.41766e-05
ZNF423|23090	53.4015	32.0939	146.38	4.56101	2.18935	2.17413e-07	1.41766e-05
FAM129A|116496	333.833	200.96	913.645	4.54641	2.18473	3.32146e-07	1.96989e-05
NRP2|8828	677.316	407.966	1852.66	4.54121	2.18308	1.40738e-09	3.68376e-07
LOC339524|339524	14.8367	8.94286	40.555	4.53491	2.18107	0.000444287	0.00745452
ZEB2|9839	412.357	248.672	1126.62	4.53054	2.17968	3.26878e-08	3.22459e-06
CFH|3075	875.759	528.197	2392.39	4.52936	2.17931	1.16502e-06	5.56461e-05
ZNF626|199777	15.9127	9.59845	43.4659	4.52843	2.17901	0.000356291	0.0062172
TNXB|7148	282.15	170.294	770.248	4.52304	2.17729	8.21349e-05	0.00180761
TXLNB|167838	10.3602	6.25849	28.2584	4.51521	2.17479	0.00268142	0.0319993
ZCCHC24|219654	377.042	227.903	1027.83	4.50994	2.17311	5.65229e-06	0.000199944
DCLK1|9201	26.2273	15.8575	71.477	4.50744	2.17231	0.00222931	0.0276111
LOC644538|644538	32.5239	19.6702	88.6125	4.50491	2.1715	2.43021e-06	9.83658e-05
DZIP1|22873	70.6032	42.7042	192.344	4.50411	2.17124	2.25623e-09	4.81435e-07
MAGEE1|57692	19.4009	11.7348	52.853	4.50395	2.17119	0.000113243	0.00237508
FCRL6|343413	14.4365	8.73937	39.2967	4.49652	2.16881	0.000503618	0.00823192
PACSIN1|29993	14.0695	8.51925	38.289	4.49441	2.16813	0.000531889	0.00855161
RBMS1|5937	352.092	213.388	957.344	4.4864	2.16556	2.40418e-11	1.78889e-08
CALD1|800	4076.07	2471.78	11076.6	4.48121	2.16389	1.62149e-06	7.25849e-05
MCC|4163	120.68	73.221	327.773	4.47648	2.16237	5.13438e-09	8.19456e-07
RASGRP4|115727	26.694	16.1984	72.493	4.47531	2.16199	9.29843e-05	0.00201863
GPR176|11245	67.8201	41.1613	184.15	4.47386	2.16152	8.91896e-06	0.000287974
AKT3|10000	175.511	106.589	476.263	4.46823	2.1597	3.99064e-08	3.76636e-06
SFMBT2|57713	36.7359	22.3204	99.6399	4.46406	2.15836	1.9432e-06	8.27238e-05
ARSI|340075	64.6585	39.3045	175.294	4.4599	2.15701	5.18801e-07	2.83693e-05
FBXO27|126433	16.3785	9.95878	44.392	4.45758	2.15626	0.00155611	0.0206127
KIAA0495|57212	82.0648	49.9303	222.288	4.45197	2.15444	4.32376e-10	1.46344e-07
PALMD|54873	94.6678	57.6242	256.312	4.448	2.15316	2.6166e-07	1.63068e-05
REM1|28954	13.4294	8.17641	36.3514	4.44589	2.15247	0.000904634	0.0132926
PDE2A|5138	63.5149	38.7036	171.782	4.43842	2.15004	4.04263e-05	0.0010084
TEK|7010	124.275	75.7888	335.85	4.4314	2.14776	3.3983e-05	0.000870914
CLIP3|25999	190.14	116.013	513.605	4.42714	2.14637	2.84897e-05	0.000764046
C12orf68|387856	19.9435	12.1705	53.8621	4.42564	2.14589	0.000108049	0.00227343
ATP8B2|57198	344.114	210.129	928.777	4.42004	2.14406	1.10862e-10	4.83631e-08
FBLN2|2199	1030.92	629.587	2782.18	4.41906	2.14374	5.0852e-07	2.78848e-05
MEIS1|4211	124.227	75.8716	335.232	4.41841	2.14353	2.89925e-05	0.000776469
MAGED4B|81557	174.306	106.539	470.016	4.41168	2.14133	1.66429e-05	0.000482594
SPOCD1|90853	86.4503	52.8438	233.097	4.41105	2.14112	3.47409e-08	3.37623e-06
FAM26E|254228	75.275	46.0183	202.941	4.41	2.14078	1.74094e-09	4.21931e-07
MARCO|8685	240.289	146.898	647.812	4.40993	2.14076	0.000667198	0.0103458
LDOC1|23641	65.7941	40.2237	177.374	4.40968	2.14067	5.22899e-06	0.000186637
RARRES2|5919	892.331	546.154	2402.92	4.39972	2.13741	1.47284e-12	2.2241e-09
TSPYL5|85453	74.508	45.6064	200.624	4.39904	2.13719	1.89928e-09	4.43865e-07
ST8SIA1|6489	24.9433	15.268	67.1626	4.39891	2.13715	2.55868e-05	0.000696664
LOC441869|441869	32.4205	19.8617	87.2226	4.3915	2.13471	5.8921e-06	0.00020655
AQP9|366	193.848	118.82	521.242	4.38681	2.13317	0.000553952	0.00885556
ADAM6|8755	35006.8	21467.6	94086.8	4.38274	2.13183	3.65198e-05	0.000928653
TPPP3|51673	336.664	206.525	904.545	4.37984	2.13088	0.00262701	0.031484
PTGIR|5739	42.4448	26.0461	114.003	4.37695	2.12993	3.81756e-07	2.1913e-05
DSEL|92126	48.2694	29.6373	129.573	4.37196	2.12828	6.50664e-06	0.000223307
KIAA1462|57608	599.563	368.208	1609.11	4.37012	2.12767	6.31836e-07	3.38895e-05
DAAM2|23500	162.342	99.7869	435.307	4.36237	2.12511	2.29544e-06	9.40745e-05
PCDHGA9|56107	27.0611	16.6579	72.4568	4.34969	2.12091	5.21209e-05	0.00124173
HEG1|57493	1000.8	616.108	2679.46	4.34901	2.12069	6.43312e-08	5.63617e-06
ARL10|285598	11.789	7.26191	31.5433	4.34367	2.11891	0.00211222	0.0264614
CALCRL|10203	246.583	151.947	659.537	4.34056	2.11788	3.68503e-05	0.000934635
HOXC9|3225	15.9642	9.84271	42.6762	4.33582	2.1163	0.000417564	0.007091
LHFP|10186	289.115	178.265	772.824	4.33525	2.11612	1.98334e-11	1.5574e-08
CYR61|3491	1775.68	1095.53	4743.61	4.32995	2.11435	2.27172e-06	9.32973e-05
BCL6B|255877	156.006	96.2641	416.696	4.32867	2.11392	1.495e-09	3.76261e-07
FAM110B|90362	35.7218	22.0478	95.3903	4.32652	2.11321	2.65591e-06	0.000103861
TRPV4|59341	56.2416	34.7151	150.175	4.32593	2.11301	3.22784e-08	3.20028e-06
WISP1|8840	184.54	113.915	492.72	4.32532	2.11281	7.66938e-06	0.000256924
GAPT|202309	12.317	7.60634	32.8724	4.32171	2.1116	0.00172381	0.0224085
CD93|22918	1258.35	777.224	3357.82	4.32028	2.11113	0.000419442	0.00711661
FEZ1|9638	100.105	61.8683	266.956	4.31491	2.10933	2.87868e-08	2.95871e-06
ZFP28|140612	22.75	14.0606	60.6671	4.31467	2.10925	5.45882e-05	0.00128338
TSHZ3|57616	136.374	84.3162	363.538	4.3116	2.10822	3.57112e-09	6.72352e-07
MYH10|4628	711.643	440.143	1896.37	4.30853	2.1072	2.19947e-08	2.38552e-06
C1R|715	3491.49	2160.54	9299.29	4.30416	2.10573	1.31522e-11	1.1736e-08
LGI4|163175	39.5606	24.4821	105.358	4.30347	2.1055	0.00468608	0.0499145
FBLN5|10516	297.322	184.075	791.492	4.29983	2.10428	2.47417e-07	1.56175e-05
SEMA3G|56920	142.29	88.236	378.163	4.28582	2.09957	2.1424e-07	1.40661e-05
P2RX7|5027	38.5338	23.9327	102.247	4.27229	2.09501	1.39571e-06	6.46207e-05
TRPC1|7220	28.9888	18.0092	76.9	4.27004	2.09425	1.38775e-05	0.000412773
PDGFC|56034	234.381	145.7	621.353	4.2646	2.09241	1.32848e-13	5.21586e-10
GIMAP8|155038	176.002	109.424	466.526	4.26347	2.09203	4.47456e-09	7.74314e-07
GUCY1A3|2982	427.829	266.072	1133.68	4.26078	2.09112	1.19506e-05	0.000367251
SIRPB2|284759	50.8927	31.6643	134.798	4.25711	2.08988	2.03673e-07	1.35536e-05
PCDHGB7|56099	65.5604	40.7904	173.648	4.25709	2.08987	0.000150423	0.00301014
TSPAN18|90139	257.142	160.016	680.962	4.25558	2.08936	6.518e-05	0.00148028
SRPX2|27286	214.895	133.727	569.085	4.25558	2.08936	4.55006e-08	4.27379e-06
LPPR4|9890	43.6234	27.15	115.508	4.25443	2.08896	4.98299e-07	2.74779e-05
PRDM6|93166	13.199	8.21732	34.9372	4.25165	2.08802	0.00164692	0.0215682
PLAC9|219348	12.5188	7.79411	33.1359	4.2514	2.08794	0.00180735	0.0232656
GHR|2690	31.2071	19.4496	82.5127	4.24239	2.08488	1.68455e-05	0.000487749
MEFV|4210	28.262	17.6179	74.709	4.24053	2.08424	0.000786588	0.0118781
ZNF469|84627	321.247	200.295	849.037	4.23893	2.0837	7.58938e-05	0.00168537
ZEB1|6935	310.861	193.906	821.213	4.23511	2.0824	2.54673e-06	0.000101409
CHRD|8646	85.3043	53.2339	225.248	4.23129	2.0811	4.61704e-06	0.000167847
RASSF2|9770	311.392	194.394	821.927	4.22815	2.08003	3.15439e-08	3.15676e-06
PDGFD|80310	73.8202	46.0849	194.847	4.22801	2.07998	7.06476e-09	1.01977e-06
SEMA5B|54437	22.3946	13.9847	59.0925	4.22551	2.07913	0.000101646	0.00217364
DYSF|8291	480.177	299.96	1266.58	4.22248	2.07809	3.42728e-06	0.000129138
GAMT|2593	56.3646	35.2241	148.614	4.21911	2.07694	0.00144945	0.0194758
NTNG2|84628	31.0134	19.3853	81.7538	4.2173	2.07632	1.02941e-05	0.000326466
HSD11B1|3290	67.0379	41.9473	176.524	4.20824	2.07322	1.24252e-06	5.89177e-05
PODNL1|79883	145.648	91.1357	383.518	4.20821	2.07321	1.66509e-07	1.15189e-05
EPHA3|2042	38.5822	24.1474	101.57	4.20627	2.07254	1.65476e-06	7.34944e-05
PDGFRA|5156	767.587	480.411	2020.72	4.20623	2.07253	0.000147981	0.00297037
PRPH2|5961	10.5397	6.59903	27.7352	4.20291	2.07139	0.00419781	0.0458542
RASSF8|11228	110.733	69.3706	291.223	4.19808	2.06973	5.28978e-07	2.88455e-05
GPX3|2878	659.76	413.472	1734.47	4.19489	2.06863	0.000107975	0.00227343
ABI3BP|25890	102.044	63.9574	268.242	4.19408	2.06835	4.83695e-06	0.000174228
C13orf33|84935	96.2941	60.3567	253.112	4.19361	2.06819	4.26932e-05	0.00105423
WDR86|349136	12.3759	7.75806	32.5267	4.19263	2.06786	0.00215474	0.0268228
C6orf174|387104	23.5836	14.784	61.9821	4.19251	2.06782	6.77779e-05	0.00153289
FGF14|2259	17.2445	10.8123	45.3124	4.19083	2.06724	0.000446636	0.00748068
GGTA1|2681	52.2341	32.7569	137.226	4.18921	2.06668	1.78593e-07	1.20895e-05
LIFR|3977	44.186	27.7109	116.078	4.18888	2.06656	0.000136006	0.00276105
LDB2|9079	104.807	65.7327	275.313	4.18837	2.06639	3.10047e-10	1.19344e-07
TTC28|23331	144.506	90.7037	379.279	4.18151	2.06402	2.22295e-07	1.4261e-05
NLGN4Y|22829	16.6207	10.4526	43.5363	4.16511	2.05835	0.000486444	0.00798443
ANKRD35|148741	17.8569	11.233	46.7612	4.16282	2.05756	0.000427571	0.00722345
NUAK1|9891	360.722	227.005	944.213	4.15943	2.05639	3.39559e-12	3.70327e-09
JAKMIP2|9832	14.4711	9.10904	37.8693	4.15733	2.05566	0.00119837	0.0166256
ZNF154|7710	15.8675	9.98994	41.5148	4.15566	2.05508	0.000709738	0.0108766
NOX4|50507	54.483	34.3207	142.464	4.15098	2.05345	1.52043e-07	1.06318e-05
RCN3|57333	627.619	395.53	1640.37	4.14728	2.05216	2.51588e-09	5.19887e-07
TPRG1|285386	17.2813	10.8986	45.1329	4.14116	2.05004	0.00107374	0.0152813
CPXM1|56265	320.862	202.466	837.502	4.13651	2.04841	4.79582e-09	7.96627e-07
ZNF853|54753	55.1746	34.8682	143.784	4.12364	2.04392	8.30546e-06	0.000274949
PDE1A|5136	35.258	22.3048	91.7813	4.11487	2.04085	5.73644e-06	0.000202176
ADAMTS2|9509	599.476	379.392	1559.85	4.11144	2.03964	2.00826e-05	0.000569713
LRRC4|64101	13.373	8.4652	34.7887	4.10961	2.039	0.00158012	0.0208323
TMEM47|83604	215.331	136.405	559.734	4.10348	2.03685	1.11324e-06	5.35639e-05
C10orf11|83938	18.7002	11.8477	48.6023	4.10225	2.03642	0.000288334	0.00520247
RNASE2|6036	12.0801	7.654	31.3939	4.10163	2.0362	0.00311621	0.0362622
CCL21|6366	342.139	216.851	888.849	4.09889	2.03523	8.78042e-08	6.93959e-06
LUM|4060	6105.68	3869.98	15861.4	4.09858	2.03512	1.70279e-09	4.17844e-07
LRRN2|10446	72.2312	45.8049	187.546	4.09445	2.03367	8.1107e-06	0.000269867
FSTL1|11167	3922.38	2487.44	10183.9	4.09415	2.03356	1.03982e-06	5.07779e-05
PHYHD1|254295	26.6788	16.9271	69.2315	4.08997	2.03209	0.000870132	0.0129015
VCAM1|7412	370.412	235.034	961.15	4.0894	2.03189	3.62679e-10	1.34335e-07
SERPING1|710	3066.56	1948.1	7947.15	4.07945	2.02837	1.02664e-10	4.58046e-08
EDIL3|10085	140.441	89.2343	363.889	4.07791	2.02783	1.05071e-08	1.35701e-06
APLNR|187	538.757	342.467	1395.3	4.07426	2.02654	0.000201615	0.0038501
TDO2|6999	119.092	75.7057	308.415	4.07386	2.0264	0.00377289	0.042035
EHD2|30846	1203.4	765.033	3116.29	4.07341	2.02624	1.23709e-07	9.09564e-06
RYR1|6261	14.6149	9.29109	37.8459	4.07335	2.02622	0.000939911	0.0137389
REEP2|51308	36.3349	23.1055	94.0634	4.07104	2.0254	0.000804206	0.0120698
CHST3|9469	304.643	193.724	788.655	4.07102	2.02539	5.34861e-09	8.39989e-07
STK32B|55351	15.9838	10.1711	41.3485	4.0653	2.02336	0.00102098	0.0147049
MYO5A|4644	274.912	175.122	710.359	4.05636	2.02019	8.13826e-11	3.94756e-08
SCARF2|91179	207.209	132.02	535.308	4.05476	2.01962	1.19573e-09	3.35334e-07
ADAMTSL4|54507	211.144	134.564	545.311	4.05244	2.01879	4.28925e-09	7.58579e-07
FAM127C|441518	94.0397	59.9457	242.814	4.05056	2.01812	4.1525e-09	7.44505e-07
GJA1|2697	607.326	387.174	1567.99	4.04982	2.01786	3.29047e-08	3.22976e-06
MGC29506|51237	274.785	175.195	709.358	4.04897	2.01755	7.56436e-06	0.000253839
FILIP1L|11259	941.497	600.472	2429.6	4.04615	2.01655	1.43906e-06	6.63149e-05
CLIP4|79745	80.402	51.3018	207.385	4.04245	2.01523	9.68618e-09	1.28768e-06
EMCN|51705	79.1691	50.5694	203.968	4.03343	2.01201	2.6479e-06	0.000103774
COL6A2|1292	10088.9	6444.61	25991.2	4.03301	2.01186	6.21185e-09	9.23825e-07
STEAP4|79689	151.572	96.8332	390.433	4.03202	2.0115	7.21525e-05	0.0016119
COL4A4|1286	58.0285	37.093	149.383	4.02725	2.0098	0.00197495	0.0250292
ZNF135|7694	15.4108	9.85398	39.6588	4.02465	2.00886	0.0012331	0.0170382
MAFB|9935	483.916	309.563	1244.73	4.02092	2.00752	1.36418e-09	3.66385e-07
SELL|6402	153.578	98.2832	394.866	4.01763	2.00635	0.000326155	0.00576824
C20orf103|24141	23.5121	15.0475	60.4484	4.01716	2.00618	9.48388e-05	0.00205042
HDGFRP3|50810	141.556	90.6061	363.884	4.0161	2.0058	1.38303e-07	9.94515e-06
LAYN|143903	99.0726	63.4736	254.414	4.00818	2.00295	3.66028e-07	2.12589e-05
GPRASP1|9737	60.2343	38.5941	154.664	4.00745	2.00269	9.76629e-05	0.00210221
KRBA1|84626	46.059	29.5116	118.266	4.00743	2.00268	2.5328e-05	0.000694434
OLFML1|283298	99.0361	63.4802	254.19	4.00424	2.00153	1.88811e-09	4.43865e-07
EFEMP2|30008	580.602	372.24	1489.82	4.00231	2.00083	1.06409e-12	1.98835e-09
GRID1|2894	17.6059	11.2885	45.173	4.00169	2.00061	0.000625497	0.0098233
MAP9|79884	56.7179	36.3818	145.457	3.99808	1.99931	0.00351983	0.0398948
CNRIP1|25927	82.4157	52.8742	211.324	3.99673	1.99882	1.0137e-08	1.31788e-06
NTM|50863	191.721	123	491.594	3.9967	1.99881	8.01786e-08	6.53106e-06
SIGLEC5|8778	46.9411	30.1202	120.341	3.99536	1.99833	7.51515e-06	0.000253053
ZIK1|284307	12.2294	7.84853	31.3461	3.99389	1.99779	0.00325996	0.0374247
FAT4|79633	148.008	95.0342	379.165	3.98978	1.99631	0.000112952	0.00237151
HOXC8|3224	14.8161	9.51845	37.9329	3.9852	1.99465	0.0014002	0.0189307
RGS5|8490	967.006	621.558	2474.42	3.98099	1.99313	0.00241135	0.0293291
LRRN4CL|221091	37.5536	24.1395	96.0878	3.98051	1.99295	1.28733e-05	0.000391202
MRO|83876	11.5154	7.40364	29.4578	3.97883	1.99235	0.0045888	0.0491449
MMRN2|79812	314.104	202.062	803.018	3.97412	1.99064	1.32319e-07	9.58507e-06
OSMR|9180	359.437	231.385	918.208	3.96831	1.98853	8.47139e-05	0.00186228
RHOJ|57381	84.7605	54.5664	216.517	3.96795	1.9884	0.000127732	0.00262567
GAS7|8522	390.896	251.668	998.438	3.96729	1.98815	8.59505e-09	1.18824e-06
GPR124|25960	794.973	512.177	2028.99	3.9615	1.98605	8.78984e-07	4.42937e-05
EBF1|1879	46.8317	30.1775	119.505	3.96006	1.98552	2.43788e-06	9.84734e-05
SV2A|9900	49.4636	31.8988	126.11	3.95344	1.98311	1.87843e-06	8.0867e-05
CYTL1|54360	11.9705	7.72582	30.4925	3.94683	1.98069	0.0042241	0.0460941
IGFBP5|3488	6504.05	4198.1	16566.3	3.94615	1.98045	8.11403e-07	4.15787e-05
USHBP1|83878	19.5108	12.5937	49.6945	3.94598	1.98039	0.00041087	0.00699548
STAB1|23166	1031.41	666.047	2625.74	3.94227	1.97903	3.74674e-07	2.15696e-05
PPAPDC3|84814	29.2149	18.8659	74.3739	3.94223	1.97901	4.52478e-05	0.00110343
PRAM1|84106	36.9643	23.8739	94.0864	3.94098	1.97855	9.99065e-06	0.000317357
CSF2RB|1439	353.047	228.198	897.843	3.9345	1.97618	6.68119e-06	0.000227706
LTBP1|4052	1107.38	715.827	2815.96	3.93385	1.97594	3.02769e-07	1.81763e-05
SOX17|64321	33.2513	21.4953	84.5505	3.93344	1.97579	1.80232e-05	0.000519549
HSD17B6|8630	38.949	25.1787	99.0376	3.93339	1.97577	6.33977e-06	0.000218728
ANGPT1|284	43.0302	27.8184	109.409	3.93298	1.97562	3.0312e-06	0.000116677
EML1|2009	123.27	79.7161	313.325	3.93051	1.97472	4.44828e-06	0.000162313
RAB31|11031	1322.32	855.987	3357.25	3.92209	1.97162	1.76101e-10	7.05517e-08
SYNE1|23345	463.142	299.916	1175.4	3.91909	1.97052	6.76953e-08	5.70354e-06
FHL5|9457	15.9737	10.3465	40.5283	3.91709	1.96978	0.00385546	0.0428819
ADAMTS1|9510	527.48	342.038	1336.68	3.908	1.96643	0.000156867	0.00312318
LHX6|26468	54.2941	35.2127	137.558	3.9065	1.96588	5.63827e-05	0.00131925
TLR8|51311	80.7592	52.382	204.587	3.90568	1.96558	8.95214e-06	0.000288097
LAMA4|3910	1315	852.97	3331.13	3.90534	1.96545	5.53404e-07	2.9928e-05
PCBP3|54039	38.3001	24.8461	97.0085	3.90437	1.96509	0.0010293	0.0147981
ERG|2078	135.63	88.1011	343.03	3.89359	1.9611	1.47695e-07	1.03982e-05
ADAMTS7|11173	187.428	121.752	474.019	3.89333	1.961	9.44011e-07	4.67977e-05
RAI2|10742	88.7294	57.6567	224.319	3.8906	1.95999	0.00252391	0.030478
RASGRP2|10235	53.3437	34.6696	134.831	3.88902	1.95941	1.3764e-05	0.000410641
TCEA2|6919	60.5204	39.3476	152.911	3.88615	1.95834	1.65396e-07	1.15138e-05
VASH1|22846	483.493	314.439	1221.18	3.8837	1.95743	2.62961e-12	3.22637e-09
COL4A2|1284	9233.15	6004.97	23319.7	3.8834	1.95732	2.14888e-06	8.93742e-05
FCRL5|83416	76.8669	49.9937	194.132	3.88313	1.95722	0.000133079	0.00271849
GIPC3|126326	58.3649	37.9843	147.299	3.87788	1.95527	9.91967e-05	0.00212823
TBC1D9|23158	255.22	166.106	644.082	3.87754	1.95514	3.0455e-12	3.51683e-09
CHI3L1|1116	906.298	590.036	2286.35	3.87493	1.95417	0.000327412	0.00576969
LARP6|55323	63.0801	41.0734	159.109	3.87378	1.95374	1.42022e-07	1.01383e-05
BASP1|10409	333.643	217.256	841.511	3.87336	1.95359	2.07297e-09	4.62438e-07
ARHGAP28|79822	23.8523	15.542	60.1157	3.86795	1.95157	0.000170703	0.00334105
ITGAM|3684	292.426	190.62	736.669	3.86459	1.95032	8.73468e-06	0.000285068
OLFM2|93145	96.2029	62.7113	242.348	3.8645	1.95028	3.13322e-05	0.000819018
PCDH12|51294	208.483	135.903	525.193	3.86446	1.95027	6.90658e-06	0.000234168
COL5A3|50509	720.892	470.064	1815.41	3.86204	1.94936	0.00113565	0.0160004
CTF1|1489	23.4805	15.3214	59.0838	3.8563	1.94722	0.000206625	0.00393514
GUCY1B3|2983	192.756	125.831	484.796	3.85276	1.94589	4.18013e-05	0.00103611
COL4A1|1282	9183.26	5995.05	23095.4	3.85241	1.94576	0.000303294	0.00542749
GPR116|221395	415.877	271.598	1045.46	3.84928	1.94459	0.00039275	0.00674546
PLXNC1|10154	148.271	96.8604	372.611	3.84689	1.94369	4.38404e-05	0.00107848
TLR7|51284	45.7907	29.9195	115.047	3.84521	1.94306	2.52346e-06	0.000100836
NDN|4692	148.091	96.884	371.541	3.8349	1.93919	1.32877e-07	9.59008e-06
EFHD1|80303	36.202	23.6847	90.8234	3.83469	1.93911	1.46014e-05	0.000429412
GRRP1|79927	18.7452	12.27	47.0008	3.83055	1.93755	0.000696397	0.0107034
FLJ40330|645784	27.5831	18.0571	69.1512	3.82958	1.93719	0.00174659	0.0226767
PLA2G4C|8605	60.3096	39.4827	151.191	3.82929	1.93708	8.5058e-07	4.31466e-05
QKI|9444	526.312	344.709	1318.76	3.82573	1.93574	5.15959e-11	2.89394e-08
S1PR3|1903	225.893	148.012	565.739	3.82226	1.93443	9.30598e-05	0.00201863
COPZ2|51226	105.818	69.4282	264.607	3.81124	1.93026	9.70791e-09	1.28768e-06
ELN|2006	626.491	411.068	1566.52	3.81086	1.93012	2.30163e-05	0.000636384
KCNA3|3738	16.05	10.5334	40.1224	3.80905	1.92943	0.00130267	0.0178493
CTHRC1|115908	868.588	570.2	2170.64	3.80681	1.92858	2.09383e-08	2.28958e-06
KIF17|57576	13.4921	8.85869	33.7108	3.80539	1.92804	0.00319259	0.0368886
TRAM1L1|133022	12.129	7.96753	30.2881	3.80144	1.92655	0.00413158	0.0452859
S1PR1|1901	250.371	164.477	625.184	3.80105	1.9264	1.53387e-05	0.000448085
ATP10A|57194	129.173	84.8795	322.454	3.79896	1.92561	4.00434e-07	2.28515e-05
MEF2C|4208	192.366	126.42	480.133	3.79793	1.92521	1.33764e-09	3.64712e-07
CERCAM|51148	927.981	609.908	2315.94	3.79719	1.92493	1.44308e-09	3.68734e-07
HTRA1|5654	1481.04	973.475	3695.89	3.7966	1.92471	4.13283e-09	7.44505e-07
BRSK1|84446	23.8263	15.6664	59.4332	3.79367	1.92359	0.000190557	0.00365315
SLFN12|55106	31.1939	20.5206	77.768	3.78975	1.9221	4.50603e-05	0.00110022
CSF1R|1436	877.625	577.587	2186.88	3.78624	1.92077	2.28492e-08	2.46458e-06
CHSY3|337876	47.3169	31.1609	117.816	3.7809	1.91873	3.96934e-05	0.000992637
SNAI2|6591	172.366	113.528	429.114	3.77982	1.91832	7.18164e-05	0.00160756
SLC45A1|50651	17.8853	11.7872	44.4956	3.77491	1.91644	0.000977853	0.0141879
SIGLEC10|89790	204.37	134.734	508.236	3.77213	1.91538	2.99674e-07	1.80902e-05
ADAMTS5|11096	113.36	74.7613	281.79	3.7692	1.91426	3.06728e-08	3.09991e-06
GLT8D2|83468	157.786	104.075	392.162	3.76807	1.91383	1.03996e-07	7.97478e-06
CLEC4E|26253	62.1397	40.9942	154.411	3.76666	1.91329	2.25151e-05	0.000626942
C2orf74|339804	26.1043	17.2308	64.8248	3.76215	1.91156	0.000174759	0.00341023
KIRREL|55243	191.72	126.601	475.878	3.75889	1.9103	7.64672e-05	0.0016947
HSPA12B|116835	96.1655	63.5251	238.597	3.75594	1.90917	1.49859e-08	1.79475e-06
HOPX|84525	235.407	155.509	584.053	3.75574	1.9091	6.48859e-08	5.63617e-06
LOC728392|728392	41.9594	27.7183	104.102	3.75571	1.90909	6.75821e-06	0.000229931
MNDA|4332	158.759	104.885	393.846	3.75501	1.90882	2.28269e-05	0.000632037
MLLT11|10962	56.6135	37.4022	140.445	3.75498	1.90881	2.0053e-06	8.48405e-05
SPG20|23111	198.87	131.414	493.224	3.7532	1.90812	6.6787e-09	9.85786e-07
RECK|8434	91.7533	60.656	227.451	3.74985	1.90683	2.3935e-08	2.56758e-06
A2M|2	5188.41	3431.18	12856.3	3.7469	1.9057	2.06656e-09	4.62438e-07
LILRA2|11027	24.2325	16.029	60.0292	3.74503	1.90498	0.00022218	0.0041818
SLC1A3|6507	178.546	118.125	442.203	3.74352	1.9044	7.27032e-05	0.00162186
GBGT1|26301	69.7591	46.1526	172.769	3.74344	1.90437	1.81923e-07	1.22726e-05
PDPN|10630	673.964	446.05	1668.5	3.74061	1.90327	0.000189861	0.00364693
PRKG1|5592	40.6726	26.9237	100.668	3.73901	1.90266	2.98847e-05	0.000791424
OLFML2B|25903	653.426	432.552	1617.24	3.73882	1.90258	5.70455e-11	3.02665e-08
ENPP2|5168	328.578	217.534	813.133	3.73796	1.90225	1.22436e-08	1.55067e-06
JAM3|83700	270.772	179.272	670.044	3.73758	1.9021	3.49197e-06	0.000131323
OPRL1|4987	21.9269	14.5205	54.2459	3.73581	1.90142	0.000362763	0.00629655
AQP1|358	1381.55	914.909	3417.79	3.73567	1.90137	2.61449e-06	0.00010327
MXRA8|54587	930.152	616.256	2299.88	3.73201	1.89995	8.03097e-13	1.75173e-09
FLNA|2316	15355.5	10186.6	37910.9	3.72166	1.89595	0.000134102	0.00273654
RGS18|64407	26.0601	17.2917	64.322	3.71981	1.89523	0.00113818	0.0160055
UBE2E2|7325	100.791	66.9366	248.519	3.71275	1.89249	1.30683e-08	1.6234e-06
MRAS|22808	228.962	152.075	564.468	3.71177	1.89211	4.26787e-11	2.6182e-08
PTN|5764	37.7133	25.0715	92.8772	3.70449	1.88927	0.000326564	0.00576969
MRC1|4360	514.204	341.902	1266.06	3.703	1.88869	0.00289243	0.0341028
ACSS3|79611	17.8723	11.8855	43.9969	3.70174	1.8882	0.00355526	0.0401573
DPEP2|64174	30.7487	20.4619	75.6366	3.69646	1.88614	7.64865e-05	0.0016947
POU2F2|5452	67.2494	44.7586	165.391	3.69518	1.88564	2.75938e-07	1.70212e-05
STRA6|64220	73.2672	48.7665	180.179	3.69473	1.88547	1.23539e-07	9.09564e-06
APBA2|321	99.3744	66.173	244.253	3.69113	1.88406	3.11744e-07	1.86014e-05
GIMAP1|170575	80.2093	53.4282	197.072	3.68854	1.88305	8.31965e-08	6.70015e-06
SLC9A9|285195	52.1844	34.7727	128.162	3.68571	1.88194	2.57801e-06	0.000102447
AFAP1L1|134265	119.522	79.6852	293.355	3.68143	1.88027	6.33005e-06	0.000218728
SGCE|8910	123.935	82.7305	303.737	3.6714	1.87633	6.98469e-08	5.85968e-06
FRMD6|122786	317.41	211.897	777.831	3.67079	1.87609	7.38345e-07	3.85491e-05
PTGDS|5730	262.534	175.4	642.753	3.66449	1.87361	1.03702e-05	0.000327823
FYB|2533	299.31	200.066	732.374	3.66065	1.8721	6.41182e-07	3.42971e-05
ANGPTL2|23452	1160.53	775.909	2838.85	3.65874	1.87135	3.64512e-07	2.12336e-05
MFAP2|4237	439.68	293.966	1075.52	3.65866	1.87131	5.47593e-10	1.822e-07
BMX|660	13.3743	8.94199	32.715	3.65859	1.87129	0.00428586	0.0465918
FAM124A|220108	22.8336	15.2818	55.7866	3.65052	1.8681	0.000434851	0.00732124
EGFL6|25975	108.194	72.4552	264.147	3.64566	1.86618	3.82718e-05	0.000963222
NLRC4|58484	34.0458	22.8031	83.105	3.64447	1.86571	5.02413e-05	0.00120587
HSPB2|3316	40.7141	27.2742	99.3609	3.64304	1.86514	1.3699e-05	0.000409324
TIMP2|7077	4932.73	3304.76	12036.6	3.64222	1.86482	4.93673e-09	8.00933e-07
TCF4|6925	486.277	325.868	1186.24	3.64025	1.86404	1.64889e-08	1.93829e-06
C7orf58|79974	86.9487	58.2968	211.975	3.63614	1.86241	0.00017942	0.00349772
CDH5|1003	599.61	402.102	1461.47	3.63457	1.86178	1.28334e-05	0.000391058
SYT11|23208	238.978	160.487	581.486	3.62326	1.85729	4.82903e-09	7.96627e-07
RASL12|51285	123.949	83.2655	301.477	3.62068	1.85626	0.000629204	0.00985694
NOTCH3|4854	1679.07	1129.57	4076.9	3.60926	1.8517	1.56109e-08	1.85732e-06
SIGLEC9|27180	52.5062	35.3385	127.42	3.6057	1.85028	4.02415e-06	0.000149053
MAP3K12|7786	79.8585	53.755	193.764	3.60458	1.84983	1.47782e-07	1.03982e-05
ARHGEF15|22899	143.11	96.3776	347.036	3.6008	1.84832	1.99165e-08	2.22885e-06
NTN1|9423	136.593	91.9997	331.18	3.59979	1.84791	0.00103717	0.0148726
TNFRSF8|943	26.1717	17.6279	63.4539	3.59962	1.84785	0.000247635	0.00458462
FAM155A|728215	21.1057	14.2204	51.1508	3.59701	1.8468	0.000751772	0.0114315
SCN1B|6324	61.5378	41.4666	149.121	3.59618	1.84647	0.000400127	0.00684821
NKX3-2|579	19.6595	13.2496	47.6302	3.59485	1.84593	0.00111569	0.0157569
CDH23|64072	17.8685	12.0436	43.2861	3.59412	1.84564	0.00146257	0.0196119
GIMAP6|474344	264.777	178.512	641.208	3.59197	1.84477	2.32676e-09	4.91147e-07
ITGA10|8515	21.2221	14.3092	51.3874	3.59121	1.84447	0.000682831	0.0105548
TLR2|7097	239.352	161.395	579.529	3.59074	1.84428	0.000121758	0.00252756
PHLDB2|90102	265.314	179.102	641.511	3.58182	1.84069	6.36121e-05	0.00145206
BHLHE22|27319	24.3821	16.4598	58.9522	3.58159	1.8406	0.00040177	0.00686436
C16orf45|89927	113.432	76.5764	274.255	3.58146	1.84055	1.82584e-05	0.000524788
STARD8|9754	105.442	71.1995	254.862	3.57955	1.83978	7.29417e-07	3.8211e-05
GIMAP7|168537	134.626	90.9067	325.4	3.5795	1.83976	1.89431e-08	2.1372e-06
PIK3R5|23533	148.21	100.128	358.024	3.57567	1.83821	6.76594e-08	5.70354e-06
KCNJ8|3764	102.378	69.1704	247.284	3.575	1.83794	3.05553e-08	3.09991e-06
NID1|4811	1324.31	894.772	3198.66	3.57483	1.83787	1.32038e-05	0.000398161
ARMCX1|51309	74.5298	50.3794	179.913	3.57117	1.8364	8.00533e-07	4.12996e-05
FCGR2B|2213	165.675	112.001	399.889	3.5704	1.83609	2.65013e-05	0.000719568
IRF4|3662	106.12	71.743	256.128	3.57008	1.83596	0.00246689	0.0299491
CXorf21|80231	26.3587	17.8346	63.5549	3.56358	1.83333	0.00025577	0.00471015
LY96|23643	51.3154	34.7282	123.696	3.56183	1.83262	4.85024e-06	0.000174387
TNFRSF19|55504	49.8128	33.7217	120.029	3.55939	1.83163	0.00178826	0.0230956
C1QTNF3|114899	123.447	83.5991	297.33	3.55661	1.8305	1.25518e-08	1.56945e-06
ZDBF2|57683	62.6647	42.4552	150.852	3.55321	1.82912	5.69099e-05	0.00132842
RCAN2|10231	117.083	79.3249	281.848	3.55308	1.82907	1.07064e-05	0.000336823
CHST11|50515	136.853	92.729	329.396	3.55224	1.82873	6.98968e-09	1.01942e-06
PDGFRB|5159	2202.32	1492.28	5300.67	3.55206	1.82866	7.01045e-09	1.01942e-06
C9orf110|100128385	48.8183	33.0918	117.443	3.54901	1.82742	8.3378e-06	0.000275404
FAM19A5|25817	75.6764	51.3202	181.958	3.54554	1.82601	9.61877e-07	4.74437e-05
CSPG4|1464	675.109	458.121	1621.96	3.54047	1.82394	0.000609538	0.00961885
SHISA4|149345	67.6426	45.911	162.472	3.53884	1.82328	6.91456e-07	3.65875e-05
PLCL1|5334	32.8463	22.3024	78.8561	3.53576	1.82202	0.000104374	0.0022199
ARHGEF17|9828	535.141	363.583	1283.76	3.53086	1.82002	2.85569e-08	2.95053e-06
CD84|8832	96.398	65.5097	231.183	3.52899	1.81926	9.64323e-06	0.000307815
ZNF167|55888	19.7256	13.4198	47.2418	3.5203	1.8157	0.00127773	0.0175898
GNB4|59345	418.431	284.773	1001.67	3.51743	1.81452	8.13463e-09	1.14886e-06
CYYR1|116159	120.222	81.8668	287.593	3.51294	1.81268	1.52051e-06	6.95782e-05
NDRG4|65009	58.803	40.0448	140.657	3.51249	1.81249	2.51012e-06	0.000100836
ABCA1|19	497.687	338.96	1190.31	3.51167	1.81216	1.88687e-09	4.43865e-07
ECSCR|641700	46.9147	31.9637	112.155	3.50884	1.81099	1.05781e-05	0.00033332
FAM126A|84668	167.515	114.141	400.423	3.50816	1.81071	1.67956e-06	7.426e-05
CRMP1|1400	65.8628	44.8966	157.351	3.50474	1.80931	0.00133461	0.0182069
RAB34|83871	283.999	193.682	678.11	3.50115	1.80783	3.92912e-10	1.39894e-07
PARP15|165631	18.7007	12.7598	44.6247	3.49728	1.80623	0.00434402	0.0471146
NLRP1|22861	197.288	134.626	470.725	3.49654	1.80593	0.000850672	0.0126704
PTPRM|5797	343.421	234.369	819.283	3.49569	1.80558	3.20755e-09	6.17328e-07
CLEC14A|161198	210.855	143.931	502.883	3.49391	1.80484	7.19098e-08	5.98162e-06
PDCD1LG2|80380	60.9037	41.5766	145.24	3.49331	1.8046	2.24957e-06	9.2776e-05
DCHS1|8642	562.723	384.327	1341.18	3.48968	1.80309	2.01568e-06	8.4912e-05
ALDH1A3|220	326.607	223.088	778.326	3.48887	1.80276	1.9576e-07	1.30713e-05
SYDE1|85360	230.61	157.537	549.475	3.48791	1.80236	4.90408e-09	8.00933e-07
SYNPO|11346	1143.77	781.385	2725.09	3.48751	1.8022	1.0048e-08	1.31501e-06
THY1|7070	2816.47	1924.37	6709.27	3.48647	1.80177	2.07032e-07	1.36844e-05
OBSL1|23363	411.868	281.494	980.769	3.48415	1.80081	0.000694085	0.0106867
SCARA3|51435	138.458	94.6756	329.507	3.48038	1.79924	6.41471e-05	0.00145918
PDLIM4|8572	158.216	108.198	376.477	3.47953	1.79889	7.92342e-05	0.00175163
NR3C1|2908	295.99	202.454	704.147	3.47805	1.79828	1.17662e-10	5.02137e-08
FNDC4|64838	71.0727	48.6208	169.044	3.47679	1.79776	6.65099e-07	3.5288e-05
PCDH17|27253	147.459	100.937	350.467	3.47214	1.79583	0.000929767	0.0136008
SNCG|6623	34.8886	23.884	82.9086	3.4713	1.79548	0.00139991	0.0189307
P2RY6|5031	99.6146	68.2042	236.678	3.47014	1.79499	2.51786e-07	1.57961e-05
DYNC2H1|79659	45.0971	30.8865	107.107	3.46776	1.79401	1.68794e-05	0.000488012
CTGF|1490	2883.71	1975.51	6846.79	3.46584	1.79321	1.99671e-09	4.57596e-07
VSIG4|11326	377.895	258.977	896.807	3.46288	1.79197	2.54537e-05	0.000695886
CMKLR1|1240	267.866	183.72	635.048	3.45661	1.78936	1.99826e-08	2.22885e-06
MSR1|4481	477.95	327.813	1133.09	3.45652	1.78932	3.34515e-05	0.000858414
FAM49A|81553	47.6622	32.6906	112.993	3.45644	1.78929	1.57244e-05	0.000458671
FGD5|152273	269.749	185.026	639.451	3.456	1.7891	8.2384e-09	1.1552e-06
C20orf160|140706	32.4407	22.2531	76.8958	3.45551	1.7889	0.000137481	0.00278524
LY9|4063	27.3786	18.7851	64.8777	3.45369	1.78814	0.000446505	0.00748068
GIMAP4|55303	349.531	239.885	827.984	3.45159	1.78726	2.25601e-10	8.85754e-08
WTIP|126374	63.8005	43.7942	151.101	3.45024	1.7867	1.49853e-06	6.87327e-05
CMTM3|123920	427.142	293.333	1011.04	3.44672	1.78522	3.10727e-11	2.10341e-08
ELTD1|64123	252.818	173.631	598.363	3.44618	1.785	8.83689e-06	0.000286739
ARHGAP23|57636	396.56	272.42	938.264	3.44419	1.78416	4.73542e-06	0.000171832
P2RY13|53829	62.026	42.6243	146.688	3.44141	1.783	0.000113715	0.0023799
ECM1|1893	1081.69	744.306	2553.93	3.43128	1.77875	0.00156889	0.0207144
DOCK10|55619	187.326	128.92	442.186	3.42991	1.77817	8.36017e-08	6.70015e-06
LRRC25|126364	162.198	111.654	382.752	3.42801	1.77737	5.80853e-09	8.77133e-07
RDX|5962	357.499	246.129	843.48	3.42699	1.77694	7.41184e-07	3.85946e-05
KDR|3791	372.426	256.453	878.488	3.42553	1.77633	4.3657e-05	0.00107532
FCGR3A|2214	1519.5	1046.74	3582.43	3.42246	1.77503	2.9507e-07	1.78781e-05
ALDH1L2|160428	163.263	112.486	384.84	3.42124	1.77452	0.000791106	0.011928
COL6A1|1291	8102.03	5588.87	19068.6	3.41188	1.77057	1.50939e-05	0.00044234
PDK4|5166	281.766	194.386	663.062	3.41106	1.77022	3.11448e-05	0.000815205
GYPC|2995	183.957	126.946	432.728	3.40875	1.76924	2.69576e-09	5.51255e-07
APOC2|344	111.781	77.1392	262.943	3.40868	1.76921	3.17435e-05	0.000826468
MEOX1|4222	37.5985	25.9546	88.4081	3.40626	1.76819	0.000132679	0.00271316
LSAMP|4045	44.6072	30.816	104.787	3.4004	1.76571	3.04879e-05	0.000800829
FOLR2|2350	119.167	82.345	279.847	3.39847	1.76489	4.67782e-05	0.00113511
FLI1|2313	186.97	129.223	438.959	3.39691	1.76422	3.3977e-09	6.47575e-07
RARB|5915	40.6923	28.1336	95.4938	3.39429	1.76311	4.58404e-05	0.00111511
KCNJ10|3766	27.7208	19.1656	65.0524	3.39422	1.76308	0.000693173	0.0106811
CD33|945	39.5172	27.3244	92.722	3.39338	1.76272	5.99174e-05	0.00138648
CPZ|8532	254.061	175.72	595.912	3.39125	1.76182	4.61488e-09	7.74314e-07
CBX6|23466	277.02	191.871	648.577	3.38027	1.75714	1.33309e-05	0.000400765
GAB3|139716	56.7047	39.2914	132.69	3.37708	1.75578	6.25211e-06	0.000216847
EOMES|8320	34.0008	23.5649	79.5393	3.37532	1.75503	0.000442493	0.00743078
VIM|7431	9190.15	6369.82	21497	3.37482	1.75481	4.75363e-11	2.74466e-08
NOVA2|4858	20.7378	14.3782	48.4889	3.37239	1.75377	0.00153761	0.020409
C6orf168|84553	31.4839	21.8353	73.5869	3.37009	1.75279	0.00344034	0.0390615
TNFSF8|944	19.8951	13.8032	46.4779	3.36719	1.75154	0.00199648	0.0252045
MYO1F|4542	414.444	287.618	967.865	3.36511	1.75065	1.16789e-08	1.49849e-06
ROR2|4920	238.791	165.756	557.49	3.36331	1.74988	9.14763e-07	4.56939e-05
FRMD4A|55691	255.911	177.719	597.112	3.35986	1.7484	3.65115e-09	6.72352e-07
PDE7B|27115	22.6455	15.7266	52.8372	3.35974	1.74835	0.00110181	0.0155849
SIGLEC1|6614	263.747	183.263	614.95	3.35555	1.74655	1.44578e-05	0.000426158
ARMCX2|9823	170.77	118.711	397.939	3.35216	1.74509	3.21294e-05	0.000831003
TRPC6|7225	34.4048	23.9178	80.1663	3.35174	1.74491	0.00179697	0.0231776
PRKCB|5579	136.463	95.0032	317.379	3.34072	1.74016	3.24726e-06	0.000124021
SCHIP1|29970	87.7646	61.1277	203.999	3.33725	1.73866	4.91481e-07	2.7255e-05
TFEC|22797	84.2787	58.7357	195.739	3.33254	1.73662	6.4196e-06	0.000220706
MYCT1|80177	69.8577	48.7034	162.167	3.32969	1.73539	2.76253e-06	0.000107176
PLXDC2|84898	340.846	237.658	791.121	3.32882	1.73501	2.00465e-09	4.57596e-07
HDAC9|9734	62.5674	43.628	145.212	3.32842	1.73484	0.00445988	0.0481054
CCL2|6347	287.387	200.417	666.894	3.32754	1.73446	1.69746e-07	1.16513e-05
TM6SF1|53346	43.5576	30.3993	100.976	3.32165	1.7319	5.14334e-05	0.00122833
TNFRSF17|608	22.6834	15.839	52.5501	3.31777	1.73021	0.00115829	0.0161954
PTRF|284119	3321.21	2319.17	7693.75	3.31745	1.73008	2.35657e-07	1.50201e-05
SCN4B|6330	20.6225	14.4028	47.7632	3.31625	1.72955	0.00204354	0.0257489
FAM198B|51313	712.254	497.441	1649.62	3.31622	1.72954	2.6627e-05	0.000721983
C10orf72|196740	173.867	121.43	402.68	3.31614	1.72951	3.00413e-07	1.80902e-05
COL16A1|1307	1153.77	805.803	2672.16	3.31614	1.72951	2.64841e-06	0.000103774
LRP1|4035	6115.94	4272.52	14160	3.3142	1.72866	8.41761e-11	3.94756e-08
WDFY4|57705	161.028	112.542	372.605	3.31082	1.72719	5.99292e-05	0.00138648
SOX11|6664	18.7195	13.1017	43.2337	3.29986	1.7224	0.0029551	0.0347375
LAIR1|3903	359.762	251.8	830.868	3.29972	1.72234	2.79387e-09	5.61415e-07
VASN|114990	242.529	169.75	560.113	3.29964	1.72231	9.60141e-09	1.28768e-06
ITPR1|3708	242.326	169.633	559.532	3.29848	1.7218	6.06312e-06	0.000211412
VWF|7450	2563.26	1794.58	5917.49	3.29743	1.72134	8.07868e-08	6.55341e-06
PCOLCE|5118	1035.96	725.645	2390.08	3.29373	1.71972	1.83807e-08	2.09786e-06
GGT5|2687	523.471	367.015	1206.19	3.28648	1.71654	9.74526e-07	4.79472e-05
MAGEH1|28986	125.425	87.953	288.94	3.28516	1.71596	8.36196e-08	6.70015e-06
TPST1|8460	127.938	89.7912	294.396	3.27868	1.71311	6.46741e-08	5.63617e-06
GZMK|3003	70.3759	49.3929	161.938	3.27857	1.71307	0.00076523	0.0116057
SLC4A3|6508	55.8602	39.2054	128.536	3.27852	1.71305	0.000869894	0.0129015
KLHL5|51088	307.53	215.842	707.621	3.27842	1.713	7.16913e-07	3.77312e-05
RCSD1|92241	190.136	133.454	437.475	3.2781	1.71286	1.33759e-08	1.63095e-06
TLR1|7096	88.4383	62.0782	203.464	3.27755	1.71262	1.36327e-06	6.37197e-05
LMCD1|29995	414.505	290.973	953.557	3.27714	1.71244	4.65757e-08	4.31287e-06
SIGLEC7|27036	46.7128	32.7989	107.428	3.27536	1.71166	4.13124e-05	0.00102659
SH2D3C|10044	205.964	144.639	473.56	3.27407	1.71109	4.59415e-09	7.74314e-07
CCR1|1230	211.993	148.951	487.082	3.27007	1.70932	3.93912e-07	2.25449e-05
C16orf5|29965	204.989	144.058	470.872	3.26863	1.70869	2.87032e-09	5.64783e-07
SLFN11|91607	424.24	298.331	973.66	3.26369	1.7065	2.02781e-08	2.2364e-06
FAM20C|56975	594.345	417.955	1364.04	3.26361	1.70647	1.49936e-08	1.79475e-06
EGFLAM|133584	83.3478	58.6336	191.191	3.26078	1.70522	0.00039494	0.00677716
CCDC102B|79839	48.4825	34.1082	111.207	3.26041	1.70505	0.000106327	0.00224683
MCTP1|79772	95.1892	67.0093	218.156	3.2556	1.70293	5.6289e-05	0.00131863
CAP2|10486	85.9367	60.5032	196.919	3.25469	1.70252	8.62786e-05	0.00189244
ZNF542|147947	45.0381	31.7187	103.159	3.25232	1.70147	5.30147e-05	0.0012593
IL10RA|3587	449.735	316.778	1029.91	3.25121	1.70098	8.83755e-08	6.93959e-06
GPR84|53831	42.7316	30.1117	97.8	3.2479	1.69951	5.86406e-05	0.00136234
CLEC1A|51267	24.696	17.4084	56.4965	3.24536	1.69838	0.00121008	0.0167643
MCAM|4162	1578.89	1113.33	3610.44	3.24292	1.69729	4.71678e-05	0.00114174
GPR162|27239	26.215	18.4988	59.8854	3.23725	1.69477	0.000849743	0.0126704
DOCK2|1794	331.595	234.067	757.173	3.23485	1.6937	2.70402e-06	0.00010553
NOTCH4|4855	274.727	193.93	627.298	3.23466	1.69362	4.53861e-09	7.74314e-07
PDE3A|5139	82.6012	58.3229	188.543	3.23275	1.69276	0.00360302	0.04065
ARHGAP15|55843	47.7721	33.7368	109.017	3.2314	1.69216	3.70217e-05	0.000936563
SAMD11|148398	39.7194	28.0535	90.6248	3.23042	1.69172	0.00155328	0.0205891
ALPK3|57538	163.039	115.158	371.971	3.23009	1.69157	0.00206344	0.0259663
CSF2RA|1438	84.8341	59.9312	193.502	3.22873	1.69097	1.38953e-06	6.44865e-05
LBH|81606	935.182	660.941	2131.87	3.22551	1.68953	4.67811e-11	2.74466e-08
MFRP|83552	481.208	340.107	1096.92	3.22522	1.6894	4.06192e-10	1.39894e-07
PAPLN|89932	107.703	76.1364	245.449	3.2238	1.68876	2.74974e-07	1.70212e-05
PLAT|5327	962.948	680.775	2194.25	3.22316	1.68848	0.00370064	0.041439
MAN1C1|57134	98.3305	69.5644	223.856	3.21796	1.68615	1.22851e-05	0.000376239
MARK1|4139	38.784	27.4418	88.2774	3.2169	1.68567	0.00141465	0.0190836
CFP|5199	33.9754	24.051	77.2821	3.21327	1.68404	0.000251153	0.00463381
PRRX1|5396	487.502	345.182	1108.54	3.21146	1.68323	1.92497e-06	8.21503e-05
HGF|3082	24.2236	17.1518	55.0823	3.21146	1.68323	0.00123332	0.0170382
PKD2|5311	363.246	257.233	825.845	3.21049	1.68279	9.47905e-10	2.77736e-07
RTN1|6252	61.2568	43.3813	139.259	3.21011	1.68262	1.96961e-05	0.000559557
CECR1|51816	677.332	479.915	1538.79	3.20638	1.68094	8.74083e-08	6.93959e-06
CD79A|973	165.756	117.498	376.334	3.20289	1.67937	0.00163421	0.0214303
ZNF439|90594	32.2989	22.8972	73.3245	3.20233	1.67912	0.000265413	0.00485585
KIAA1614|57710	25.7119	18.2352	58.3372	3.19915	1.67769	0.0010746	0.0152813
LILRB1|10859	134.087	95.1579	303.959	3.19426	1.67548	2.44609e-07	1.55319e-05
PECAM1|5175	647.427	459.735	1466.45	3.18977	1.67345	8.27773e-10	2.5e-07
SLAMF8|56833	525.116	372.893	1189.36	3.18956	1.67336	7.34736e-08	6.03498e-06
TCF7L1|83439	85.4385	60.6758	193.494	3.18898	1.67309	1.8748e-06	8.0867e-05
FCGR3B|2215	167.698	119.133	379.619	3.18651	1.67198	0.00347157	0.0393933
LAMA1|284217	65.7657	46.7208	148.871	3.18639	1.67192	0.00150202	0.0200586
TSPAN2|10100	122.391	87.0034	276.807	3.18156	1.66974	0.00114091	0.0160209
ELMO1|9844	180.981	128.698	409.127	3.17897	1.66856	3.71077e-07	2.14885e-05
GIMAP5|55340	260.953	185.592	589.8	3.17794	1.66809	1.23808e-08	1.558e-06
LILRA6|79168	101.772	72.4599	229.682	3.16978	1.66438	0.000375368	0.00646959
ITGAX|3687	487.674	347.295	1100.24	3.16802	1.66358	1.16388e-06	5.56461e-05
TWIST1|7291	63.4195	45.1883	142.974	3.16396	1.66173	8.75637e-06	0.000285068
CD209|30835	183.261	130.58	413.138	3.16386	1.66169	0.000370471	0.00640205
SMO|6608	193.013	137.588	434.869	3.16066	1.66023	0.000173981	0.00339843
FHOD3|80206	68.7144	48.9947	154.764	3.1588	1.65938	3.19081e-05	0.000829652
DTX3|196403	133.865	95.5039	301.257	3.15439	1.65736	3.85198e-06	0.000143216
MEG3|55384	62.9648	44.9233	141.692	3.15408	1.65722	1.28487e-05	0.000391058
TMTC1|83857	176.966	126.289	398.102	3.15232	1.65641	0.00106326	0.0152023
LILRB3|11025	110.926	79.1826	249.441	3.15019	1.65544	0.000157439	0.00313138
MSC|9242	141.162	100.794	317.311	3.14812	1.65449	1.22041e-07	9.04074e-06
GPNMB|10457	2480.94	1773.04	5569.99	3.14149	1.65145	4.30445e-05	0.00106157
FAM171B|165215	56.532	40.4128	126.87	3.13936	1.65047	2.30738e-05	0.000637078
EVI2A|2123	142.804	102.097	320.434	3.13853	1.65009	1.29678e-07	9.42856e-06
FGFR1|2260	713.797	510.33	1601.65	3.13847	1.65006	1.84942e-06	8.03231e-05
SGIP1|84251	41.079	29.3775	92.1399	3.13641	1.64911	0.000146047	0.00294359
PAPPA|5069	100.335	71.7724	224.97	3.13449	1.64823	0.0010575	0.015131
THRB|7068	72.8624	52.1249	163.353	3.13388	1.64795	0.000576797	0.00916109
SMARCA1|6594	223.181	159.667	500.334	3.13362	1.64783	0.00178725	0.0230956
KCNJ5|3762	20.509	14.6738	45.9715	3.13289	1.64749	0.00335259	0.0382866
GPX8|493869	461.587	330.284	1034.54	3.13229	1.64722	1.19542e-05	0.000367251
GJA4|2701	151.892	108.71	340.325	3.13057	1.64643	9.29609e-08	7.27058e-06
CLEC10A|10462	52.6396	37.6769	117.931	3.13006	1.64619	0.000665268	0.010324
COL18A1|80781	3381.52	2421.25	7571.81	3.12723	1.64489	9.98782e-08	7.71933e-06
C6orf145|221749	206.793	148.112	462.857	3.12504	1.64388	1.7294e-08	1.99705e-06
MDFIC|29969	303.677	217.518	679.646	3.12456	1.64365	3.6647e-09	6.72352e-07
KLHL6|89857	159.137	114.045	355.9	3.1207	1.64187	4.09544e-06	0.00015097
TMEM119|338773	331.389	237.559	740.83	3.11851	1.64086	2.17373e-07	1.41766e-05
CD34|947	621.306	445.501	1388.45	3.11661	1.63998	6.47822e-07	3.45581e-05
RRAGD|58528	105.887	75.9265	236.623	3.11647	1.63991	0.00013148	0.00269707
LRRC33|375387	82.7289	59.3359	184.807	3.11459	1.63904	3.2803e-06	0.000124798
GPM6B|2824	33.2158	23.8266	74.1871	3.11363	1.6386	0.000516142	0.00837387
CCL19|6363	59.5151	42.7124	132.836	3.11001	1.63692	0.00447751	0.0482161
SLA|6503	371.814	266.933	829.48	3.10745	1.63573	3.73589e-07	2.15696e-05
PREX1|57580	705.612	506.771	1573.28	3.10453	1.63437	1.25792e-07	9.21428e-06
MPEG1|219972	580.992	417.318	1295.21	3.10364	1.63396	1.61148e-06	7.23913e-05
HCLS1|3059	585.657	420.796	1305.05	3.10139	1.63292	2.11499e-09	4.66509e-07
EDNRA|1909	220.726	158.651	491.598	3.09861	1.63162	1.9044e-06	8.16272e-05
DPYD|1806	287.418	206.647	639.876	3.09647	1.63062	3.1403e-06	0.000120405
BACH2|60468	37.2255	26.7782	82.814	3.0926	1.62882	0.000280531	0.00508505
PTPLAD2|401494	77.8601	56.0296	173.121	3.08981	1.62752	6.67699e-06	0.000227706
OLR1|4973	135.143	97.2558	300.468	3.08946	1.62735	1.29936e-05	0.000393638
EVL|51466	551.685	397.077	1226.34	3.0884	1.62686	7.11245e-08	5.94147e-06
TNFSF13B|10673	70.4502	50.7136	156.573	3.0874	1.62639	1.09836e-05	0.000344425
IFFO1|25900	139.302	100.293	309.524	3.08619	1.62583	2.19736e-07	1.41766e-05
EGR2|1959	128.26	92.3575	284.927	3.08505	1.62529	3.61123e-07	2.10988e-05
CPNE8|144402	82.797	59.6257	183.908	3.08438	1.62498	4.09898e-06	0.00015097
ADAMTS6|11174	46.5031	33.4895	103.29	3.08424	1.62492	8.75094e-05	0.0019173
MSN|4478	4145.34	2986.42	9202.41	3.08142	1.62359	4.95423e-07	2.73962e-05
SLCO2A1|6578	420.274	302.781	932.974	3.08135	1.62356	0.000366613	0.00635214
PLEKHO1|51177	633.644	456.51	1406.59	3.08119	1.62349	8.02625e-10	2.46537e-07
ZNF880|400713	25.0975	18.0856	55.6949	3.07952	1.62271	0.00158478	0.0208798
RIMKLB|57494	73.148	52.7205	162.286	3.07823	1.6221	0.00218736	0.0271694
GLI2|2736	102.013	73.5335	226.286	3.07732	1.62167	2.59513e-06	0.000102919
HSPG2|3339	8383.18	6044.18	18589.7	3.07563	1.62088	1.07243e-06	5.17329e-05
ARHGAP30|257106	476.507	343.686	1056.09	3.07284	1.61957	4.3681e-06	0.000159981
MAF|4094	377.362	272.218	836.171	3.0717	1.61904	4.5873e-09	7.74314e-07
EPB41L3|23136	292.235	210.917	647.073	3.0679	1.61725	0.000886093	0.0130986
C1orf162|128346	122.195	88.1931	270.567	3.06789	1.61725	9.27265e-07	4.60839e-05
ATP2B4|493	1353.82	977.336	2996.69	3.06618	1.61644	0.000523761	0.00844861
LASS4|79603	54.9249	39.6563	121.551	3.06512	1.61594	0.00373696	0.0417532
GLIS2|84662	343.206	247.851	759.301	3.06354	1.6152	5.79489e-09	8.77133e-07
RGL1|23179	225.341	162.771	498.373	3.06182	1.61439	1.06665e-07	8.14762e-06
NRP1|8829	1153.44	833.26	2550.58	3.06097	1.61399	4.89082e-07	2.71988e-05
ZNF549|256051	38.1022	27.5319	84.227	3.05925	1.61318	0.000190057	0.00364713
NES|10763	607.639	439.114	1343.02	3.05848	1.61281	2.04318e-06	8.53398e-05
CMAH|8418	104.199	75.3231	230.204	3.05622	1.61175	0.00391928	0.043395
EHD3|30845	162.24	117.294	358.371	3.05533	1.61133	0.000232059	0.00432625
FNBP1|23048	599.805	433.91	1323.71	3.05065	1.60912	1.95247e-07	1.30713e-05
CYBRD1|79901	803.553	581.373	1773.07	3.04979	1.60871	2.7651e-08	2.88732e-06
ARHGAP20|57569	20.3777	14.7455	44.9544	3.04868	1.60819	0.00376873	0.0420124
C3AR1|719	262.77	190.22	579.355	3.04572	1.60678	8.47577e-07	4.31057e-05
FAM101B|359845	287.665	208.281	634.066	3.04428	1.6061	6.62506e-08	5.66096e-06
RUSC2|9853	348.428	252.287	767.955	3.04398	1.60596	5.49034e-09	8.55403e-07
ARHGAP25|9938	180.253	130.537	397.198	3.0428	1.6054	5.51051e-07	2.98831e-05
BTK|695	89.6787	64.9551	197.564	3.04154	1.6048	3.6451e-06	0.000136559
ITGB2|3689	2060.37	1492.49	4538.37	3.0408	1.60445	2.64153e-06	0.000103774
PDZD2|23037	72.4795	52.5091	159.623	3.03991	1.60403	7.21744e-05	0.0016119
LILRB2|10288	194.86	141.202	429.004	3.03823	1.60323	3.72523e-06	0.000139173
FCGR2A|2212	1067.8	773.831	2350.6	3.03761	1.60294	0.000165254	0.00325712
PCDHB4|56131	27.8132	20.1619	61.201	3.03548	1.60193	0.00436811	0.0472975
CTSK|1513	1638.9	1188.34	3604.98	3.03363	1.60105	4.42366e-07	2.48828e-05
WIPF1|7456	797.552	578.325	1754.18	3.03321	1.60084	8.03747e-10	2.46537e-07
CC2D2A|57545	79.2411	57.4638	174.269	3.03267	1.60059	0.000282035	0.0051076
G0S2|50486	329.918	239.515	724.403	3.02446	1.59668	2.53091e-05	0.000694434
SAMD14|201191	21.6669	15.7343	47.555	3.02238	1.59569	0.00362454	0.0407288
ARHGEF6|9459	224.544	163.064	492.822	3.02227	1.59563	5.25852e-08	4.81691e-06
APBB1IP|54518	155.389	112.858	340.979	3.02131	1.59517	2.72583e-07	1.69338e-05
P2RY8|286530	89.427	64.9578	196.202	3.02045	1.59476	2.14192e-05	0.000602407
CDH13|1012	232.784	169.094	510.701	3.02022	1.59465	3.61628e-05	0.000921964
CSGALNACT1|55790	209.888	152.484	460.377	3.01918	1.59416	8.97234e-07	4.49327e-05
FGR|2268	209.445	152.189	459.291	3.0179	1.59355	2.51471e-06	0.000100836
CD38|952	65.325	47.4705	143.236	3.01736	1.59329	0.000124558	0.00257932
TNFAIP6|7130	124.14	90.2308	272.11	3.01571	1.5925	0.000277392	0.00504211
MPP1|4354	296.664	215.662	650.128	3.01457	1.59195	1.87632e-06	8.0867e-05
NKX2-3|159296	40.3832	29.367	88.4539	3.01202	1.59073	0.00199332	0.0251807
ST8SIA4|7903	157.136	114.276	344.164	3.01169	1.59057	2.77425e-07	1.70212e-05
AXL|558	593.42	431.83	1298.54	3.00705	1.58835	1.09128e-05	0.000342765
ZNF532|55205	487.012	354.451	1065.46	3.00593	1.58781	3.0953e-09	6.01622e-07
PILRA|29992	138.245	100.619	302.429	3.00568	1.58769	1.75433e-06	7.70452e-05
APOE|348	4136.57	3011.51	9045.93	3.00378	1.58678	0.00199262	0.0251807
RAMP2|10266	159.331	116.056	348.169	3.00001	1.58497	2.42103e-06	9.81968e-05
C11orf63|79864	24.7556	18.0364	54.0756	2.99813	1.58406	0.00227789	0.0281064
PCDHGC3|5098	679.283	494.955	1483.62	2.99748	1.58375	6.71663e-08	5.70354e-06
GPRC5B|51704	157.072	114.505	342.82	2.99392	1.58204	2.89613e-07	1.76019e-05
CYBB|1536	1014.26	739.69	2212.39	2.99096	1.58061	2.37973e-06	9.69221e-05
ST3GAL6|10402	33.0788	24.1285	72.135	2.98962	1.57996	0.000713351	0.0109149
ETNK2|55224	40.5792	29.6016	88.4813	2.98907	1.5797	0.00424239	0.0462166
HECW2|57520	123.346	90.0736	268.533	2.98127	1.57593	0.000704484	0.0108045
HLX|3142	151.573	110.698	329.934	2.98049	1.57555	4.30538e-07	2.4357e-05
NCKAP1L|3071	373.443	272.79	812.655	2.97905	1.57485	1.5393e-06	6.97873e-05
ZNF831|128611	23.7232	17.332	51.6121	2.97785	1.57427	0.00293112	0.0345176
C1QTNF6|114904	459.881	336.153	999.788	2.97421	1.57251	2.52565e-06	0.000100836
GNG11|2791	227.825	166.531	495.292	2.97418	1.57249	8.01545e-07	4.12996e-05
TNFSF4|7292	115.074	84.1464	250.03	2.97137	1.57113	0.000139344	0.00281425
NAPSB|256236	66.9045	48.9249	145.361	2.9711	1.571	0.000319258	0.00567182
CYTH4|27128	282.873	206.891	614.43	2.96983	1.57038	1.8418e-07	1.23823e-05
FAM70B|348013	48.6974	35.6214	105.756	2.9689	1.56993	0.0028836	0.0340546
JAKMIP1|152789	26.9973	19.7559	58.5961	2.966	1.56852	0.00190459	0.0242453
TREM1|54210	112.867	82.6075	244.908	2.96472	1.5679	0.00134771	0.0183473
F2RL3|9002	84.3802	61.7586	183.093	2.96465	1.56786	0.000548549	0.00877633
MMP14|4323	8120.44	5943.43	17620.1	2.96464	1.56786	8.95746e-07	4.49327e-05
CPAMD8|27151	21.3744	15.646	46.3708	2.96375	1.56742	0.00452232	0.0486009
C5AR1|728	297.062	217.462	644.409	2.96332	1.56721	0.000361265	0.00628723
CLIC4|25932	2150.44	1574.34	4664.33	2.96271	1.56692	1.53709e-06	6.97873e-05
ITGA4|3676	283.87	207.834	615.662	2.96228	1.56671	5.97375e-06	0.000208667
CHST15|51363	479.489	351.07	1039.86	2.96197	1.56655	0.000194935	0.00372979
TMEM22|80723	26.2773	19.2414	56.9797	2.96131	1.56624	0.00226422	0.0279729
ADORA3|140	59.5484	43.6141	129.08	2.9596	1.5654	6.22042e-05	0.0014299
LYPD1|116372	32.3089	23.6673	70.0173	2.95839	1.56481	0.000710829	0.0108848
PLEKHO2|80301	734.701	538.338	1591.56	2.95643	1.56386	2.45839e-09	5.13412e-07
MERTK|10461	159.077	116.575	344.541	2.95554	1.56342	1.03702e-05	0.000327823
PLXDC1|57125	204.701	150.021	443.303	2.95493	1.56312	2.34828e-06	9.58402e-05
PLTP|5360	1152.6	845.457	2492.86	2.94853	1.56	1.77254e-05	0.000511718
PIK3R6|146850	32.9768	24.1985	71.282	2.94572	1.55862	0.000894778	0.0132012
ISLR|3671	1200.81	881.18	2595.55	2.94554	1.55853	2.30531e-07	1.47412e-05
NCF1B|654816	41.8988	30.7607	90.5015	2.94212	1.55686	0.00342044	0.0388805
ADAMTS4|9507	644.474	473.194	1391.88	2.94145	1.55653	0.000611905	0.00964845
CLEC7A|64581	144.765	106.39	312.215	2.93462	1.55317	8.94068e-06	0.000288097
SIGLEC14|100049587	47.099	34.6305	101.507	2.93115	1.55146	0.000207913	0.00395499
TIMP3|7078	3640.26	2676.69	7844.9	2.93082	1.5513	5.27733e-08	4.81691e-06
SPI1|6688	445.455	327.713	959.236	2.92706	1.54945	1.1863e-08	1.51223e-06
PLEKHH2|130271	47.0118	34.59	101.216	2.92617	1.54901	0.00211675	0.0264937
CTSF|8722	316.177	232.663	680.601	2.92526	1.54857	0.000793791	0.0119559
ARL11|115761	41.7552	30.7267	89.8795	2.92512	1.5485	0.000327324	0.00576969
ZNF671|79891	29.3789	21.6235	63.2209	2.92372	1.54781	0.00152599	0.0202985
PGBD5|79605	47.499	34.9624	102.204	2.92326	1.54758	0.000169773	0.00332616
NLRP3|114548	67.1924	49.4599	144.571	2.92299	1.54745	4.95513e-05	0.00119501
CCDC69|26112	478.742	352.448	1029.84	2.92197	1.54694	0.000463885	0.00771739
WAS|7454	190.668	140.376	410.124	2.92161	1.54676	2.19035e-07	1.41766e-05
MDGA1|266727	75.2712	55.4199	161.895	2.92124	1.54658	0.0015602	0.0206252
PLEK|5341	581.425	428.209	1250	2.91914	1.54554	6.25672e-05	0.0014349
AMICA1|120425	149.162	109.977	320.152	2.91108	1.54155	1.94684e-06	8.27238e-05
NID2|22795	659.17	486.1	1414.38	2.90966	1.54085	0.000216096	0.00408294
NCF1|653361	166.871	123.078	357.967	2.90845	1.54025	0.000869842	0.0129015
CD72|971	71.2788	52.605	152.765	2.904	1.53804	3.23246e-05	0.000834953
JAK3|3718	320.212	236.362	686.104	2.90276	1.53743	1.52184e-07	1.06318e-05
HEYL|26508	270.084	199.361	578.695	2.90275	1.53742	2.79011e-07	1.70632e-05
SEMA6B|10501	238.147	175.817	510.133	2.90151	1.5368	1.53088e-06	6.97277e-05
DNM3|26052	23.4857	17.3396	50.3052	2.90118	1.53664	0.00391863	0.043395
HK3|3101	180.043	132.936	385.601	2.90065	1.53638	0.000113664	0.0023799
HIC1|3090	141.351	104.369	302.727	2.90054	1.53632	1.15467e-06	5.54214e-05
MPP2|4355	31.0858	22.9604	66.5422	2.89813	1.53512	0.0016566	0.0216805
NAV1|89796	617.797	456.355	1322.27	2.89746	1.53479	3.38417e-06	0.000127759
LILRA5|353514	60.9586	45.0658	130.309	2.89153	1.53183	0.0010841	0.0153772
CD4|920	901.904	666.941	1927.2	2.88961	1.53088	3.07923e-08	3.09991e-06
GPR34|2857	74.1191	54.817	158.346	2.88863	1.53039	0.000162663	0.00321966
KANK2|25959	1090.11	806.505	2327.67	2.88611	1.52913	0.000216009	0.00408294
KIF7|374654	83.4849	61.7813	178.191	2.88423	1.52818	1.3516e-05	0.000405708
EMB|133418	330.152	244.388	704.393	2.88227	1.5272	0.00216678	0.0269556
C7orf10|79783	24.4833	18.1256	52.2258	2.88132	1.52673	0.00304491	0.0356226
CCDC3|83643	254.477	188.424	542.708	2.88024	1.52619	4.7494e-06	0.000172021
THBD|7056	321.907	238.375	686.409	2.87953	1.52583	0.000331603	0.00583829
SLC47A1|55244	26.9418	19.9509	57.4476	2.87944	1.52579	0.00260543	0.0312635
GLIS3|169792	112.587	83.3948	239.973	2.87756	1.52484	0.000433103	0.00730403
KLF7|8609	53.9035	39.9363	114.852	2.87587	1.524	0.000137831	0.00278657
AIF1|199	293.708	217.62	625.728	2.87533	1.52373	7.28902e-08	6.01221e-06
MEIS3|56917	117.102	86.7672	249.471	2.87517	1.52365	0.001697	0.0221354
RFTN1|23180	492.384	365.013	1048.19	2.87165	1.52188	1.70549e-08	1.98109e-06
ATP8B4|79895	45.4317	33.6796	96.7137	2.87158	1.52185	0.000360802	0.00628723
ARHGAP31|57514	403.011	298.762	857.913	2.87156	1.52183	3.72906e-06	0.000139173
LILRB4|11006	412.373	305.764	877.575	2.87011	1.5211	2.54948e-05	0.000695886
TSHZ2|128553	59.5038	44.1232	126.619	2.86967	1.52089	0.000889602	0.0131405
HERC5|51191	62.5738	46.4339	133.003	2.86435	1.51821	5.99623e-05	0.00138648
MS4A6A|64231	466.067	345.981	990.077	2.86165	1.51685	8.52857e-07	4.31506e-05
SLAMF7|57823	420.938	312.482	894.202	2.86161	1.51683	9.35549e-05	0.00202489
PLCG2|5336	213.089	158.243	452.416	2.85899	1.51551	2.02835e-06	8.50822e-05
CORIN|10699	36.3674	27.0175	77.1672	2.8562	1.51409	0.000895056	0.0132012
SLC24A3|57419	185.774	138.016	394.172	2.85598	1.51399	4.0827e-05	0.00101581
DACT1|51339	253.734	188.539	538.224	2.85471	1.51335	3.05703e-05	0.000801235
NCRNA00181|503538	23.9096	17.7874	50.6245	2.8461	1.50898	0.00384397	0.0427783
GVIN1|387751	74.4782	55.4249	157.62	2.84384	1.50784	0.00025854	0.00475224
PTPRC|5788	811.056	603.779	1715.53	2.84133	1.50657	7.13905e-05	0.00159985
NXN|64359	487.135	362.72	1030.04	2.83976	1.50577	3.67476e-05	0.000933238
ZNF518B|85460	113.577	84.5694	240.154	2.83973	1.50575	0.000540847	0.00867432
TAGAP|117289	136.925	101.956	289.516	2.83962	1.5057	0.000476027	0.00787269
NFATC2|4773	43.8706	32.6685	92.7528	2.83921	1.50549	0.000362067	0.00629257
LTBP3|4054	1061.94	791.203	2243.33	2.83534	1.50352	4.17175e-09	7.44505e-07
SLC8A1|6546	176.784	131.75	373.293	2.83334	1.5025	1.9553e-05	0.000557103
FCGR1B|2210	85.3892	63.6543	180.232	2.83143	1.50153	2.12779e-05	0.000600152
TBXA2R|6915	37.1687	27.7092	78.4466	2.83107	1.50135	0.000853574	0.0126996
SRPX|8406	139.355	103.924	293.962	2.82862	1.5001	0.000601153	0.00950215
GJD3|125111	132.323	98.7125	278.986	2.82625	1.49889	1.40962e-05	0.000418641
GPR68|8111	203.983	152.201	429.94	2.82483	1.49816	1.37199e-06	6.39754e-05
TGFB1I1|7041	577.013	430.609	1215.87	2.8236	1.49754	2.92947e-05	0.000783495
TNFAIP8L2|79626	61.6739	46.0353	129.915	2.82207	1.49676	9.0516e-05	0.00196998
PKIA|5569	37.3812	27.9026	78.7422	2.82204	1.49674	0.00340878	0.0387705
PIK3CD|5293	307.232	229.337	647.139	2.82178	1.49661	2.06266e-07	1.36798e-05
CD1D|912	35.1912	26.2716	74.1135	2.82105	1.49623	0.00106668	0.015229
C17orf87|388325	25.4502	19.0016	53.5897	2.82028	1.49584	0.00406564	0.044738
AKAP2|11217	443.867	331.498	934.201	2.81812	1.49473	9.0084e-05	0.00196275
NRIP3|56675	34.8346	26.0386	73.2169	2.81186	1.49152	0.001151	0.0161395
MARCH1|55016	49.2226	36.8432	103.242	2.8022	1.48656	0.000314125	0.00560091
SLC11A1|6556	295.736	221.376	620.214	2.80163	1.48627	0.00048315	0.007937
PCDHB12|56124	24.1121	18.0497	50.5662	2.8015	1.4862	0.00434717	0.0471228
AHNAK2|113146	1391.43	1041.93	2916.53	2.79916	1.48499	0.00316124	0.0365916
TMEM86A|144110	105.762	79.203	221.656	2.79859	1.4847	9.80644e-06	0.00031201
C20orf117|140710	167.305	125.322	350.508	2.79687	1.48381	2.99061e-05	0.000791424
WWC2|80014	195.341	146.428	408.782	2.7917	1.48114	2.27042e-05	0.000630418
SSPN|8082	194.497	145.799	407	2.79152	1.48105	1.64995e-06	7.3447e-05
LRRC32|2615	671.739	503.762	1404.73	2.78848	1.47948	2.65021e-08	2.78215e-06
MMP9|4318	1613.07	1209.86	3372.51	2.78751	1.47898	1.27192e-05	0.000388322
KLRD1|3824	66.1111	49.5934	138.188	2.78642	1.47842	0.000293857	0.00529239
AOAH|313	171.268	128.528	357.767	2.78357	1.47694	0.00147554	0.0197588
CCDC106|29903	72.298	54.2694	150.968	2.78183	1.47603	5.76766e-05	0.00134312
MAGED4|728239	63.9338	47.9954	133.483	2.78116	1.47569	0.000229052	0.00428648
PRR16|51334	53.1089	39.8694	110.881	2.78111	1.47566	0.00110192	0.0155849
LY86|9450	52.0709	39.0932	108.701	2.78057	1.47538	0.000294379	0.00529693
DOK3|79930	160.516	120.577	334.795	2.77661	1.47333	2.01996e-06	8.4912e-05
MITF|4286	155.703	116.982	324.668	2.77536	1.47267	2.13777e-05	0.000602103
RUNX2|860	168.536	126.634	351.383	2.77479	1.47238	1.76528e-06	7.73531e-05
THSD1|55901	57.9874	43.5714	120.894	2.77461	1.47229	0.00020667	0.00393514
NCKAP5L|57701	307.722	231.234	641.484	2.77417	1.47206	1.46304e-07	1.03686e-05
TRAF3IP3|80342	90.9909	68.381	189.652	2.77347	1.47169	0.000189783	0.00364693
COX7A1|1346	63.2481	47.5383	131.8	2.7725	1.47119	0.0004771	0.00787716
DLG4|1742	113.345	85.232	236.02	2.76915	1.46944	8.74937e-06	0.000285068
BST1|683	64.7974	48.7298	134.911	2.76854	1.46913	0.000106685	0.00225197
CASS4|57091	29.3809	22.0957	61.1708	2.76845	1.46908	0.00274413	0.032609
TMEM90B|79953	50.8007	38.2049	105.765	2.76835	1.46903	0.000335906	0.00590346
MMP19|4327	320.401	241.024	666.773	2.76641	1.46802	9.00615e-06	0.000289361
SLC2A3|6515	833.684	627.214	1734.65	2.76564	1.46761	0.000471431	0.00780984
OLFML2A|169611	269.562	202.824	560.783	2.76488	1.46722	3.61842e-06	0.000135819
SEPT4|5414	96.0157	72.2625	199.666	2.76306	1.46627	1.85132e-05	0.000530557
LOXL2|4017	1502.41	1131.03	3122.97	2.76116	1.46528	3.90957e-05	0.000978938
VAV1|7409	178.647	134.489	371.338	2.7611	1.46524	9.79809e-06	0.00031201
MS4A4A|51338	190.446	143.394	395.763	2.75998	1.46466	4.48054e-05	0.00109536
RFTN2|130132	28.9241	21.784	60.0809	2.75803	1.46364	0.00323227	0.0372375
HCK|3055	387.294	291.847	803.79	2.75415	1.46161	2.52661e-07	1.57961e-05
FMNL3|91010	625.47	471.759	1296.21	2.74761	1.45818	3.16786e-08	3.15676e-06
ZNF287|57336	27.3144	20.6039	56.5965	2.74689	1.4578	0.00337121	0.0384477
SNRPN|6638	410.095	309.372	849.612	2.74624	1.45746	0.000119486	0.00248742
FCGR1A|2209	115.342	87.0153	238.951	2.74608	1.45738	0.000121396	0.0025245
ITGAL|3683	404.176	305.075	836.615	2.74233	1.4554	0.000341843	0.00599172
CHST2|9435	131.317	99.1225	271.802	2.74208	1.45527	4.3242e-06	0.00015867
RAMP3|10268	217.968	164.544	451.094	2.74148	1.45496	7.13153e-07	3.76341e-05
BCL2A1|597	164.131	123.935	339.53	2.73958	1.45396	9.80218e-05	0.00210763
TSC22D3|1831	990.723	748.308	2048.53	2.73755	1.45289	1.88953e-06	8.1167e-05
FMNL1|752	465.695	351.79	962.736	2.73668	1.45243	1.1726e-06	5.58721e-05
IKZF1|10320	225.679	170.527	466.34	2.73469	1.45138	4.69147e-05	0.00113702
ST3GAL1|6482	787.622	595.144	1627.53	2.73468	1.45137	0.000219846	0.00414583
SDC2|6383	679.266	513.407	1403.01	2.73275	1.45035	3.08e-07	1.8434e-05
LCA5|167691	45.281	34.2328	93.4914	2.73105	1.44946	0.000543911	0.00871635
TBX21|30009	26.807	20.2763	55.3048	2.72756	1.44761	0.00363553	0.0408056
LMO2|4005	111.203	84.1206	229.38	2.7268	1.44721	1.50969e-05	0.00044234
ALOX5AP|241	325.684	246.461	671.383	2.72409	1.44577	2.20257e-07	1.41766e-05
HTRA3|94031	1006.58	762.144	2073.22	2.72025	1.44374	1.95938e-05	0.000557457
KAL1|3730	195.704	148.197	403.004	2.71938	1.44328	0.00267273	0.031954
SLAMF1|6504	35.0042	26.5071	72.0823	2.71935	1.44326	0.00162034	0.0212769
CD14|929	1531.01	1159.42	3152.52	2.71905	1.4431	1.07619e-07	8.18866e-06
CDH11|1009	1192.82	903.315	2456.11	2.71899	1.44307	0.00111886	0.0157904
CD27|939	123.209	93.3937	253.314	2.71232	1.43953	0.000465605	0.00773945
CCDC46|201134	59.7896	45.3233	122.915	2.71197	1.43934	0.000239464	0.00444321
JAZF1|221895	132.698	100.607	272.732	2.71087	1.43876	8.46504e-06	0.000278354
KLF8|11279	31.5708	23.9626	64.7701	2.70296	1.43454	0.0027332	0.0324988
A4GALT|53947	244.218	185.372	500.999	2.70267	1.43439	0.000161227	0.00319701
TTYH2|94015	89.8706	68.2252	184.323	2.70168	1.43386	4.23517e-05	0.00104711
FES|2242	177.105	134.468	363.157	2.7007	1.43333	2.01824e-06	8.4912e-05
SH3PXD2B|285590	1158.36	879.767	2374.02	2.69846	1.43214	2.41148e-05	0.000663023
LST1|7940	105.426	80.1355	215.786	2.69276	1.42908	1.94048e-05	0.000554492
GLI1|2735	63.73	48.4637	130.346	2.68957	1.42738	0.000196131	0.00374903
VMO1|284013	48.4433	36.8485	99.0389	2.68773	1.42639	0.000466456	0.00774704
MS4A7|58475	272.041	206.971	555.982	2.68627	1.42561	0.000166796	0.00328094
C6orf225|619208	45.4637	34.5952	92.8898	2.68505	1.42495	0.000633975	0.00991679
TGM2|7052	3564.25	2712.64	7280.39	2.68388	1.42432	0.00259315	0.0311888
DENND5A|23258	591.63	450.394	1207.93	2.68194	1.42328	1.13618e-07	8.57857e-06
PPP1R16B|26051	222.971	169.758	455.176	2.68132	1.42295	0.000448551	0.00750042
DAB2|1601	839.343	639.111	1713.08	2.68042	1.42246	6.15703e-08	5.44454e-06
TMCC2|9911	35.3567	26.9243	72.1526	2.67983	1.42214	0.00185364	0.0237208
ELK3|2004	321.625	245.012	655.934	2.67715	1.4207	0.000106063	0.00224367
ANKRD44|91526	52.1389	39.7601	106.155	2.66989	1.41678	0.000479767	0.00790126
CD53|963	745.395	568.533	1517.16	2.66855	1.41606	1.79306e-06	7.82214e-05
KIAA1949|170954	1152	878.684	2344.64	2.66836	1.41595	3.78548e-08	3.6248e-06
C14orf37|145407	62.8883	47.9744	127.967	2.6674	1.41544	0.000214994	0.00407388
RASGRP3|25780	161.768	123.417	329.118	2.66672	1.41507	5.57488e-06	0.000197974
CLEC11A|6320	234.251	178.775	476.331	2.66442	1.41382	1.06976e-06	5.17329e-05
LCP1|3936	2029.28	1549.01	4125.02	2.663	1.41305	1.74301e-06	7.67199e-05
ADAM8|101	520.199	397.108	1057.32	2.66255	1.41281	6.81315e-05	0.00153734
IGDCC4|57722	77.7174	59.3348	157.932	2.66171	1.41236	0.00423566	0.0461689
MFGE8|4240	1634.76	1248.17	3321.7	2.66125	1.41211	8.57445e-08	6.84248e-06
C1QA|712	2335.93	1783.82	4745.14	2.6601	1.41148	2.97065e-05	0.000791424
KATNAL1|84056	116.133	88.7298	235.71	2.65649	1.40952	2.18383e-05	0.000612034
DLC1|10395	366.082	279.716	742.952	2.6561	1.40931	7.40231e-06	0.000249682
TUBB6|84617	963.466	736.418	1954.22	2.65368	1.408	8.83599e-08	6.93959e-06
FPR3|2359	417.507	319.125	846.806	2.65352	1.40791	5.80976e-06	0.000204028
CCDC88A|55704	268.492	205.255	544.434	2.65247	1.40734	2.19538e-06	9.11152e-05
CHN1|1123	167.201	127.845	338.935	2.65114	1.40661	0.000320341	0.0056859
TMEM170B|100113407	55.0572	42.1033	111.584	2.65024	1.40612	0.000356109	0.0062172
IL21R|50615	109.785	84.012	222.249	2.64544	1.40351	4.42175e-05	0.0010825
RAI14|26064	726.394	555.924	1470.26	2.64472	1.40311	2.70934e-06	0.00010553
GPR161|23432	92.5045	70.8275	187.095	2.64156	1.40139	5.67057e-05	0.00132523
ENG|2022	1888.74	1446.55	3818.28	2.63957	1.4003	3.27461e-06	0.000124798
RAB3IL1|5866	151.953	116.424	306.988	2.6368	1.39879	9.53517e-06	0.000304862
ADAP2|55803	175.363	134.401	354.108	2.63471	1.39765	4.52092e-06	0.000164657
PCSK5|5125	148.76	114.089	300.052	2.62999	1.39506	0.00287591	0.0340103
SOX18|54345	115.889	88.8793	233.747	2.62994	1.39503	2.23219e-05	0.000622446
VSIG10L|147645	69.8191	53.5509	140.808	2.62941	1.39474	0.000721745	0.0110261
CRIP2|1397	733.683	562.787	1479.41	2.62873	1.39437	8.88208e-06	0.000287729
LAPTM5|7805	3462.68	2656.97	6978.5	2.62649	1.39314	6.56997e-07	3.49526e-05
P2RY14|9934	40.1514	30.8262	80.8432	2.62254	1.39097	0.00411131	0.0451393
SEMA7A|8482	207.286	159.204	417.095	2.61987	1.3895	3.77394e-06	0.000140581
PTGS1|5742	356.483	273.956	716.603	2.61576	1.38723	0.000163476	0.00323183
PALM2-AKAP2|445815	636.471	489.165	1279.26	2.61519	1.38691	7.77927e-05	0.0017217
SAMD4A|23034	300.016	230.705	602.468	2.61143	1.38484	0.000146317	0.00294599
ADCY4|196883	115.314	88.6774	231.546	2.6111	1.38466	2.9954e-05	0.000791424
NFAM1|150372	258.159	198.535	518.337	2.61081	1.3845	1.98027e-06	8.39628e-05
DKK2|27123	39.4546	30.3536	79.1684	2.60821	1.38306	0.00179082	0.0231135
LOXL1|4016	398.952	306.934	800.484	2.608	1.38294	1.35948e-05	0.000407449
SRGN|5552	1338.49	1029.86	2685.24	2.60739	1.38261	2.36066e-05	0.000649959
LCP2|3937	442.392	340.533	886.864	2.60434	1.38092	1.55979e-06	7.05538e-05
CD248|57124	932.598	718.022	1868.93	2.60289	1.38012	1.1183e-05	0.000349021
RASSF4|83937	522.603	402.542	1046.51	2.59975	1.37837	2.4527e-07	1.55319e-05
FAM78A|286336	162.958	125.523	326.308	2.59958	1.37828	8.49072e-06	0.000278731
FSTL3|10272	848.39	653.528	1698.7	2.59928	1.37811	0.00193969	0.0246142
C1orf38|9473	422.929	325.835	846.612	2.59829	1.37756	5.36372e-07	2.91677e-05
CD37|951	261.475	201.499	523.186	2.59647	1.37655	2.1855e-05	0.000612034
PARVG|64098	199.473	153.773	398.893	2.59404	1.3752	5.65273e-06	0.000199944
CPM|1368	299.902	231.275	599.363	2.59156	1.37382	0.000395771	0.00678548
CGNL1|84952	141.956	109.547	283.38	2.58684	1.37119	0.00267942	0.0319993
GXYLT2|727936	44.3503	34.2392	88.4716	2.58393	1.36957	0.00141437	0.0190836
CCR5|1234	192.572	148.924	383.037	2.57203	1.36291	0.000272907	0.0049698
OSCAR|126014	105.756	81.7941	210.316	2.57129	1.36249	6.19302e-05	0.00142527
FGL2|10875	478.732	370.285	951.956	2.57087	1.36226	6.08843e-05	0.00140449
TMEM204|79652	178.616	138.297	354.553	2.56372	1.35824	7.92277e-06	0.000264061
SEPT5|5413	144.138	111.634	285.974	2.56172	1.35711	0.000105328	0.00223288
FKBP10|60681	1881.19	1457.07	3731.92	2.56126	1.35685	0.000622583	0.00978537
FOXS1|2307	42.9049	33.2363	85.0949	2.5603	1.35631	0.00156907	0.0207144
KLHDC8B|200942	183.415	142.104	363.682	2.55927	1.35573	7.11105e-06	0.00024027
STOM|2040	1623.97	1258.73	3217.72	2.55631	1.35406	3.17138e-05	0.000826468
RORA|6095	110.738	85.8355	219.405	2.55611	1.35395	0.000273782	0.0049811
C1orf54|79630	79.2123	61.4099	156.895	2.55489	1.35326	0.00015895	0.00315505
FAM127A|8933	527.76	409.274	1044.79	2.55278	1.35207	0.000135686	0.00275741
GPR4|2828	131.581	102.052	260.434	2.55197	1.35161	0.000186581	0.00360508
SIRPA|140885	905.334	702.259	1791.48	2.55102	1.35108	2.03371e-06	8.51255e-05
LPAR1|1902	148.051	114.846	292.949	2.5508	1.35095	0.000533184	0.00856542
CLEC4A|50856	54.4527	42.2519	107.693	2.54882	1.34983	0.000765592	0.0116057
CD180|4064	70.8974	55.036	140.111	2.54581	1.34812	0.000350594	0.00613414
C10orf10|11067	1030.7	800.186	2036.56	2.54511	1.34773	0.0001317	0.00269874
TCEAL3|85012	166.862	129.585	329.527	2.54295	1.3465	0.000311147	0.00555285
EVI2B|2124	276.602	214.943	545.659	2.53862	1.34404	3.1087e-06	0.000119426
CD86|942	207.037	160.889	408.412	2.53847	1.34396	8.34726e-06	0.000275404
RASIP1|54922	140.826	109.509	277.481	2.53387	1.34134	2.6989e-05	0.000727776
SEMA6C|10500	72.324	56.2565	142.437	2.53191	1.34023	0.000295104	0.00530512
CNIH3|149111	39.5464	30.762	77.8784	2.53164	1.34007	0.0020884	0.0262468
ADAMTS14|140766	207.318	161.275	408.234	2.53129	1.33988	0.00239489	0.0292376
LSP1|4046	871.804	678.198	1716.63	2.53117	1.3398	3.31644e-06	0.000125913
SASH3|54440	313.156	243.743	616.053	2.52748	1.3377	3.64641e-05	0.00092844
ID4|3400	101.025	78.6861	198.506	2.52276	1.335	0.000512398	0.00832689
FBXL2|25827	34.478	26.8588	67.7256	2.52154	1.33431	0.00338137	0.0385256
GPR65|8477	54.5417	42.5081	107.052	2.51839	1.3325	0.000854709	0.0127016
PTAFR|5724	145.093	113.117	284.625	2.51619	1.33124	0.000250937	0.00463381
TREM2|54209	176.219	137.408	345.574	2.51494	1.33052	0.00107711	0.0153002
C1QB|713	2850.61	2223.21	5588.38	2.51365	1.32979	0.000318245	0.00565894
C1QC|714	2570.74	2005.72	5036.28	2.51096	1.32824	5.98544e-05	0.00138648
CLEC5A|23601	113.667	88.7078	222.581	2.50914	1.32719	0.00226148	0.0279567
PLB1|151056	35.5373	27.7566	69.4897	2.50354	1.32397	0.00416451	0.0455529
FGD2|221472	138.16	107.92	270.114	2.5029	1.3236	3.43078e-05	0.000876949
KIF3C|3797	207.672	162.231	405.959	2.50235	1.32329	8.13721e-06	0.00027029
FZD4|8322	383.737	299.871	749.697	2.50007	1.32197	2.5272e-06	0.000100836
SHANK3|85358	389.801	304.619	761.505	2.49986	1.32185	1.42334e-05	0.000420877
HAVCR2|84868	290.775	227.392	567.353	2.49504	1.31907	6.30011e-06	0.000218126
ENPEP|2028	110.708	86.6434	215.716	2.4897	1.31597	0.00281755	0.0334005
RASAL3|64926	188.525	147.551	367.324	2.48947	1.31584	0.000433457	0.00730403
FGD1|2245	151.102	118.344	294.045	2.48467	1.31305	0.000601175	0.00950215
ITK|3702	84.4776	66.1668	164.379	2.48432	1.31285	0.00128542	0.0176586
PDZRN3|23024	327.001	256.236	635.791	2.48127	1.31108	0.000647398	0.0100866
SAMSN1|64092	160.439	125.725	311.916	2.48094	1.31089	2.77147e-05	0.000745299
CLEC3B|7123	69.7566	54.6705	135.587	2.48008	1.31038	0.000535595	0.00859711
THBS3|7059	368.314	288.684	715.793	2.47951	1.31005	2.60587e-06	0.000103137
HSD17B14|51171	55.6523	43.6259	108.131	2.47859	1.30952	0.00111068	0.0156975
TBX2|6909	162.764	127.648	315.996	2.47553	1.30774	0.000802428	0.0120524
PDCD1|5133	73.6771	57.7845	143.027	2.47517	1.30753	0.00469292	0.0499603
LYL1|4066	63.2391	49.6133	122.697	2.47306	1.3063	0.000647188	0.0100866
LOXL3|84695	115.645	90.7859	224.119	2.46865	1.30372	9.64612e-05	0.0020832
EXOC3L2|90332	48.727	38.254	94.427	2.46842	1.30359	0.00176598	0.022853
ARHGAP9|64333	204.442	160.641	395.573	2.46246	1.3001	0.000374015	0.0064576
KDELC1|79070	110.927	87.2046	214.444	2.45909	1.29812	9.69183e-05	0.00209077
SPHK1|8877	369	290.135	713.138	2.45796	1.29746	1.86925e-05	0.000534915
MFNG|4242	189.982	149.39	367.108	2.45738	1.29712	0.000757231	0.0115056
UNC5B|219699	885.25	696.245	1710	2.45603	1.29633	8.41325e-07	4.28989e-05
NPR2|4882	142.519	112.115	275.189	2.45451	1.29544	5.34233e-05	0.00126177
UBASH3A|53347	35.7177	28.1015	68.952	2.45368	1.29495	0.00441441	0.0477462
WNT2|7472	188.028	147.975	362.806	2.45181	1.29385	0.000446989	0.00748068
HS3ST3A1|9955	37.9767	29.9026	73.2092	2.44826	1.29176	0.00449874	0.0484182
CSF1|1435	428.841	337.691	826.591	2.44778	1.29147	2.95951e-06	0.000114366
TMEM45A|55076	219.604	173.006	422.942	2.44467	1.28964	0.00152516	0.0202985
IGSF6|10261	118.108	93.0764	227.335	2.44246	1.28833	0.000513607	0.00833964
GRASP|160622	76.3902	60.2061	147.011	2.4418	1.28795	0.000483029	0.007937
DOK2|9046	189.034	149.03	363.595	2.43974	1.28673	2.17882e-05	0.000611908
ROBO4|54538	293.795	231.702	564.746	2.43739	1.28534	0.00325313	0.0373844
SNED1|25992	211.396	166.817	405.927	2.43337	1.28296	2.55228e-05	0.000695886
FKBP7|51661	150.227	118.595	288.26	2.43063	1.28133	5.12889e-05	0.00122637
CDON|50937	123.212	97.3601	236.022	2.42421	1.27752	0.00120693	0.0167326
PAMR1|25891	74.5848	58.9374	142.864	2.424	1.27739	0.000517779	0.0083837
TYROBP|7305	710.435	561.436	1360.61	2.42345	1.27706	7.68584e-06	0.000257037
GAL3ST4|79690	210.003	166.05	401.795	2.41972	1.27484	2.27793e-05	0.000631611
MMP23B|8510	54.7858	43.3296	104.776	2.41813	1.27389	0.00145096	0.0194828
ZNF467|168544	62.3252	49.3174	119.086	2.4147	1.27184	0.00109327	0.0154961
IL16|3603	280.279	221.884	535.095	2.4116	1.26999	2.98098e-05	0.000791424
CDH6|1004	50.2818	39.8367	95.8606	2.40634	1.26684	0.00246509	0.0299456
IGFBP7|3490	4174.66	3311.71	7940.26	2.39763	1.26161	7.83988e-07	4.07155e-05
BIN2|51411	164.604	130.618	312.903	2.39555	1.26036	4.59907e-05	0.00111738
MAST4|375449	190.088	150.951	360.869	2.39064	1.25739	3.89876e-05	0.000978513
RUNX3|864	363.774	288.917	690.425	2.3897	1.25683	0.000151361	0.00302583
DOCK4|9732	218.716	173.78	414.8	2.38692	1.25515	0.000716006	0.010947
NLGN2|57555	392.34	311.814	743.728	2.38516	1.25409	1.58151e-05	0.000460631
IL6ST|3572	359.886	286.124	681.756	2.38273	1.25261	0.001188	0.0165168
MEIS2|4212	141.495	112.53	267.889	2.38061	1.25133	0.00433137	0.0470034
GPSM3|63940	368.566	293.12	697.783	2.38054	1.25129	6.41808e-06	0.000220706
PLVAP|83483	1800.74	1432.34	3408.31	2.37954	1.25068	2.20186e-05	0.000615737
ADPRH|141	151.682	120.67	287.005	2.37842	1.25	7.46887e-05	0.00166237
HVCN1|84329	91.6835	72.9927	173.243	2.37343	1.24697	0.000387572	0.00666821
MAP4K1|11184	120.198	95.7052	227.076	2.37266	1.24651	0.00239705	0.0292458
GMFG|9535	202.498	161.34	382.097	2.36827	1.24383	3.03859e-05	0.000800611
MOCS1|4337	128.806	102.646	242.959	2.36695	1.24303	0.000167971	0.00329744
LRRC8C|84230	218.561	174.228	412.015	2.3648	1.24172	3.14629e-05	0.000821341
XYLT1|64131	557.342	444.292	1050.65	2.36477	1.2417	0.000695452	0.0106994
GPX7|2882	125.013	99.6639	235.629	2.36424	1.24137	0.00403646	0.0444668
DKK3|27122	1129.19	900.494	2127.15	2.3622	1.24013	3.71339e-05	0.000938194
CD300A|11314	231.306	184.464	435.707	2.36201	1.24002	2.78275e-05	0.000747307
FZD7|8324	313.715	250.296	590.453	2.35902	1.23819	0.000501935	0.00821809
PPAP2A|8611	463.143	369.64	871.156	2.35677	1.23681	3.90289e-05	0.000978513
CYP27A1|1593	483.226	385.697	908.807	2.35627	1.23651	0.000188185	0.00362894
LGALS1|3956	3412.24	2723.85	6416.15	2.35555	1.23606	0.000127059	0.0026173
ETS1|2113	1515.02	1210.2	2845.1	2.35093	1.23323	1.22055e-05	0.000374384
DOCK8|81704	507.055	405.094	951.973	2.35	1.23266	6.26315e-05	0.0014349
ORAI2|80228	443.031	353.968	831.668	2.34956	1.23239	5.79613e-06	0.000203914
NFATC4|4776	258.743	206.731	485.707	2.34946	1.23233	2.32813e-05	0.000641902
FKBP14|55033	147.89	118.298	277.021	2.34172	1.22757	0.000132189	0.00270594
C3orf18|51161	61.739	49.386	115.643	2.34161	1.2275	0.00151378	0.0201745
PLEKHG2|64857	406.002	324.798	760.348	2.34099	1.22712	1.19365e-05	0.000367251
TTC7B|145567	166.753	133.407	312.262	2.34066	1.22692	8.61808e-05	0.00189241
CPNE5|57699	107.309	85.8592	200.907	2.33995	1.22648	0.000222846	0.00419032
EGFL7|51162	423.201	338.623	792.264	2.33966	1.2263	0.00155846	0.0206159
KIAA1755|85449	101.06	80.9524	188.8	2.33224	1.22171	0.000327405	0.00576969
WNT5B|81029	52.0372	41.7698	96.8401	2.31842	1.21314	0.00313304	0.0363898
CNPY4|245812	135.233	108.569	251.589	2.31733	1.21246	0.000165241	0.00325712
ADRBK2|157	239.745	192.593	445.499	2.31316	1.20986	3.27396e-05	0.000841245
FCER1G|2207	538.118	432.568	998.701	2.30877	1.20712	0.000125171	0.00258504
CST7|8530	113.067	90.9153	209.729	2.30686	1.20593	0.000683647	0.0105591
SPOCK2|9806	553.299	445.01	1025.83	2.30519	1.20489	6.34163e-05	0.00144927
STX11|8676	94.8241	76.2689	175.793	2.30491	1.20471	0.00060742	0.00959313
TNFSF12|8742	296.882	238.826	550.218	2.30385	1.20404	3.01657e-05	0.000795944
EPAS1|2034	2934.5	2361.26	5435.87	2.3021	1.20295	0.000585668	0.00929446
DERL3|91319	326.845	263.085	605.072	2.29991	1.20158	0.000239212	0.00444274
BACE1|23621	520.387	419.131	962.232	2.29578	1.19898	1.18832e-05	0.000366791
CTSL1|1514	1872.3	1509.31	3456.23	2.28993	1.19531	1.24498e-05	0.00038069
LAMB2|3913	2749.18	2216.56	5073.35	2.28884	1.19462	6.79865e-06	0.000230907
SLCO2B1|11309	1396.71	1126.82	2574.39	2.28465	1.19197	5.33047e-05	0.00126075
TICAM2|353376	68.8958	55.6023	126.904	2.28236	1.19053	0.00183714	0.0235564
CLEC2B|9976	118.29	95.4854	217.801	2.28099	1.18966	0.000287709	0.00519597
NCF2|4688	443.88	358.491	816.487	2.27757	1.1875	0.000335302	0.00589813
GPR132|29933	82.7078	66.8124	152.07	2.27607	1.18654	0.00106506	0.015217
CXCR7|57007	285.94	231.009	525.639	2.27541	1.18613	8.06103e-05	0.00177805
BCL6|604	456.326	368.798	838.264	2.27296	1.18457	1.83163e-05	0.000525683
DIO2|1734	176.661	142.809	324.378	2.27141	1.18359	0.00018347	0.00356183
FZD1|8321	388.495	314.125	713.018	2.26985	1.1826	2.26763e-05	0.000630418
ADORA2A|135	87.017	70.43	159.396	2.26319	1.17836	0.000762326	0.011574
NLRC3|197358	120.617	97.6325	220.915	2.26272	1.17806	0.00136729	0.0185624
RHOQ|23433	673.482	546.145	1229.14	2.25057	1.17029	1.42572e-05	0.000420877
TNFRSF4|7293	73.9408	59.9623	134.938	2.25037	1.17016	0.00146235	0.0196119
SH3PXD2A|9644	2364.94	1918.13	4314.65	2.2494	1.16954	5.57688e-06	0.000197974
SLC37A2|219855	183.931	149.212	335.431	2.24802	1.16865	0.000626464	0.00983063
HCST|10870	120.197	97.6068	218.775	2.24139	1.16439	0.0010192	0.01469
PSTPIP1|9051	107.141	87.042	194.848	2.23855	1.16256	0.000612966	0.0096545
LAT2|7462	180.508	146.651	328.252	2.23833	1.16242	0.000146886	0.00295442
F8|2157	80.2593	65.2173	145.897	2.23709	1.16163	0.00166585	0.0217724
SMARCD3|6604	121.918	99.1031	221.476	2.2348	1.16015	0.000417488	0.007091
C21orf7|56911	66.023	53.6779	119.892	2.23355	1.15934	0.00259745	0.0312059
CD300LF|146722	82.318	66.9847	149.227	2.22778	1.15561	0.00166475	0.0217724
EMR2|30817	300.521	244.558	544.72	2.22737	1.15534	6.67873e-05	0.00151223
PCDHB10|56126	60.2975	49.0702	109.289	2.2272	1.15523	0.00316552	0.036619
SNX18|112574	353.491	288.098	638.843	2.21745	1.1489	4.72356e-05	0.00114197
PRSS23|11098	1577.7	1286.41	2848.81	2.21454	1.14701	1.13521e-05	0.000351504
IL3RA|3563	147.388	120.211	265.979	2.2126	1.14574	0.000374809	0.00646562
NRSN2|80023	259.415	211.642	467.878	2.2107	1.1445	0.000260888	0.00479091
AKR1B1|231	613.497	500.731	1105.56	2.2079	1.14267	0.000641715	0.0100219
SPN|6693	203.642	166.245	366.83	2.20656	1.1418	0.00119343	0.0165805
SPON2|10417	1589.15	1297.32	2862.58	2.20653	1.14178	7.03872e-05	0.00158279
RHOH|399	110.732	90.4386	199.285	2.20354	1.13983	0.000587991	0.00932379
KLF12|11278	170.323	139.156	306.324	2.20129	1.13835	0.000627247	0.00983506
PDGFB|5155	357.182	291.863	642.214	2.2004	1.13776	5.00823e-05	0.00120486
PGCP|10404	299.768	244.994	538.783	2.19917	1.13696	0.000873404	0.0129402
EMP3|2014	456.947	373.513	821.022	2.19811	1.13626	6.58773e-05	0.00149335
LAMC1|3915	3324.27	2717.63	5971.43	2.1973	1.13573	5.85931e-05	0.00136234
ABI3|51225	223.52	182.788	401.26	2.19522	1.13436	0.00013773	0.00278657
LATS2|26524	385.252	315.078	691.466	2.19459	1.13395	5.36387e-05	0.00126408
IFI16|3428	1863.16	1524.53	3340.82	2.19138	1.13184	0.000567493	0.00902793
TMOD2|29767	200.33	163.966	359.01	2.18954	1.13063	0.000993185	0.0143785
DIXDC1|85458	310.847	254.49	556.771	2.18779	1.12948	0.00235524	0.0288356
FLT1|2321	603.419	494.263	1079.73	2.18453	1.12733	4.07147e-05	0.0010143
PRAF2|11230	262.127	214.71	469.036	2.18451	1.12731	0.00020898	0.00396759
ZNF134|7693	57.1092	46.7973	102.107	2.18189	1.12558	0.00411445	0.0451485
PDLIM7|9260	1168.01	957.124	2088.26	2.18181	1.12553	0.000158804	0.00315505
AASS|10157	125.43	102.794	224.203	2.18109	1.12505	0.00115697	0.0161885
IL2RB|3560	503.545	412.949	898.87	2.17671	1.12215	0.00215401	0.0268228
PLXND1|23129	2061.67	1691.43	3677.27	2.17407	1.1204	0.000247786	0.00458462
TNS3|64759	2381.26	1954.98	4241.38	2.16953	1.11738	1.36444e-05	0.000408312
MAP3K3|4215	482.805	396.377	859.944	2.16951	1.11737	5.56301e-05	0.00130631
PBX1|5087	468.068	384.384	833.234	2.16771	1.11617	0.00435047	0.0471324
CD99L2|83692	583.555	479.39	1038.09	2.16544	1.11466	4.16883e-05	0.00103462
ANXA6|309	2117.54	1739.84	3765.65	2.16436	1.11394	0.000110456	0.00232158
ST3GAL5|8869	118.17	97.1406	209.933	2.16112	1.11178	0.000782995	0.011842
SVIL|6840	1327.66	1091.7	2357.32	2.15931	1.11057	0.00294355	0.0346432
LPPR2|64748	353.133	290.744	625.378	2.15096	1.10498	0.000103062	0.00219437
HOMER3|9454	264.978	218.169	469.235	2.15079	1.10487	0.000135021	0.00274673
KANK3|256949	80.1702	66.0371	141.842	2.14792	1.10294	0.00228308	0.0281351
BMP1|649	1120.38	922.96	1981.84	2.14726	1.1025	2.98445e-05	0.000791424
RASSF5|83593	406.503	334.911	718.904	2.14656	1.10202	0.000225963	0.00423892
CCL5|6352	960.352	791.422	1697.5	2.14487	1.10089	0.00254395	0.0306759
MYO1G|64005	223.803	184.489	395.353	2.14296	1.09961	0.00170004	0.0221457
SELPLG|6404	449	370.151	793.071	2.14256	1.09934	9.19769e-05	0.00199956
PLA2R1|22925	91.6844	75.6094	161.83	2.14034	1.09784	0.00171147	0.0222784
CD2|914	280.837	231.61	495.646	2.14	1.09761	0.00168556	0.0220009
LEPRE1|64175	762.15	628.732	1344.34	2.13817	1.09638	3.81686e-05	0.00096186
TBCEL|219899	150.448	124.123	265.32	2.13756	1.09596	0.000518029	0.0083837
MFSD7|84179	73.5337	60.691	129.575	2.13499	1.09423	0.00374422	0.0417754
HHEX|3087	99.5964	82.2174	175.432	2.13376	1.0934	0.00153103	0.0203401
HMOX1|3162	650.336	536.895	1145.35	2.13329	1.09308	6.41128e-05	0.00145918
SNX29|92017	290.248	239.75	510.606	2.12975	1.09068	0.000162697	0.00321966
PHLDA3|23612	596.67	492.971	1049.18	2.12827	1.08968	6.04582e-05	0.0013963
KIFC3|3801	601.679	497.155	1057.79	2.12768	1.08928	0.000420766	0.00712359
DOCK11|139818	294.168	243.117	516.936	2.12628	1.08833	0.000231366	0.00432154
CSGALNACT2|55454	421.544	348.433	740.576	2.12545	1.08777	8.91245e-05	0.00194851
TCF21|6943	74.5994	61.7412	130.708	2.11703	1.08204	0.00380202	0.0423355
FARP1|10160	843.379	698.018	1477.68	2.11697	1.082	5.15871e-05	0.00123051
ZBTB47|92999	324.516	268.705	568.053	2.11404	1.08	0.000181285	0.00352705
IL2RA|3559	106.318	88.0409	186.075	2.11351	1.07964	0.00363774	0.0408071
ITGAV|3685	2174.09	1800.39	3804.79	2.11332	1.07951	3.55578e-05	0.000907719
ENTPD1|953	970.094	803.44	1697.31	2.11255	1.07899	5.34764e-05	0.00126177
PRKCH|5583	326.549	270.564	570.847	2.10984	1.07713	0.000167216	0.0032859
PGF|5228	185.52	153.716	324.3	2.10973	1.07706	0.00144592	0.0194417
INMT|11185	80.5887	66.7873	140.813	2.10838	1.07614	0.00445736	0.0481047
MARVELD1|83742	894.137	741.426	1560.51	2.10475	1.07365	6.29721e-05	0.0014408
HEY1|23462	90.2492	74.838	157.498	2.10452	1.07349	0.00254712	0.030684
RASGRP1|10125	106.357	88.1981	185.597	2.10432	1.07335	0.001347	0.0183473
FAM120C|54954	86.7925	71.9876	151.395	2.10308	1.0725	0.00212299	0.0265455
TENC1|23371	762.886	632.804	1330.51	2.10257	1.07215	0.000401192	0.00686046
ESAM|90952	500.815	415.429	873.408	2.10242	1.07205	0.00139851	0.0189307
FAM55C|91775	176.617	146.509	307.999	2.10226	1.07194	0.000495216	0.00811485
RGS19|10287	215.964	179.176	376.492	2.10124	1.07124	0.00031779	0.00565597
NOD2|64127	103.109	85.5552	179.707	2.10048	1.07072	0.00157961	0.0208323
GNG2|54331	214.394	177.929	373.512	2.09922	1.06985	0.000419797	0.00711661
IL6R|3570	133.606	110.927	232.566	2.09657	1.06803	0.00103323	0.0148378
PLA2G7|7941	214.202	177.9	372.612	2.0945	1.06661	0.00253763	0.0306184
CD48|962	203.932	169.396	354.63	2.09349	1.06591	0.00113619	0.0160004
MYO7A|4647	253.487	210.801	439.757	2.08613	1.06083	0.000510972	0.00831059
GPRASP2|114928	83.6781	69.589	145.158	2.08593	1.06069	0.00333276	0.0381045
WDR91|29062	166.488	138.514	288.558	2.08324	1.05883	0.000613273	0.0096545
PALLD|23022	3060.95	2546.87	5304.21	2.08264	1.05841	0.000279046	0.00506749
RNASE6|6039	163.082	135.706	282.538	2.08198	1.05796	0.000838562	0.012528
TIGIT|201633	95.5221	79.4935	165.465	2.08149	1.05762	0.00259443	0.0311888
NDST1|3340	1355.64	1128.39	2347.28	2.08021	1.05673	6.89724e-05	0.00155275
NOS3|4846	350.269	291.59	606.323	2.07936	1.05614	0.00309294	0.0360555
LIMD2|80774	330.947	275.619	572.377	2.0767	1.05429	0.000184025	0.00356624
HIP1|3092	470.132	392.3	809.765	2.06415	1.04555	0.000234049	0.00435508
LPXN|9404	258.742	216.002	445.243	2.06129	1.04355	0.000361263	0.00628723
KLF2|10365	332.976	277.975	572.982	2.06127	1.04353	0.000462661	0.00770356
C5orf13|9315	527.343	440.512	906.238	2.05724	1.04071	0.000147109	0.00295588
ASAP1|50807	629.069	525.678	1080.23	2.05493	1.03909	0.000118531	0.00247014
FAM63B|54629	125.011	104.556	214.268	2.04931	1.03514	0.00183455	0.0235458
BMF|90427	293.945	245.863	503.76	2.04895	1.03488	0.00030216	0.00541213
EMILIN2|84034	522.878	437.545	895.242	2.04606	1.03285	0.000187748	0.00362406
CARD6|84674	177.854	148.926	304.086	2.04186	1.02988	0.000976813	0.0141833
TSPAN4|7106	470.614	394.216	803.984	2.03945	1.02818	0.000171223	0.00334788
KIAA0427|9811	564.066	473.322	960.044	2.02831	1.02028	0.000189696	0.00364693
TGFBR2|7048	1894.1	1589.61	3222.76	2.02739	1.01962	0.000271878	0.00495566
ZNF25|219749	107.249	90.0221	182.423	2.02643	1.01894	0.00301318	0.0352934
MACF1|23499	2954.66	2480.1	5025.43	2.0263	1.01885	9.33136e-05	0.0020219
NPL|80896	198.747	166.831	338.014	2.02609	1.0187	0.000799323	0.0120149
GPR155|151556	127.024	106.64	215.974	2.02526	1.01811	0.00177582	0.0229651
GLIPR2|152007	525.627	441.374	893.277	2.02385	1.01711	0.000221266	0.00416859
MAP7D1|55700	1439.84	1209.17	2446.37	2.02318	1.01663	0.000104878	0.00222821
HAPLN3|145864	647.758	544.066	1100.23	2.02223	1.01595	0.00149938	0.020037
TANC2|26115	408.801	343.396	694.201	2.02157	1.01548	0.00224818	0.0278272
ABHD8|79575	94.5679	79.4466	160.552	2.02088	1.01498	0.00328886	0.0376684
AMIGO2|347902	340.588	286.138	578.186	2.02065	1.01482	0.0017529	0.0227286
RPS6KA2|6196	642.507	540.069	1089.51	2.01735	1.01246	0.000217567	0.00410679
CDC42EP3|10602	391.257	329.067	662.632	2.01366	1.00982	0.000370439	0.00640205
SOCS3|9021	1705.11	1434.11	2887.65	2.01354	1.00974	0.00461973	0.0493954
CARD8|22900	317.907	267.397	538.315	2.01317	1.00947	0.000408937	0.00696861
GRAP|10750	146.263	123.077	247.44	2.01045	1.00752	0.0015582	0.0206159
CCDC102A|92922	91.8767	77.3124	155.43	2.01041	1.00749	0.00418458	0.0457391
KCTD12|115207	1589.2	1337.5	2687.52	2.00936	1.00674	0.00337257	0.0384477
ZNF304|57343	89.481	75.3396	151.189	2.00676	1.00487	0.0039425	0.0436275
LIX1L|128077	286.501	241.276	483.847	2.00537	1.00387	0.000824488	0.0123365
CBLC|23624	1075.49	1186.22	592.289	0.499308	-1.002	0.00146517	0.0196333
HDHD3|81932	1354.9	1494.49	745.782	0.499021	-1.00283	0.00126138	0.0173769
CD320|51293	1976.12	2179.96	1086.63	0.498463	-1.00444	0.00101443	0.0146536
PPARG|5468	880.155	971.215	482.804	0.497113	-1.00835	0.00132965	0.0181615
CLRN3|119467	939.944	1037.2	515.557	0.497066	-1.00849	0.00175949	0.022799
MRPS2|51116	2110.89	2329.37	1157.55	0.496937	-1.00886	0.00160103	0.0210656
ATP8B1|5205	4692.76	5181.54	2559.9	0.494042	-1.01729	0.000531309	0.00854929
ATP1B1|481	14794.2	16341.8	8041.17	0.492061	-1.02309	0.0024882	0.0301704
SLC26A6|65010	1041.18	1150.32	564.964	0.491137	-1.0258	0.000966361	0.0140732
GIPC2|54810	506.338	559.583	273.999	0.489649	-1.03018	0.00181051	0.023291
PAPSS2|9060	2138.93	2363.96	1157.01	0.489437	-1.03081	0.00220498	0.0273321
EPB41L4B|54566	1192.82	1318.48	644.486	0.488811	-1.03265	0.000842163	0.0125722
GALE|2582	2210.22	2445.5	1183.53	0.483961	-1.04704	0.000643295	0.0100386
SLC25A10|1468	1872.97	2072.73	1001.28	0.483074	-1.04968	0.000744645	0.0113319
F2RL1|2150	2424.19	2683.56	1292.39	0.481594	-1.05411	0.000453498	0.00756382
B9D1|27077	264.699	293.032	141.068	0.481408	-1.05467	0.00466519	0.0498
TRIM15|89870	909.146	1006.99	482.194	0.478848	-1.06236	0.000654352	0.0101787
UBXN8|7993	283.362	313.915	150.04	0.477963	-1.06503	0.00385939	0.0429013
HSD17B12|51144	2862.11	3170.72	1515.45	0.477952	-1.06506	0.000398579	0.00682766
GSDMB|55876	1547.6	1714.49	819.337	0.477888	-1.06525	0.00114041	0.0160209
PPP1R1B|84152	6470.26	7171.4	3410.73	0.475602	-1.07217	0.000390485	0.00671245
TMEM139|135932	417.499	462.794	219.851	0.475051	-1.07384	0.00300337	0.0352206
STXBP6|29091	340.124	377.14	178.603	0.473571	-1.07835	0.00137899	0.0186954
MGST1|4257	2089.31	2317.15	1095.11	0.472613	-1.08127	0.000480427	0.0079055
CENPM|79019	637.493	707.022	334.096	0.47254	-1.08149	0.00231518	0.0284414
FAM83F|113828	484.375	537.265	253.584	0.471991	-1.08317	0.000878606	0.0130075
C1QBP|708	4298.12	4768.8	2244.23	0.470607	-1.08741	0.00034943	0.00611924
ACAT2|39	896.349	994.676	467.288	0.469789	-1.08991	0.000450727	0.0075304
SLC27A2|11001	820.113	910.089	427.494	0.469728	-1.0901	0.000629647	0.00985694
CCNO|10309	235.182	260.997	122.534	0.469486	-1.09085	0.00228105	0.0281277
CMBL|134147	2099.71	2331.31	1089.08	0.467153	-1.09803	0.000300456	0.00538652
ITPKA|3706	324.692	360.584	168.07	0.466104	-1.10128	0.00361029	0.0406942
CKMT1B|1159	3102.47	3445.49	1605.65	0.466016	-1.10155	0.000316908	0.00564539
PRELID2|153768	247.093	274.623	126.964	0.462323	-1.11303	0.00143672	0.0193313
DQX1|165545	235.404	261.641	120.919	0.462157	-1.11355	0.00319559	0.0369015
UGT8|7368	1202.16	1336.65	615.3	0.46033	-1.11926	0.000325163	0.00575588
SULT1A3|6818	1773.32	1972.01	906.325	0.459594	-1.12157	0.000900608	0.0132632
KIAA0114|57291	1171.44	1302.91	597.723	0.458758	-1.12419	0.000522577	0.00844629
ZNF511|118472	1430.12	1590.68	729.494	0.458605	-1.12468	0.000287534	0.00519597
SLC44A4|80736	5349.71	5953.11	2716.71	0.456351	-1.13178	0.000148893	0.00298562
LPAR5|57121	525.07	584.358	266.358	0.455813	-1.13349	0.000523187	0.00844629
CES3|23491	883.847	983.684	448.195	0.455629	-1.13407	0.000853929	0.0126996
TMEM171|134285	355.3	395.489	179.93	0.454956	-1.1362	0.00289155	0.0341028
ABHD11|83451	2028.33	2258.15	1025.49	0.454128	-1.13883	0.000355952	0.0062172
CDH17|1015	8170.6	9099.12	4118.87	0.452667	-1.14348	0.000289685	0.00522205
PCSK9|255738	2099.8	2338.7	1057.32	0.452095	-1.1453	0.00012488	0.00258327
ETHE1|23474	2782.05	3099.26	1397.87	0.451034	-1.14869	0.000185469	0.00358713
SIAE|54414	2314.89	2579	1162.43	0.45073	-1.14966	0.000152755	0.00304749
HOXA9|3205	682.872	760.952	342.159	0.449645	-1.15314	0.00419978	0.0458542
TMEM54|113452	4748.21	5291.74	2376.44	0.449085	-1.15494	0.00142539	0.0192051
RHBDL2|54933	197.348	219.941	98.7611	0.449035	-1.1551	0.00431595	0.046862
ASS1|445	14104.8	15719.7	7057.98	0.448989	-1.15525	0.00374527	0.0417754
EPHA10|284656	416.148	464.041	207.156	0.446417	-1.16354	0.000402966	0.0068788
ZNF165|7718	163.826	182.711	81.4196	0.445618	-1.16612	0.00168317	0.0219842
ACADS|35	1154.2	1287.3	573.363	0.445398	-1.16683	0.000166424	0.0032769
USH1C|10083	2478.27	2764.44	1229.53	0.444767	-1.16888	0.00013453	0.00274244
GMDS|2762	3950.41	4407.01	1957.98	0.444289	-1.17043	0.000125229	0.00258504
EPN3|55040	470.499	524.898	233.124	0.444133	-1.17094	0.00024253	0.00449586
SORD|6652	2101.1	2345.59	1034.22	0.44092	-1.18141	0.00011387	0.0023806
ADORA2B|136	422.325	471.676	206.975	0.438807	-1.18834	0.00033717	0.00592038
SLC22A18|5002	1150.31	1285.2	561.692	0.437044	-1.19415	0.00117967	0.0164125
CCNI2|645121	326.59	365.113	158.488	0.434078	-1.20397	0.000470461	0.00780035
TSPAN1|10103	8454.56	9452.39	4100.43	0.433799	-1.2049	5.32502e-05	0.00126075
MOSC1|64757	548.337	613.171	265.425	0.432873	-1.20798	0.000258144	0.00474941
LGALS3|3958	16122.3	18032.8	7785.48	0.43174	-1.21176	5.57718e-05	0.00130807
SLC22A18AS|5003	120.493	134.771	58.1856	0.431735	-1.21178	0.00213579	0.0266545
FAM84A|151354	2510.55	2808.42	1210.72	0.431103	-1.21389	0.00107825	0.0153052
HOXB3|3213	713.556	798.275	343.873	0.43077	-1.21501	0.0014154	0.0190836
PLEK2|26499	1971.15	2205.55	948.338	0.429978	-1.21766	7.29029e-05	0.00162447
AGMAT|79814	603.309	675.476	288.397	0.426954	-1.22785	0.000164762	0.00325397
PKP2|5318	3145.33	3522.45	1499.72	0.42576	-1.23189	5.30765e-05	0.0012593
ME1|4199	757.186	848.258	359.78	0.424139	-1.23739	0.000216036	0.00408294
NUDT6|11162	117.025	131.123	55.5086	0.423333	-1.24013	0.00218811	0.0271694
GLB1L2|89944	1250.01	1401.77	587.788	0.419318	-1.25388	0.000287294	0.00519597
FAAH|2166	860.573	965.553	402.48	0.416839	-1.26244	0.000105301	0.00223288
MYO7B|4648	2418.25	2713.37	1130.42	0.416611	-1.26323	2.98877e-05	0.000791424
C17orf76|388341	414.473	465.086	193.619	0.416309	-1.26427	0.000137142	0.00278123
GCAT|23464	653.411	733.732	302.921	0.41285	-1.27631	0.000555621	0.00887502
TMEM45B|120224	2915.35	3277.07	1336.95	0.407972	-1.29346	0.000279699	0.00507466
HOXA13|3209	299.042	336.242	136.714	0.406594	-1.29834	0.000980523	0.0142161
BCL2L15|440603	830.062	933.334	379.421	0.406522	-1.29859	0.000507037	0.00826044
C2orf72|257407	733.475	825.151	333.433	0.404087	-1.30726	4.02801e-05	0.00100603
SAMD5|389432	923.476	1039.36	417.791	0.401969	-1.31484	0.000431186	0.00727826
C14orf129|51527	2389.56	2691.44	1072.26	0.398397	-1.32772	1.46119e-05	0.000429412
FOXA1|3169	661.689	745.833	294.515	0.394881	-1.34051	2.68882e-05	0.000726056
MFSD2A|84879	562.345	634.567	247.194	0.389548	-1.36013	8.16584e-05	0.00179914
PHLDA2|7262	1073.4	1212.57	466.124	0.384411	-1.37928	0.00212912	0.0265883
CCL15|6359	303.576	343.348	130.027	0.378704	-1.40086	8.95716e-05	0.00195593
ARL14|80117	150.586	170.318	64.4853	0.378618	-1.40119	0.00307672	0.0358877
EPHX2|2053	707.393	800.609	300.63	0.375502	-1.41311	0.00115227	0.0161458
CDX1|1044	3780.01	4283.3	1583.82	0.369766	-1.43532	4.0043e-06	0.000148598
EFNA2|1943	85.9135	97.3592	35.9685	0.369442	-1.43658	0.00463957	0.0495536
TMEM92|162461	383.37	435.017	158.001	0.363205	-1.46114	3.24692e-05	0.000837585
DDN|23109	61.1353	69.3774	25.1697	0.362794	-1.46278	0.00256778	0.0309063
NSUN7|79730	136.225	154.737	55.4426	0.358301	-1.48076	0.000262031	0.00480741
PITPNM3|83394	453.05	515.081	182.369	0.35406	-1.49793	4.91213e-05	0.0011861
FAM81A|145773	244.151	277.609	98.1524	0.353563	-1.49996	2.61042e-05	0.000709766
LDHD|197257	272.754	310.415	108.414	0.349256	-1.51764	0.000467786	0.00776256
CYP2J2|1573	482.817	550.905	185.706	0.337093	-1.56878	2.20499e-06	9.13211e-05
TRIM40|135644	47.0633	53.8222	17.5703	0.326452	-1.61506	0.00231889	0.0284571
CNTNAP2|26047	274.82	315.214	98.5575	0.312669	-1.67729	0.000560009	0.00891609
C14orf176|643382	117.061	134.411	41.3531	0.307663	-1.70058	0.00468252	0.049911
PDE4C|5143	194.576	223.508	68.3257	0.305697	-1.70983	0.000461607	0.00769254
HOXB6|3216	1346.4	1546.64	472.62	0.305579	-1.71038	0.000337837	0.00592679
HOXB5|3215	515.695	592.634	179.964	0.303668	-1.71943	0.00397007	0.0438338
CKMT1A|548596	1537.63	1768.2	531.469	0.30057	-1.73423	0.00130855	0.0179137
SGK2|10110	154.035	177.151	53.1653	0.300112	-1.73643	0.00315167	0.0365449
HOXB9|3219	2128.16	2455.36	700.377	0.285244	-1.80973	0.000380122	0.00654577
GPA33|10223	4377.82	5058.78	1406.35	0.278001	-1.84684	3.19529e-05	0.000829719
DDC|1644	677.348	782.835	217.039	0.277248	-1.85075	0.000794175	0.0119559
LRRC19|64922	149.875	173.221	48.0003	0.277104	-1.8515	0.000558229	0.00889639
CITED1|4435	63.6397	73.6037	20.1605	0.273906	-1.86825	0.00452562	0.0486009
GGT6|124975	1288.39	1491.36	402.699	0.270022	-1.88885	4.1764e-06	0.000153534
RNF183|138065	118.274	136.974	36.6722	0.267732	-1.90114	0.000323743	0.0057411
SLC9A2|6549	477.776	553.769	146.17	0.263955	-1.92164	0.000188985	0.00364079
HOXB8|3218	706.485	821.928	202.735	0.246658	-2.01942	0.000118192	0.00246571
GPR120|338557	315.067	369.675	76.7769	0.207688	-2.26751	5.0247e-05	0.00120587
CASP5|838	106.623	125.122	25.898	0.206982	-2.27242	4.42242e-05	0.0010825
LOC153328|153328	27.9328	32.8154	6.62691	0.201945	-2.30796	0.00457845	0.0490609
CHST5|23563	700.339	822.814	165.902	0.201627	-2.31024	0.000785236	0.0118668
HBA1|3039	221.152	260.356	50.084	0.192368	-2.37806	0.00252327	0.030478
C17orf93|360205	29.7631	35.3264	5.48691	0.15532	-2.68668	0.0011652	0.0162588
ZIC2|7546	250.791	298.219	43.8288	0.146968	-2.76642	1.5924e-05	0.000462431
UGT1A10|54575	94.9531	113.028	16.08	0.142266	-2.81334	0.000771309	0.0116743
ZIC5|85416	124.5	148.235	20.9324	0.141211	-2.82408	8.13316e-07	4.15787e-05
APOBEC1|339	76.1994	90.8587	12.2318	0.134625	-2.89299	4.97783e-06	0.000178647
FCAMR|83953	70.2597	84.0627	10.028	0.119292	-3.06743	8.96724e-05	0.00195596
C11orf86|254439	34.5955	41.7062	3.56697	0.0855261	-3.54749	0.00353358	0.0400275
NAT8B|51471	22.7124	27.5595	1.56149	0.0566587	-4.14156	0.000420935	0.00712359
SEMG1|6406	123.944	151.032	5.74243	0.0380214	-4.71704	0.00209587	0.026307
