# Supplementary material for: Subtyping of microsatellite instability-high colorectal cancer
Source: Cell Commun Signal. 2019 Jul 22;17:79. doi: 10.1186/s12964-019-0397-4 (PMC6647262; doi:10.1186/s12964-019-0397-4)
Supplement: Supplementary file 8 — Table S3. Differentially methylated sites between MSI-H1 and MSI-H2 identified in this study. (XLSX 251 kb) [file 12964_2019_397_MOESM8_ESM.xlsx]

## Sheet: Table S3 DNA_methylation_case_c
Differentially methylated sites between MSI-H1 and MSI-H2 identified in this study.
Probes	logFC	AveExpr	t	P.Value	adj.P.Val	B
cg24371075	0.464274	0.625	7.09697	7.93e-10	2.46e-06	12.1898
cg06602478	-0.348205	0.557083	-6.6398	5.41e-09	8.39e-06	10.3693
cg10319709	-0.318974	0.404167	-6.52394	8.78e-09	9.07e-06	9.91147
cg13899718	0.374359	0.514167	6.35744	1.75e-08	1.02e-05	9.2566
cg05141014	-0.376325	0.456458	-6.35034	1.8e-08	1.02e-05	9.22875
cg07434284	0.351282	0.50875	6.31579	2.08e-08	1.02e-05	9.0934
cg03231163	0.35453	0.6425	6.28675	2.35e-08	1.02e-05	8.97979
cg13781805	-0.291282	0.393333	-6.24813	2.75e-08	1.02e-05	8.82887
cg15131808	0.351795	0.5325	6.183	3.6e-08	1.02e-05	8.57494
cg02298862	0.350855	0.493958	6.17741	3.68e-08	1.02e-05	8.55317
cg12387154	0.341282	0.693958	6.17692	3.69e-08	1.02e-05	8.55128
cg09229918	0.391966	0.56625	6.16149	3.93e-08	1.02e-05	8.49124
cg07514158	0.308034	0.575833	6.12681	4.53e-08	1.08e-05	8.35644
cg18395632	-0.305641	0.371667	-6.09031	5.26e-08	1.08e-05	8.21479
cg23931672	0.320513	0.45375	6.08497	5.38e-08	1.08e-05	8.19406
cg08348649	0.39265	0.617917	6.05932	5.97e-08	1.08e-05	8.09469
cg05238517	0.328376	0.604583	6.04084	6.44e-08	1.08e-05	8.02319
cg14185025	0.380171	0.533333	6.03911	6.49e-08	1.08e-05	8.0165
cg21986027	-0.379744	0.424792	-6.03482	6.6e-08	1.08e-05	7.99989
cg23693683	0.314872	0.4625	5.99548	7.75e-08	1.16e-05	7.84789
cg11859529	0.294188	0.554583	5.9929	7.83e-08	1.16e-05	7.83793
cg25750507	-0.376068	0.563333	-5.97907	8.29e-08	1.16e-05	7.78458
cg04011139	0.335214	0.437917	5.9702	8.59e-08	1.16e-05	7.75038
cg01826211	0.289658	0.453125	5.95199	9.26e-08	1.2e-05	7.68021
cg25650076	0.307265	0.551875	5.91857	1.06e-07	1.32e-05	7.55163
cg22862480	0.302735	0.607083	5.89279	1.18e-07	1.36e-05	7.45258
cg02826439	0.296068	0.641667	5.87678	1.26e-07	1.36e-05	7.39112
cg00232735	0.297094	0.515833	5.86583	1.31e-07	1.36e-05	7.34912
cg11281641	0.35812	0.545417	5.8646	1.32e-07	1.36e-05	7.34442
cg11655130	0.320256	0.510208	5.8578	1.36e-07	1.36e-05	7.31835
cg02468050	0.413932	0.608542	5.8531	1.38e-07	1.36e-05	7.30032
cg13240017	0.286496	0.541667	5.84667	1.42e-07	1.36e-05	7.27571
cg26802291	0.299744	0.543542	5.84166	1.45e-07	1.36e-05	7.25653
cg05621343	0.398205	0.580208	5.82866	1.53e-07	1.36e-05	7.20676
cg04921989	0.306496	0.737917	5.8267	1.54e-07	1.36e-05	7.19927
cg18012760	0.414615	0.573542	5.80872	1.65e-07	1.39e-05	7.13051
cg01089498	0.319402	0.627292	5.80206	1.7e-07	1.39e-05	7.10506
cg22476268	0.343932	0.565	5.78858	1.79e-07	1.39e-05	7.05356
cg22785294	-0.311197	0.462708	-5.78318	1.83e-07	1.39e-05	7.03297
cg26353176	-0.286496	0.368333	-5.77822	1.87e-07	1.39e-05	7.01402
cg21187769	0.385812	0.574583	5.77755	1.88e-07	1.39e-05	7.0115
cg12917790	-0.298205	0.441042	-5.77642	1.89e-07	1.39e-05	7.00715
cg10453420	0.289316	0.480625	5.75919	2.02e-07	1.46e-05	6.94148
cg00631837	0.377949	0.58375	5.72922	2.28e-07	1.56e-05	6.82736
cg14236735	0.38906	0.558333	5.72258	2.34e-07	1.56e-05	6.8021
cg16328007	0.228974	0.772708	5.72002	2.37e-07	1.56e-05	6.79237
cg10028929	0.362735	0.4925	5.71609	2.4e-07	1.56e-05	6.77744
cg01603847	0.326667	0.625417	5.70609	2.5e-07	1.56e-05	6.73944
cg02372145	0.284872	0.538125	5.70246	2.54e-07	1.56e-05	6.72563
cg23217463	-0.324359	0.516458	-5.69493	2.62e-07	1.56e-05	6.69705
cg12603369	-0.291026	0.463542	-5.69173	2.65e-07	1.56e-05	6.68489
cg08403345	0.276667	0.681458	5.69162	2.65e-07	1.56e-05	6.68447
cg16746938	0.317692	0.518125	5.69	2.67e-07	1.56e-05	6.67832
cg17485021	0.357863	0.441875	5.67858	2.79e-07	1.56e-05	6.63499
cg12430062	-0.285556	0.470208	-5.67212	2.87e-07	1.56e-05	6.6105
cg15680755	0.293333	0.451667	5.66789	2.92e-07	1.56e-05	6.59447
cg18602913	0.33547	0.598125	5.66611	2.94e-07	1.56e-05	6.58771
cg10625686	-0.303162	0.488125	-5.66216	2.98e-07	1.56e-05	6.57274
cg17353354	0.378632	0.462083	5.66129	2.99e-07	1.56e-05	6.56947
cg07733446	0.339145	0.533333	5.65869	3.03e-07	1.56e-05	6.55959
cg20800509	0.356838	0.644375	5.63547	3.32e-07	1.69e-05	6.4717
cg18572353	-0.329231	0.509167	-5.61936	3.54e-07	1.77e-05	6.41079
cg20591728	-0.381368	0.58125	-5.6085	3.7e-07	1.82e-05	6.36979
cg12462916	-0.309744	0.318333	-5.59961	3.83e-07	1.84e-05	6.33623
cg10440578	0.328291	0.638958	5.59858	3.85e-07	1.84e-05	6.33233
cg16482314	0.285726	0.397708	5.59368	3.93e-07	1.84e-05	6.31384
cg21823999	0.325043	0.508542	5.58852	4.01e-07	1.85e-05	6.29439
cg24248505	-0.32735	0.412917	-5.58247	4.1e-07	1.87e-05	6.27155
cg18118685	0.313846	0.658333	5.57107	4.3e-07	1.9e-05	6.22859
cg22674110	0.429145	0.483125	5.56764	4.35e-07	1.9e-05	6.2157
cg26238727	-0.292479	0.524583	-5.56763	4.35e-07	1.9e-05	6.21566
cg10871046	0.266068	0.627292	5.55835	4.52e-07	1.93e-05	6.18071
cg00654814	0.326581	0.483125	5.55637	4.55e-07	1.93e-05	6.17325
cg10308253	0.291966	0.661667	5.55269	4.62e-07	1.94e-05	6.15939
cg03356747	0.373846	0.53375	5.54029	4.86e-07	2.01e-05	6.11278
cg24435401	0.377607	0.474583	5.51876	5.29e-07	2.1e-05	6.03189
cg01351315	-0.24812	0.350625	-5.51434	5.38e-07	2.1e-05	6.01528
cg12874092	0.326667	0.38875	5.51344	5.4e-07	2.1e-05	6.01191
cg24431872	0.295385	0.56	5.51037	5.47e-07	2.1e-05	6.00041
cg14985989	0.292564	0.677708	5.50882	5.5e-07	2.1e-05	5.99459
cg24032666	0.261197	0.683333	5.50722	5.54e-07	2.1e-05	5.9886
cg11055493	0.249658	0.697292	5.50644	5.56e-07	2.1e-05	5.98567
cg10448808	0.330513	0.558542	5.49869	5.73e-07	2.14e-05	5.95659
cg04435975	-0.310684	0.333125	-5.49288	5.86e-07	2.16e-05	5.93481
cg09595185	-0.232564	0.264375	-5.48473	6.06e-07	2.19e-05	5.90429
cg26847490	-0.325641	0.465417	-5.48382	6.08e-07	2.19e-05	5.90088
cg19735151	-0.270598	0.43125	-5.47176	6.37e-07	2.2e-05	5.85575
cg11486133	0.301282	0.578125	5.47112	6.39e-07	2.2e-05	5.85335
cg21576525	-0.322137	0.476042	-5.46883	6.45e-07	2.2e-05	5.84477
cg15864691	-0.266667	0.363333	-5.46625	6.52e-07	2.2e-05	5.83514
cg25712015	0.309145	0.735625	5.46547	6.54e-07	2.2e-05	5.83222
cg05597624	0.314872	0.4925	5.46529	6.54e-07	2.2e-05	5.83153
cg14301844	-0.277949	0.5875	-5.46105	6.65e-07	2.2e-05	5.81569
cg24693341	0.279145	0.614583	5.45932	6.7e-07	2.2e-05	5.80923
cg13980808	0.299744	0.686875	5.45143	6.91e-07	2.2e-05	5.7797
cg27361134	0.286239	0.718125	5.44821	7e-07	2.2e-05	5.76768
cg11156672	0.379231	0.528125	5.4458	7.06e-07	2.2e-05	5.75868
cg09121987	0.357265	0.639167	5.44522	7.08e-07	2.2e-05	5.75654
cg17562247	0.342137	0.600208	5.44274	7.15e-07	2.2e-05	5.74726
cg04638468	0.284957	0.59375	5.44261	7.15e-07	2.2e-05	5.74679
cg04982922	0.291538	0.556875	5.44203	7.17e-07	2.2e-05	5.74461
cg06102612	0.346923	0.511875	5.43584	7.35e-07	2.23e-05	5.72151
cg23221544	0.304103	0.567083	5.4287	7.56e-07	2.28e-05	5.69485
cg01566592	0.376752	0.655	5.42583	7.64e-07	2.28e-05	5.68417
cg14055896	0.294957	0.611875	5.42382	7.71e-07	2.28e-05	5.67665
cg24604749	0.335128	0.578958	5.42131	7.78e-07	2.28e-05	5.6673
cg14007036	0.319402	0.730625	5.41853	7.87e-07	2.28e-05	5.65693
cg10175203	-0.302137	0.602292	-5.41572	7.96e-07	2.28e-05	5.64647
cg16667279	0.257521	0.544792	5.40869	8.18e-07	2.32e-05	5.62026
cg00619443	0.422051	0.662917	5.40731	8.23e-07	2.32e-05	5.61511
cg09983301	0.258974	0.73375	5.40329	8.36e-07	2.33e-05	5.60014
cg17445120	0.405128	0.499167	5.3975	8.55e-07	2.35e-05	5.57862
cg15890143	0.248291	0.573958	5.39721	8.56e-07	2.35e-05	5.57753
cg08760398	0.334359	0.575	5.39046	8.79e-07	2.35e-05	5.55241
cg15691862	0.247778	0.723542	5.38702	8.91e-07	2.35e-05	5.53962
cg18104919	0.27906	0.788958	5.3868	8.92e-07	2.35e-05	5.53879
cg09734380	0.270342	0.475208	5.3865	8.93e-07	2.35e-05	5.53768
cg13807970	0.276239	0.493333	5.38445	9e-07	2.35e-05	5.53005
cg21229055	0.281026	0.561667	5.38385	9.02e-07	2.35e-05	5.52782
cg10588962	-0.253761	0.269375	-5.38055	9.14e-07	2.35e-05	5.51555
cg06299307	0.404615	0.615417	5.37973	9.17e-07	2.35e-05	5.51251
cg17485838	-0.319915	0.305625	-5.37557	9.32e-07	2.36e-05	5.49705
cg22959827	-0.264957	0.385833	-5.37443	9.36e-07	2.36e-05	5.49282
cg14771313	-0.27453	0.4225	-5.35957	9.93e-07	2.48e-05	5.4376
cg21466913	-0.282564	0.410417	-5.35552	1.01e-06	2.5e-05	5.42258
cg13570101	0.249231	0.455833	5.35252	1.02e-06	2.51e-05	5.41146
cg05790989	-0.267179	0.439583	-5.34606	1.05e-06	2.54e-05	5.3875
cg13990947	0.321111	0.589792	5.34299	1.06e-06	2.54e-05	5.37611
cg10746936	0.309915	0.61625	5.34284	1.06e-06	2.54e-05	5.37556
cg02983424	0.301624	0.700625	5.34172	1.06e-06	2.54e-05	5.37141
cg11093548	0.314957	0.621458	5.3367	1.09e-06	2.57e-05	5.3528
cg10512875	0.273932	0.594792	5.332	1.11e-06	2.58e-05	5.33539
cg19846491	-0.234444	0.413958	-5.33164	1.11e-06	2.58e-05	5.33406
cg03520644	0.275214	0.669167	5.32695	1.13e-06	2.6e-05	5.3167
cg12061216	0.328205	0.646667	5.32659	1.13e-06	2.6e-05	5.31537
cg07318128	-0.275214	0.6475	-5.32284	1.15e-06	2.6e-05	5.30148
cg13609544	-0.362137	0.543542	-5.32266	1.15e-06	2.6e-05	5.30079
cg00960898	0.263932	0.626667	5.32099	1.16e-06	2.6e-05	5.29464
cg01434608	0.333162	0.669583	5.30958	1.21e-06	2.64e-05	5.25243
cg13937075	0.276325	0.665625	5.30345	1.24e-06	2.64e-05	5.22974
cg08681924	0.318462	0.52875	5.29859	1.26e-06	2.64e-05	5.21181
cg00590139	0.28	0.620833	5.29604	1.27e-06	2.64e-05	5.20236
cg20607331	0.313675	0.487083	5.29548	1.28e-06	2.64e-05	5.20032
cg18526870	-0.225214	0.491458	-5.29313	1.29e-06	2.64e-05	5.19164
cg00920327	0.301538	0.598333	5.29266	1.29e-06	2.64e-05	5.18989
cg06761921	0.359402	0.476458	5.29238	1.29e-06	2.64e-05	5.18886
cg05343073	0.366752	0.550208	5.29066	1.3e-06	2.64e-05	5.18253
cg17567700	0.270513	0.499792	5.29049	1.3e-06	2.64e-05	5.18188
cg10218799	0.322821	0.498958	5.28953	1.31e-06	2.64e-05	5.17832
cg06793377	0.397949	0.563333	5.28947	1.31e-06	2.64e-05	5.17811
cg06060191	0.289145	0.599375	5.28871	1.31e-06	2.64e-05	5.17532
cg03514086	0.224444	0.467917	5.28714	1.32e-06	2.64e-05	5.16953
cg10286969	0.330684	0.686458	5.2868	1.32e-06	2.64e-05	5.16827
cg23979412	0.328803	0.566042	5.28513	1.33e-06	2.64e-05	5.1621
cg22795891	0.351026	0.588542	5.28507	1.33e-06	2.64e-05	5.16189
cg08361126	0.255556	0.61875	5.28357	1.34e-06	2.64e-05	5.15632
cg11802553	-0.290171	0.519792	-5.28213	1.35e-06	2.64e-05	5.15101
cg23936023	0.326325	0.41625	5.27962	1.36e-06	2.64e-05	5.14177
cg21858614	0.295385	0.51	5.27921	1.36e-06	2.64e-05	5.14026
cg16239278	-0.313846	0.521667	-5.27734	1.37e-06	2.64e-05	5.13335
cg25694807	-0.298974	0.430417	-5.27636	1.38e-06	2.64e-05	5.12973
cg07748540	0.365897	0.587292	5.273	1.39e-06	2.64e-05	5.11736
cg18448746	0.325128	0.660833	5.27183	1.4e-06	2.64e-05	5.11302
cg03603951	0.291795	0.54375	5.27145	1.4e-06	2.64e-05	5.11164
cg01975483	0.310598	0.554583	5.27143	1.4e-06	2.64e-05	5.11156
cg12859211	0.37735	0.544375	5.26779	1.42e-06	2.66e-05	5.09814
cg07602980	0.335556	0.460417	5.26324	1.45e-06	2.69e-05	5.08137
cg19053239	0.336068	0.570833	5.26196	1.46e-06	2.69e-05	5.07665
cg20040691	-0.336838	0.535208	-5.25851	1.48e-06	2.71e-05	5.06397
cg05344295	0.312051	0.440208	5.25514	1.49e-06	2.72e-05	5.05155
cg14135551	0.351709	0.516875	5.25326	1.51e-06	2.72e-05	5.04464
cg18017926	0.233248	0.567292	5.25142	1.52e-06	2.72e-05	5.03783
cg24617313	0.257179	0.562292	5.25024	1.52e-06	2.72e-05	5.03348
cg16239218	-0.271282	0.47625	-5.24996	1.53e-06	2.72e-05	5.03247
cg03108229	0.327863	0.4975	5.23759	1.6e-06	2.84e-05	4.98696
cg04122873	0.296154	0.660625	5.23516	1.62e-06	2.85e-05	4.97802
cg04790084	0.331795	0.46625	5.23235	1.63e-06	2.86e-05	4.96769
cg05404698	0.319487	0.632917	5.23138	1.64e-06	2.86e-05	4.96414
cg08812189	0.238803	0.612917	5.22974	1.65e-06	2.86e-05	4.95812
cg22658979	-0.248462	0.578125	-5.22721	1.67e-06	2.87e-05	4.9488
cg23418201	-0.325641	0.445417	-5.22156	1.7e-06	2.92e-05	4.92808
cg23422268	0.298718	0.699375	5.21897	1.72e-06	2.93e-05	4.91855
cg16931969	-0.240171	0.290417	-5.21679	1.74e-06	2.94e-05	4.91055
cg09168797	-0.281368	0.4025	-5.21078	1.78e-06	2.98e-05	4.88848
cg26590082	0.264872	0.678542	5.21073	1.78e-06	2.98e-05	4.88831
cg11354594	0.309402	0.5325	5.20333	1.83e-06	3.05e-05	4.86118
cg24526433	0.290256	0.379167	5.19925	1.86e-06	3.07e-05	4.8462
cg18629427	0.287521	0.4925	5.19773	1.87e-06	3.07e-05	4.84064
cg06001237	0.358803	0.417083	5.19751	1.87e-06	3.07e-05	4.83985
cg00662647	0.420171	0.575833	5.19568	1.88e-06	3.08e-05	4.83315
cg22295787	0.289316	0.553958	5.18923	1.93e-06	3.12e-05	4.80948
cg11838224	0.250256	0.556667	5.18744	1.95e-06	3.12e-05	4.80294
cg26164310	0.276838	0.612708	5.18614	1.96e-06	3.12e-05	4.79817
cg14995062	-0.264103	0.552083	-5.18596	1.96e-06	3.12e-05	4.79753
cg00058329	0.372051	0.515625	5.18441	1.97e-06	3.12e-05	4.79184
cg09230996	0.250684	0.541458	5.18347	1.98e-06	3.12e-05	4.7884
cg24789447	0.373248	0.521042	5.17555	2.04e-06	3.12e-05	4.75942
cg15665928	0.269829	0.598125	5.17492	2.04e-06	3.12e-05	4.75712
cg25141674	0.249658	0.600625	5.1746	2.05e-06	3.12e-05	4.75596
cg25692621	-0.301709	0.46375	-5.17455	2.05e-06	3.12e-05	4.75576
cg01809408	0.32094	0.591875	5.17435	2.05e-06	3.12e-05	4.75502
cg22676693	0.328889	0.505	5.1742	2.05e-06	3.12e-05	4.75449
cg03825010	0.401966	0.494375	5.17117	2.07e-06	3.12e-05	4.74341
cg14676825	0.351709	0.573542	5.17109	2.07e-06	3.12e-05	4.74311
cg19863592	0.26094	0.666458	5.17102	2.07e-06	3.12e-05	4.74285
cg03323292	0.358462	0.504583	5.16872	2.09e-06	3.12e-05	4.73444
cg03318695	0.252991	0.656667	5.1684	2.1e-06	3.12e-05	4.73327
cg08210681	-0.327949	0.480208	-5.16781	2.1e-06	3.12e-05	4.73111
cg05382097	0.301282	0.478125	5.16679	2.11e-06	3.12e-05	4.7274
cg20939084	0.248291	0.623958	5.16464	2.13e-06	3.12e-05	4.71953
cg24686074	0.333419	0.513125	5.16419	2.13e-06	3.12e-05	4.71789
cg15461516	0.26	0.447917	5.16323	2.14e-06	3.12e-05	4.71437
cg15631458	0.235812	0.622708	5.16151	2.15e-06	3.12e-05	4.70808
cg26461267	0.254274	0.691042	5.16132	2.15e-06	3.12e-05	4.70741
cg17515753	0.297692	0.528542	5.15772	2.18e-06	3.14e-05	4.69424
cg02048613	-0.290427	0.402917	-5.15724	2.19e-06	3.14e-05	4.69247
cg16532282	-0.308803	0.256875	-5.15586	2.2e-06	3.14e-05	4.68745
cg11141380	0.254701	0.6625	5.15511	2.21e-06	3.14e-05	4.68471
cg14343210	-0.278291	0.448333	-5.15284	2.23e-06	3.14e-05	4.67642
cg12165022	0.368376	0.45375	5.15253	2.23e-06	3.14e-05	4.67531
cg12503102	0.359145	0.579583	5.15151	2.24e-06	3.14e-05	4.67155
cg06334737	-0.280598	0.469792	-5.145	2.29e-06	3.19e-05	4.6478
cg22782191	0.248974	0.285625	5.14466	2.3e-06	3.19e-05	4.64656
cg25893004	0.290427	0.50375	5.14325	2.31e-06	3.19e-05	4.64141
cg07316846	0.252222	0.679375	5.14303	2.31e-06	3.19e-05	4.64062
cg21984793	-0.310513	0.587708	-5.14179	2.32e-06	3.19e-05	4.6361
cg06705237	-0.265043	0.420208	-5.13919	2.35e-06	3.19e-05	4.62661
cg08553437	0.251538	0.541042	5.13759	2.36e-06	3.19e-05	4.62078
cg18869368	0.344017	0.577292	5.13366	2.4e-06	3.19e-05	4.60646
cg10056356	0.278547	0.531875	5.1321	2.41e-06	3.19e-05	4.60076
cg20299663	0.341282	0.597292	5.13177	2.41e-06	3.19e-05	4.59955
cg05194618	0.286325	0.607083	5.13168	2.42e-06	3.19e-05	4.59924
cg06401021	0.376752	0.618333	5.13132	2.42e-06	3.19e-05	4.5979
cg17881200	-0.263932	0.3	-5.13072	2.42e-06	3.19e-05	4.59572
cg05102670	-0.285641	0.487917	-5.12954	2.44e-06	3.19e-05	4.59142
cg08657654	-0.288718	0.402083	-5.12807	2.45e-06	3.19e-05	4.58607
cg26264232	-0.222991	0.141042	-5.12735	2.46e-06	3.19e-05	4.58344
cg20821442	-0.288632	0.474375	-5.12725	2.46e-06	3.19e-05	4.5831
cg24632241	0.319573	0.558542	5.12651	2.46e-06	3.19e-05	4.58037
cg15132673	0.27359	0.395625	5.12615	2.47e-06	3.19e-05	4.57908
cg10928087	0.31812	0.55625	5.12504	2.48e-06	3.19e-05	4.57504
cg13988851	0.307607	0.577708	5.12181	2.51e-06	3.22e-05	4.56325
cg19814134	0.366496	0.573333	5.11942	2.53e-06	3.23e-05	4.55455
cg19336191	-0.300684	0.50125	-5.11822	2.54e-06	3.23e-05	4.55019
cg16791619	0.281795	0.622292	5.11593	2.57e-06	3.25e-05	4.54186
cg18013519	0.319231	0.379375	5.11507	2.58e-06	3.25e-05	4.53872
cg03756929	-0.269744	0.4675	-5.11308	2.6e-06	3.25e-05	4.53149
cg25945318	0.29188	0.672708	5.11281	2.6e-06	3.25e-05	4.53049
cg16276982	0.313248	0.665625	5.11089	2.62e-06	3.26e-05	4.52352
cg11982583	0.352137	0.575	5.11	2.63e-06	3.26e-05	4.52029
cg26963029	0.30547	0.38375	5.10866	2.64e-06	3.26e-05	4.51539
cg20168412	0.306838	0.507083	5.10681	2.66e-06	3.27e-05	4.50867
cg21921460	0.319573	0.471875	5.09951	2.74e-06	3.35e-05	4.48214
cg26843711	0.259829	0.59	5.0979	2.75e-06	3.35e-05	4.4763
cg02165743	0.376068	0.516667	5.09597	2.77e-06	3.35e-05	4.46926
cg25346915	0.300855	0.553333	5.09523	2.78e-06	3.35e-05	4.46659
cg22333214	0.305897	0.661875	5.09478	2.79e-06	3.35e-05	4.46492
cg24465197	-0.292308	0.5325	-5.09358	2.8e-06	3.35e-05	4.46058
cg25662963	0.282735	0.4875	5.09104	2.83e-06	3.35e-05	4.45137
cg09563405	0.342222	0.7125	5.09095	2.83e-06	3.35e-05	4.45103
cg04038089	0.300256	0.650625	5.09012	2.84e-06	3.35e-05	4.44802
cg21607030	0.327863	0.6075	5.08933	2.84e-06	3.35e-05	4.44514
cg07340894	-0.260085	0.363125	-5.08921	2.85e-06	3.35e-05	4.44471
cg05038216	0.275043	0.587917	5.08854	2.85e-06	3.35e-05	4.44228
cg10820544	-0.261795	0.490625	-5.08418	2.9e-06	3.4e-05	4.42643
cg18841796	-0.221966	0.328542	-5.08022	2.95e-06	3.43e-05	4.41209
cg17845532	0.290171	0.613542	5.07831	2.97e-06	3.44e-05	4.40514
cg01481251	-0.292222	0.431458	-5.07771	2.97e-06	3.44e-05	4.40296
cg19679865	-0.300513	0.565833	-5.07483	3.01e-06	3.47e-05	4.3925
cg24341611	0.299573	0.585625	5.07304	3.03e-06	3.47e-05	4.38602
cg20978694	0.308889	0.485417	5.07272	3.03e-06	3.47e-05	4.38487
cg15727287	0.266581	0.617708	5.07158	3.05e-06	3.47e-05	4.38073
cg10055771	0.352051	0.509375	5.07038	3.06e-06	3.48e-05	4.3764
cg12391690	0.350684	0.549375	5.06899	3.08e-06	3.48e-05	4.37135
cg23365637	0.282735	0.4675	5.06853	3.08e-06	3.48e-05	4.36969
cg02104962	0.248205	0.561667	5.06502	3.12e-06	3.51e-05	4.35695
cg13367122	0.274615	0.669792	5.0632	3.15e-06	3.52e-05	4.35036
cg19100779	-0.309487	0.555208	-5.06108	3.17e-06	3.54e-05	4.34268
cg06261926	0.311026	0.552708	5.05837	3.2e-06	3.56e-05	4.33287
cg24073466	0.330684	0.493125	5.05763	3.21e-06	3.56e-05	4.33017
cg13382322	0.303761	0.504583	5.05568	3.24e-06	3.57e-05	4.32313
cg25614094	0.291197	0.684375	5.05287	3.27e-06	3.59e-05	4.31295
cg23180938	0.252564	0.561875	5.05032	3.31e-06	3.59e-05	4.30372
cg13571707	0.299145	0.530833	5.05007	3.31e-06	3.59e-05	4.3028
cg00945293	0.388034	0.494167	5.04942	3.32e-06	3.59e-05	4.30045
cg15976079	0.359573	0.601042	5.04855	3.33e-06	3.59e-05	4.2973
cg01718322	0.264359	0.678125	5.04822	3.33e-06	3.59e-05	4.29611
cg05630016	0.257521	0.651458	5.04676	3.35e-06	3.59e-05	4.29082
cg06989330	0.304188	0.402708	5.04626	3.36e-06	3.59e-05	4.28902
cg00374839	0.311795	0.476667	5.04615	3.36e-06	3.59e-05	4.28862
cg22617773	0.262479	0.597708	5.04413	3.39e-06	3.61e-05	4.28133
cg20279673	0.284786	0.399167	5.04034	3.43e-06	3.63e-05	4.26762
cg21972382	0.262479	0.584375	5.0403	3.44e-06	3.63e-05	4.26746
cg16431436	0.27453	0.520833	5.04012	3.44e-06	3.63e-05	4.26682
cg16622920	0.235812	0.622708	5.03884	3.45e-06	3.63e-05	4.2622
cg00699919	-0.32	0.516667	-5.0319	3.55e-06	3.72e-05	4.23709
cg22987487	0.296325	0.525208	5.02981	3.58e-06	3.73e-05	4.22955
cg02224864	0.36359	0.51875	5.02789	3.6e-06	3.73e-05	4.22263
cg07257824	0.229316	0.745208	5.02785	3.6e-06	3.73e-05	4.22247
cg11089595	0.249231	0.639167	5.02726	3.61e-06	3.73e-05	4.22033
cg08473090	0.353248	0.484792	5.02459	3.65e-06	3.76e-05	4.21071
cg15160445	0.202991	0.699375	5.0197	3.72e-06	3.82e-05	4.19304
cg17198929	0.307521	0.49875	5.01728	3.75e-06	3.83e-05	4.18431
cg10090326	-0.279744	0.492708	-5.01716	3.75e-06	3.83e-05	4.1839
cg23192736	0.333077	0.737292	5.01644	3.76e-06	3.83e-05	4.1813
cg13347257	0.294615	0.569375	5.01496	3.79e-06	3.84e-05	4.17595
cg09822284	0.334188	0.40375	5.01239	3.82e-06	3.86e-05	4.16666
cg14515791	-0.247094	0.318125	-5.01119	3.84e-06	3.86e-05	4.16236
cg25374649	0.241709	0.644167	5.011	3.84e-06	3.86e-05	4.16168
cg21491443	-0.307009	0.561667	-5.00859	3.88e-06	3.88e-05	4.15299
cg01577751	0.218034	0.489375	5.00717	3.9e-06	3.88e-05	4.14786
cg13742526	0.351624	0.514583	5.00584	3.92e-06	3.88e-05	4.14305
cg05593510	-0.24547	0.485	-5.00476	3.94e-06	3.88e-05	4.13917
cg01019875	0.302393	0.56125	5.00407	3.95e-06	3.88e-05	4.13666
cg19529621	-0.224103	0.37125	-5.00361	3.95e-06	3.88e-05	4.13502
cg05907046	0.270855	0.568958	5.00349	3.96e-06	3.88e-05	4.13459
cg09047691	0.234359	0.47375	4.99992	4.01e-06	3.9e-05	4.12171
cg01830053	-0.285299	0.250417	-4.99987	4.01e-06	3.9e-05	4.12154
cg08387551	-0.22359	0.468333	-4.99983	4.01e-06	3.9e-05	4.12139
cg04391800	-0.281538	0.50125	-4.99892	4.03e-06	3.9e-05	4.11811
cg11842610	0.270085	0.595	4.99655	4.06e-06	3.93e-05	4.10958
cg25097308	0.339487	0.555833	4.99427	4.1e-06	3.93e-05	4.10136
cg19087028	-0.270256	0.49375	-4.99368	4.11e-06	3.93e-05	4.09926
cg02002551	0.256325	0.676042	4.99328	4.11e-06	3.93e-05	4.09779
cg05528339	-0.255214	0.33375	-4.99194	4.14e-06	3.93e-05	4.09298
cg14278853	0.273932	0.604792	4.99149	4.14e-06	3.93e-05	4.09137
cg06118384	0.22453	0.463542	4.99114	4.15e-06	3.93e-05	4.09011
cg24105287	0.303333	0.606458	4.98959	4.17e-06	3.94e-05	4.08451
cg01876548	-0.260085	0.356458	-4.98925	4.18e-06	3.94e-05	4.08332
cg07393736	0.324359	0.650208	4.98763	4.2e-06	3.95e-05	4.07746
cg22120395	-0.283333	0.426458	-4.98547	4.24e-06	3.95e-05	4.0697
cg17477445	0.265128	0.535417	4.98397	4.26e-06	3.95e-05	4.06431
cg00409861	-0.253077	0.441042	-4.98257	4.29e-06	3.95e-05	4.05925
cg09092713	0.272991	0.649583	4.98212	4.29e-06	3.95e-05	4.05764
cg17315933	0.314017	0.519583	4.98127	4.31e-06	3.95e-05	4.0546
cg06457011	0.250513	0.726875	4.98042	4.32e-06	3.95e-05	4.05153
cg13239420	0.332393	0.512292	4.98041	4.32e-06	3.95e-05	4.05149
cg00811334	0.236581	0.676667	4.98009	4.33e-06	3.95e-05	4.05035
cg03950785	0.273162	0.5875	4.97815	4.36e-06	3.95e-05	4.04336
cg25125622	0.271795	0.684167	4.97771	4.37e-06	3.95e-05	4.0418
cg21173447	0.217863	0.588125	4.97744	4.37e-06	3.95e-05	4.04082
cg05922253	0.37359	0.643542	4.97653	4.39e-06	3.95e-05	4.03755
cg21329599	0.320855	0.412917	4.97505	4.41e-06	3.95e-05	4.03222
cg18784113	-0.252393	0.419375	-4.97477	4.42e-06	3.95e-05	4.03123
cg10575219	-0.249658	0.366042	-4.97438	4.42e-06	3.95e-05	4.02983
cg05338433	0.316154	0.426875	4.97397	4.43e-06	3.95e-05	4.02833
cg21827317	0.266838	0.74125	4.97333	4.44e-06	3.95e-05	4.02605
cg14380270	0.408291	0.473958	4.97308	4.44e-06	3.95e-05	4.02514
cg05012239	-0.242393	0.4175	-4.97274	4.45e-06	3.95e-05	4.02393
cg27262412	0.315556	0.590833	4.97229	4.46e-06	3.95e-05	4.02232
cg25210451	0.265897	0.546042	4.97172	4.47e-06	3.95e-05	4.02026
cg14103680	0.406325	0.56125	4.96677	4.55e-06	4.01e-05	4.00248
cg01715680	-0.262308	0.506875	-4.96479	4.59e-06	4.02e-05	3.99536
cg04272632	0.363162	0.487292	4.96387	4.6e-06	4.02e-05	3.99207
cg21106695	-0.248632	0.486875	-4.96344	4.61e-06	4.02e-05	3.99052
cg21725888	0.245128	0.555833	4.96322	4.62e-06	4.02e-05	3.98972
cg01777397	0.260171	0.629167	4.95934	4.68e-06	4.03e-05	3.97578
cg11428482	0.361111	0.415625	4.95909	4.69e-06	4.03e-05	3.9749
cg19945464	0.284615	0.464583	4.95875	4.69e-06	4.03e-05	3.97367
cg13516746	0.322393	0.6075	4.95706	4.72e-06	4.03e-05	3.96761
cg20161179	0.286581	0.443958	4.95684	4.73e-06	4.03e-05	3.96684
cg02000882	0.307778	0.408958	4.95662	4.73e-06	4.03e-05	3.96603
cg19829229	0.313248	0.372292	4.95633	4.74e-06	4.03e-05	3.96498
cg16217297	-0.277265	0.435833	-4.95439	4.77e-06	4.03e-05	3.95803
cg05932408	0.268547	0.48375	4.95338	4.79e-06	4.03e-05	3.95442
cg03806192	0.252991	0.703333	4.95287	4.8e-06	4.03e-05	3.95259
cg03807316	0.233504	0.5875	4.95149	4.83e-06	4.03e-05	3.94764
cg12555380	0.23453	0.621667	4.95079	4.84e-06	4.03e-05	3.94511
cg09926747	0.248376	0.582917	4.94938	4.87e-06	4.03e-05	3.94008
cg03145963	0.324359	0.500208	4.94886	4.87e-06	4.03e-05	3.93821
cg25546428	-0.22188	0.474167	-4.94759	4.9e-06	4.03e-05	3.93363
cg23401796	-0.373761	0.495208	-4.9472	4.91e-06	4.03e-05	3.93224
cg10541864	0.305214	0.666875	4.94633	4.92e-06	4.03e-05	3.92914
cg01663016	0.22188	0.615833	4.94616	4.93e-06	4.03e-05	3.92852
cg08273957	0.268547	0.677083	4.9458	4.93e-06	4.03e-05	3.92722
cg10552446	0.255043	0.528333	4.94565	4.93e-06	4.03e-05	3.92669
cg09553380	0.30735	0.514167	4.94547	4.94e-06	4.03e-05	3.92605
cg18878432	-0.333761	0.541042	-4.94546	4.94e-06	4.03e-05	3.92601
cg15454726	0.359915	0.493542	4.9448	4.95e-06	4.03e-05	3.92364
cg07993363	-0.272906	0.389375	-4.94403	4.97e-06	4.03e-05	3.92088
cg14979301	0.329573	0.623333	4.94365	4.97e-06	4.03e-05	3.91953
cg08263071	0.286752	0.521875	4.94258	4.99e-06	4.03e-05	3.91569
cg08551532	0.23265	0.577917	4.94239	5e-06	4.03e-05	3.915
cg11425280	0.253419	0.464792	4.94123	5.02e-06	4.03e-05	3.91086
cg13474918	-0.232308	0.36125	-4.94096	5.02e-06	4.03e-05	3.90988
cg24282479	-0.224701	0.468542	-4.9397	5.05e-06	4.03e-05	3.90539
cg12140144	0.243248	0.502083	4.93938	5.05e-06	4.03e-05	3.90422
cg11638117	0.258034	0.808542	4.93925	5.06e-06	4.03e-05	3.90374
cg02285920	0.243504	0.548958	4.93879	5.07e-06	4.03e-05	3.90212
cg27189087	0.313077	0.701042	4.9386	5.07e-06	4.03e-05	3.90144
cg04574459	0.246496	0.5725	4.93754	5.09e-06	4.04e-05	3.89765
cg02774439	0.277692	0.535625	4.93637	5.11e-06	4.04e-05	3.89344
cg15992935	-0.249658	0.442708	-4.93365	5.17e-06	4.08e-05	3.8837
cg00854817	0.241709	0.550833	4.93093	5.22e-06	4.1e-05	3.87397
cg14561071	0.240598	0.464375	4.92987	5.24e-06	4.1e-05	3.87015
cg18465484	0.316667	0.710625	4.92984	5.24e-06	4.1e-05	3.87007
cg05496377	0.326325	0.37625	4.92911	5.26e-06	4.11e-05	3.86744
cg05228284	0.369316	0.498958	4.92776	5.28e-06	4.11e-05	3.8626
cg12861945	0.391197	0.555625	4.92683	5.3e-06	4.11e-05	3.85928
cg22671986	-0.274274	0.436042	-4.92648	5.31e-06	4.11e-05	3.85803
cg22003366	0.321624	0.450208	4.92633	5.31e-06	4.11e-05	3.8575
cg03022680	0.238205	0.640208	4.92278	5.38e-06	4.13e-05	3.84478
cg06151171	-0.30265	0.481875	-4.92244	5.39e-06	4.13e-05	3.84357
cg08857144	0.267009	0.465833	4.92166	5.41e-06	4.13e-05	3.8408
cg12354566	0.327949	0.483125	4.92104	5.42e-06	4.13e-05	3.83856
cg27422141	0.234103	0.653542	4.92083	5.42e-06	4.13e-05	3.83784
cg04987053	0.29188	0.492708	4.91986	5.44e-06	4.13e-05	3.83437
cg03609666	0.32906	0.51625	4.9198	5.45e-06	4.13e-05	3.83413
cg23528705	0.243932	0.670417	4.91972	5.45e-06	4.13e-05	3.83385
cg10880599	-0.237265	0.441667	-4.91873	5.47e-06	4.13e-05	3.83031
cg03837106	-0.266239	0.441458	-4.91811	5.48e-06	4.13e-05	3.82809
cg03180819	-0.299402	0.475625	-4.91744	5.49e-06	4.14e-05	3.82572
cg17167253	0.235641	0.598125	4.91646	5.51e-06	4.14e-05	3.82219
cg03112087	0.256923	0.55875	4.9157	5.53e-06	4.14e-05	3.81947
cg26983469	0.311197	0.500625	4.9146	5.55e-06	4.15e-05	3.81555
cg07003632	0.290684	0.473958	4.91281	5.59e-06	4.17e-05	3.80914
cg23331653	0.231709	0.606042	4.91225	5.6e-06	4.17e-05	3.80715
cg09980176	0.325128	0.614167	4.9111	5.63e-06	4.18e-05	3.80304
cg16695688	0.294615	0.469375	4.90754	5.71e-06	4.19e-05	3.79032
cg22730327	-0.248889	0.49	-4.90724	5.71e-06	4.19e-05	3.78926
cg15627145	-0.30188	0.5025	-4.9072	5.71e-06	4.19e-05	3.78912
cg04607400	0.37	0.423958	4.90657	5.73e-06	4.19e-05	3.78686
cg19883905	0.235299	0.442292	4.90541	5.75e-06	4.19e-05	3.78274
cg08893109	-0.266325	0.519167	-4.90476	5.77e-06	4.19e-05	3.78042
cg20185454	0.277692	0.668958	4.90431	5.78e-06	4.19e-05	3.7788
cg21843586	-0.22547	0.44125	-4.90421	5.78e-06	4.19e-05	3.77843
cg06237774	0.299744	0.536875	4.90397	5.78e-06	4.19e-05	3.77759
cg21773872	0.288462	0.651042	4.90389	5.78e-06	4.19e-05	3.77729
cg19236679	0.30641	0.482292	4.90281	5.81e-06	4.19e-05	3.77343
cg00838919	0.342393	0.470417	4.90251	5.82e-06	4.19e-05	3.77236
cg05571619	-0.25188	0.483125	-4.90202	5.83e-06	4.19e-05	3.77063
cg25975690	-0.228974	0.270625	-4.89972	5.88e-06	4.21e-05	3.76241
cg04677683	0.206239	0.633125	4.899	5.89e-06	4.21e-05	3.75985
cg10058779	0.276325	0.515625	4.8981	5.91e-06	4.21e-05	3.75664
cg13981380	0.219915	0.566458	4.89791	5.92e-06	4.21e-05	3.75595
cg26551913	0.305128	0.604583	4.8975	5.93e-06	4.21e-05	3.75448
cg17227156	0.364103	0.525833	4.89705	5.94e-06	4.21e-05	3.75287
cg08263991	0.288376	0.44875	4.89637	5.95e-06	4.21e-05	3.75045
cg20563468	0.316838	0.635208	4.89218	6.05e-06	4.26e-05	3.73551
cg05895353	0.25735	0.756875	4.89195	6.05e-06	4.26e-05	3.73469
cg10675614	-0.279145	0.535417	-4.89144	6.06e-06	4.26e-05	3.73288
cg19137348	0.315983	0.608958	4.89139	6.07e-06	4.26e-05	3.73271
cg27132335	-0.209316	0.374375	-4.8906	6.08e-06	4.26e-05	3.72989
cg00682096	-0.300855	0.58	-4.88951	6.11e-06	4.26e-05	3.72597
cg11302401	-0.210855	0.289792	-4.88752	6.16e-06	4.26e-05	3.71891
cg15005421	-0.279402	0.428542	-4.8873	6.16e-06	4.26e-05	3.7181
cg17507573	0.351197	0.483125	4.88725	6.16e-06	4.26e-05	3.71794
cg00733780	0.355983	0.641458	4.88715	6.16e-06	4.26e-05	3.71756
cg18909631	0.27188	0.416458	4.88699	6.17e-06	4.26e-05	3.71699
cg15803671	-0.246068	0.415625	-4.88518	6.21e-06	4.26e-05	3.71055
cg00411072	-0.300171	0.611667	-4.88504	6.21e-06	4.26e-05	3.71007
cg25990647	0.264188	0.443542	4.88496	6.22e-06	4.26e-05	3.70977
cg12627983	-0.260598	0.512708	-4.88487	6.22e-06	4.26e-05	3.70944
cg14923157	0.314103	0.588542	4.88153	6.3e-06	4.29e-05	3.69756
cg04889181	-0.245214	0.551875	-4.88121	6.3e-06	4.29e-05	3.6964
cg12400457	-0.255043	0.495	-4.8809	6.31e-06	4.29e-05	3.69531
cg10386016	0.296752	0.553333	4.87974	6.34e-06	4.29e-05	3.69116
cg13572003	0.341709	0.495417	4.87956	6.34e-06	4.29e-05	3.69054
cg12584684	0.313761	0.596042	4.87905	6.36e-06	4.29e-05	3.6887
cg27304020	0.249744	0.57625	4.87846	6.37e-06	4.29e-05	3.6866
cg21058822	-0.207436	0.248125	-4.87745	6.39e-06	4.3e-05	3.68301
cg04209913	0.254274	0.761042	4.87705	6.4e-06	4.3e-05	3.68159
cg07056967	-0.29906	0.514792	-4.87621	6.43e-06	4.3e-05	3.6786
cg15179725	0.272821	0.395	4.87511	6.45e-06	4.31e-05	3.67466
cg15161394	0.237094	0.52375	4.87434	6.47e-06	4.31e-05	3.67195
cg06897478	0.218718	0.604375	4.87425	6.47e-06	4.31e-05	3.67162
cg22248052	0.257179	0.608958	4.87296	6.5e-06	4.31e-05	3.66704
cg11574469	0.228547	0.544583	4.87176	6.53e-06	4.31e-05	3.66277
cg04982488	-0.231282	0.412083	-4.87135	6.54e-06	4.31e-05	3.6613
cg03764518	0.227179	0.60125	4.87118	6.55e-06	4.31e-05	3.66068
cg23383189	0.221111	0.545208	4.87012	6.57e-06	4.31e-05	3.65693
cg04071964	-0.244872	0.361042	-4.87004	6.58e-06	4.31e-05	3.65662
cg00744433	-0.255897	0.42875	-4.86987	6.58e-06	4.31e-05	3.65602
cg02895639	0.327521	0.608333	4.86855	6.61e-06	4.32e-05	3.65132
cg19127283	0.298376	0.476875	4.86754	6.64e-06	4.32e-05	3.64773
cg15975865	0.23094	0.595417	4.86717	6.65e-06	4.32e-05	3.64641
cg10920957	0.307436	0.496458	4.86622	6.67e-06	4.32e-05	3.64303
cg19022384	0.26094	0.603125	4.86592	6.68e-06	4.32e-05	3.64198
cg03370738	0.30453	0.461875	4.8654	6.69e-06	4.32e-05	3.64013
cg08369368	0.268974	0.511875	4.86535	6.69e-06	4.32e-05	3.63996
cg26756083	0.310598	0.50125	4.86432	6.72e-06	4.32e-05	3.63627
cg02322252	0.282051	0.535833	4.86241	6.77e-06	4.32e-05	3.62949
cg10576051	0.354615	0.531458	4.86208	6.78e-06	4.32e-05	3.62832
cg17029156	0.28641	0.672708	4.86179	6.79e-06	4.32e-05	3.62729
cg12801391	-0.241368	0.435	-4.8613	6.8e-06	4.32e-05	3.62556
cg01921432	0.250513	0.573542	4.86103	6.81e-06	4.32e-05	3.62459
cg06995920	0.288718	0.61125	4.86095	6.81e-06	4.32e-05	3.6243
cg18807895	-0.27359	0.431042	-4.86076	6.81e-06	4.32e-05	3.62363
cg01037890	0.30641	0.412292	4.86064	6.82e-06	4.32e-05	3.62321
cg18453621	0.308547	0.43625	4.85913	6.85e-06	4.33e-05	3.61782
cg02160062	0.224872	0.602708	4.85887	6.86e-06	4.33e-05	3.61691
cg05046525	0.305812	0.592917	4.85775	6.89e-06	4.34e-05	3.61292
cg03457729	0.326154	0.625	4.85645	6.92e-06	4.36e-05	3.60831
cg25113237	0.331368	0.591458	4.85509	6.96e-06	4.36e-05	3.60346
cg16845486	0.371795	0.56875	4.85419	6.98e-06	4.36e-05	3.60026
cg24507144	0.358632	0.555833	4.85387	6.99e-06	4.36e-05	3.59912
cg07471209	0.249487	0.492708	4.85351	7e-06	4.36e-05	3.59786
cg25747783	-0.249316	0.541875	-4.85337	7.01e-06	4.36e-05	3.59736
cg25985659	0.273077	0.355208	4.85284	7.02e-06	4.36e-05	3.59546
cg06457317	0.305726	0.583958	4.85126	7.06e-06	4.37e-05	3.58987
cg13526007	0.260769	0.571875	4.85108	7.07e-06	4.37e-05	3.58924
cg19629292	0.287863	0.445	4.85071	7.08e-06	4.37e-05	3.58792
cg16638385	0.293419	0.463958	4.85052	7.08e-06	4.37e-05	3.58724
cg17291136	-0.229915	0.405417	-4.84627	7.2e-06	4.4e-05	3.57213
cg18924324	0.327436	0.722708	4.84611	7.2e-06	4.4e-05	3.57158
cg26010756	-0.273248	0.506875	-4.84472	7.24e-06	4.4e-05	3.56663
cg14603605	-0.247863	0.494167	-4.84444	7.25e-06	4.4e-05	3.56564
cg00403498	0.298205	0.568958	4.8444	7.25e-06	4.4e-05	3.5655
cg10639811	-0.239658	0.4175	-4.84379	7.26e-06	4.4e-05	3.56332
cg21495612	0.257692	0.559375	4.84366	7.27e-06	4.4e-05	3.56289
cg19634242	0.307009	0.501667	4.84365	7.27e-06	4.4e-05	3.56286
cg17108958	-0.254359	0.44	-4.84362	7.27e-06	4.4e-05	3.56273
cg07068327	0.338034	0.546875	4.84343	7.27e-06	4.4e-05	3.56206
cg23240171	-0.268803	0.459375	-4.84266	7.29e-06	4.4e-05	3.55933
cg21195256	0.271709	0.691875	4.84188	7.32e-06	4.41e-05	3.55657
cg19544662	0.337009	0.486042	4.83875	7.4e-06	4.45e-05	3.54546
cg25542878	0.321624	0.736875	4.83726	7.44e-06	4.47e-05	3.54016
cg22660299	-0.316667	0.626042	-4.83574	7.49e-06	4.47e-05	3.53477
cg25428398	0.354957	0.493958	4.83526	7.5e-06	4.47e-05	3.53307
cg15409931	0.30547	0.467083	4.83521	7.5e-06	4.47e-05	3.53291
cg00072839	0.303248	0.5675	4.83483	7.51e-06	4.47e-05	3.53154
cg13914094	0.287692	0.427083	4.83311	7.56e-06	4.49e-05	3.52546
cg24945657	0.296068	0.401667	4.83254	7.58e-06	4.49e-05	3.52345
cg09736112	0.36359	0.512083	4.83206	7.59e-06	4.49e-05	3.52174
cg03928546	0.216068	0.64	4.83184	7.6e-06	4.49e-05	3.52094
cg22488256	0.24641	0.646875	4.83048	7.64e-06	4.49e-05	3.51613
cg15522844	0.212906	0.508542	4.83046	7.64e-06	4.49e-05	3.51608
cg22266749	0.27	0.536042	4.82986	7.66e-06	4.5e-05	3.51393
cg24288310	0.277692	0.532292	4.82889	7.68e-06	4.5e-05	3.51051
cg05961348	0.270171	0.517292	4.82825	7.7e-06	4.5e-05	3.50824
cg00817100	0.32453	0.498125	4.82807	7.71e-06	4.5e-05	3.5076
cg11011625	0.287436	0.416875	4.82786	7.71e-06	4.5e-05	3.50684
cg17307051	-0.215556	0.39375	-4.82657	7.75e-06	4.5e-05	3.50228
cg11979589	0.227521	0.527083	4.82575	7.78e-06	4.5e-05	3.49938
cg19053608	-0.26547	0.432083	-4.82529	7.79e-06	4.5e-05	3.49774
cg14861089	0.263333	0.733958	4.82479	7.8e-06	4.5e-05	3.49598
cg21282630	0.257094	0.586667	4.82478	7.8e-06	4.5e-05	3.49594
cg06817264	0.256667	0.458542	4.82476	7.8e-06	4.5e-05	3.49585
cg13033578	0.301453	0.649375	4.82389	7.83e-06	4.5e-05	3.49276
cg17218813	0.249487	0.742708	4.82221	7.88e-06	4.53e-05	3.48682
cg27345111	-0.292735	0.554375	-4.82121	7.91e-06	4.53e-05	3.48329
cg03203223	0.317949	0.428333	4.82048	7.93e-06	4.53e-05	3.48071
cg04455164	0.309402	0.635833	4.81929	7.97e-06	4.53e-05	3.47649
cg00492868	0.281111	0.513958	4.81879	7.98e-06	4.53e-05	3.47473
cg04110902	-0.25812	0.455833	-4.8178	8.01e-06	4.53e-05	3.4712
cg12159189	0.250684	0.514792	4.81779	8.01e-06	4.53e-05	3.47119
cg04887494	0.323333	0.509375	4.81727	8.03e-06	4.53e-05	3.46932
cg18108623	0.285214	0.570625	4.81721	8.03e-06	4.53e-05	3.46911
cg23718026	0.322564	0.54875	4.8169	8.04e-06	4.53e-05	3.46804
cg21392341	0.300513	0.4775	4.81629	8.06e-06	4.53e-05	3.46586
cg08769966	0.361966	0.565208	4.81622	8.06e-06	4.53e-05	3.46563
cg13420112	0.237179	0.552708	4.81601	8.07e-06	4.53e-05	3.46488
cg24938830	0.30547	0.567083	4.81589	8.07e-06	4.53e-05	3.46445
cg02671171	-0.237436	0.440417	-4.81402	8.13e-06	4.55e-05	3.45783
cg00911123	0.274017	0.48375	4.81291	8.16e-06	4.56e-05	3.45392
cg19752861	-0.270855	0.361042	-4.80998	8.25e-06	4.59e-05	3.44355
cg10454596	-0.265214	0.435625	-4.80961	8.26e-06	4.59e-05	3.44222
cg03854025	-0.290769	0.447083	-4.80956	8.26e-06	4.59e-05	3.44207
cg14388488	0.380256	0.488958	4.80841	8.3e-06	4.6e-05	3.438
cg01328892	0.258718	0.620208	4.80817	8.31e-06	4.6e-05	3.43713
cg02008770	-0.244359	0.534792	-4.80793	8.32e-06	4.6e-05	3.4363
cg21864868	-0.275299	0.551875	-4.80648	8.36e-06	4.61e-05	3.43117
cg14537362	0.335385	0.445833	4.80586	8.38e-06	4.62e-05	3.42898
cg26086649	0.312051	0.533542	4.80356	8.45e-06	4.64e-05	3.42084
cg06298519	0.295726	0.595833	4.80354	8.45e-06	4.64e-05	3.42077
cg14794076	0.358462	0.467917	4.80271	8.48e-06	4.65e-05	3.41783
cg21541833	0.300684	0.632083	4.8022	8.5e-06	4.65e-05	3.41602
cg26449787	0.250513	0.546875	4.80174	8.51e-06	4.65e-05	3.41439
cg06122635	0.261111	0.511042	4.80121	8.53e-06	4.65e-05	3.41254
cg20336701	0.237265	0.615	4.80064	8.55e-06	4.65e-05	3.41052
cg02943050	-0.220171	0.476667	-4.79903	8.6e-06	4.67e-05	3.40483
cg20507276	0.258462	0.56	4.79848	8.62e-06	4.67e-05	3.40289
cg10237419	0.229487	0.473125	4.79729	8.66e-06	4.68e-05	3.3987
cg17405031	-0.260513	0.415	-4.79675	8.67e-06	4.69e-05	3.39676
cg12052340	-0.254786	0.425208	-4.79624	8.69e-06	4.69e-05	3.39498
cg02694810	0.290085	0.487917	4.79533	8.72e-06	4.69e-05	3.39177
cg05120331	0.252991	0.646667	4.7942	8.76e-06	4.7e-05	3.38778
cg18611122	0.24906	0.604583	4.7939	8.77e-06	4.7e-05	3.38672
cg25925764	0.343504	0.440208	4.79248	8.81e-06	4.72e-05	3.38168
cg26628435	0.252051	0.584792	4.79138	8.85e-06	4.73e-05	3.37779
cg05209584	0.266581	0.597708	4.79082	8.87e-06	4.73e-05	3.37581
cg24262066	0.244872	0.505625	4.79023	8.89e-06	4.73e-05	3.37375
cg07353303	0.24547	0.498333	4.79	8.9e-06	4.73e-05	3.37295
cg25947619	0.268718	0.638333	4.78981	8.9e-06	4.73e-05	3.37228
cg00878023	0.287094	0.637708	4.78847	8.95e-06	4.73e-05	3.36754
cg10083258	-0.296325	0.528125	-4.78699	9e-06	4.73e-05	3.3623
cg09891129	0.273761	0.430208	4.78648	9.01e-06	4.73e-05	3.3605
cg25291138	0.246752	0.612708	4.78645	9.02e-06	4.73e-05	3.36039
cg21549695	-0.245299	0.479583	-4.78642	9.02e-06	4.73e-05	3.36032
cg02486253	0.261795	0.729375	4.7863	9.02e-06	4.73e-05	3.35988
cg16695483	0.237094	0.600417	4.78624	9.02e-06	4.73e-05	3.35965
cg23984976	-0.247863	0.550833	-4.78577	9.04e-06	4.73e-05	3.358
cg18208185	-0.247179	0.449167	-4.78521	9.06e-06	4.73e-05	3.35604
cg09184429	0.339402	0.590208	4.78513	9.06e-06	4.73e-05	3.35573
cg12058185	0.240085	0.517292	4.78387	9.1e-06	4.73e-05	3.35129
cg06039355	0.260256	0.498125	4.7834	9.12e-06	4.73e-05	3.34964
cg20977794	0.244872	0.562292	4.78198	9.17e-06	4.73e-05	3.34464
cg18638914	0.277692	0.535625	4.78142	9.19e-06	4.73e-05	3.34266
cg11842415	0.236923	0.685833	4.78134	9.19e-06	4.73e-05	3.34238
cg01718447	0.241453	0.587292	4.78078	9.21e-06	4.73e-05	3.3404
cg03951374	0.240256	0.561875	4.7807	9.21e-06	4.73e-05	3.34013
cg10808783	0.278462	0.429583	4.77978	9.24e-06	4.73e-05	3.33688
cg19859290	0.270769	0.636667	4.77919	9.26e-06	4.73e-05	3.33478
cg12630147	0.250684	0.634792	4.77904	9.27e-06	4.73e-05	3.33428
cg00992348	-0.22359	0.441667	-4.77899	9.27e-06	4.73e-05	3.33409
cg00760729	-0.23641	0.214583	-4.7789	9.27e-06	4.73e-05	3.33377
cg07810164	0.287265	0.408958	4.7789	9.27e-06	4.73e-05	3.33376
cg09214243	0.261111	0.794375	4.77857	9.29e-06	4.73e-05	3.3326
cg05269218	0.334017	0.509167	4.77822	9.3e-06	4.73e-05	3.33137
cg09143195	0.281538	0.65875	4.77802	9.31e-06	4.73e-05	3.33065
cg17821321	0.247521	0.573333	4.77721	9.33e-06	4.73e-05	3.3278
cg14470398	0.262308	0.446458	4.77711	9.34e-06	4.73e-05	3.32746
cg00172597	0.300684	0.415417	4.77659	9.36e-06	4.73e-05	3.32562
cg03479715	0.248462	0.611875	4.77638	9.36e-06	4.73e-05	3.32487
cg19485539	0.303761	0.587917	4.77517	9.41e-06	4.74e-05	3.32063
cg08777211	-0.254188	0.484583	-4.77417	9.44e-06	4.75e-05	3.31708
cg23238677	-0.27094	0.32875	-4.77247	9.5e-06	4.77e-05	3.31109
cg25023275	0.354103	0.581042	4.77224	9.51e-06	4.77e-05	3.3103
cg16205958	-0.249316	0.458542	-4.77111	9.55e-06	4.78e-05	3.30633
cg00031708	-0.229744	0.453333	-4.77097	9.56e-06	4.78e-05	3.30581
cg08204023	0.228291	0.634375	4.77036	9.58e-06	4.78e-05	3.30366
cg26327666	0.253761	0.763958	4.77014	9.58e-06	4.78e-05	3.30289
cg05617307	-0.266154	0.53375	-4.76954	9.61e-06	4.78e-05	3.30079
cg04689061	0.341966	0.578958	4.76827	9.65e-06	4.8e-05	3.2963
cg19909787	0.241624	0.455208	4.76784	9.67e-06	4.8e-05	3.29481
cg27308329	0.305385	0.504792	4.76736	9.69e-06	4.8e-05	3.29312
cg09295573	0.279231	0.403542	4.76568	9.75e-06	4.81e-05	3.2872
cg06800235	0.266068	0.587292	4.76541	9.76e-06	4.81e-05	3.28625
cg08526074	0.25359	0.549375	4.76502	9.77e-06	4.81e-05	3.28488
cg08810464	-0.235641	0.338542	-4.76474	9.78e-06	4.81e-05	3.28388
cg23245147	0.336752	0.585833	4.76431	9.8e-06	4.81e-05	3.28235
cg22300282	0.232735	0.643542	4.76424	9.8e-06	4.81e-05	3.28211
cg18428516	0.248889	0.486667	4.7639	9.81e-06	4.81e-05	3.28094
cg21482621	0.342821	0.541875	4.7632	9.84e-06	4.81e-05	3.27846
cg20249252	0.260256	0.671458	4.76312	9.84e-06	4.81e-05	3.27817
cg00765828	0.266838	0.66125	4.76124	9.91e-06	4.83e-05	3.27156
cg20073686	0.255214	0.58625	4.76024	9.95e-06	4.84e-05	3.26805
cg25728174	0.350769	0.438333	4.75952	9.97e-06	4.85e-05	3.2655
cg08360726	0.235128	0.804375	4.75861	1e-05	4.85e-05	3.2623
cg27143664	-0.208291	0.395208	-4.75802	1e-05	4.85e-05	3.26024
cg08923669	0.323419	0.445	4.75796	1e-05	4.85e-05	3.26
cg07881405	0.250342	0.582292	4.75734	1.01e-05	4.85e-05	3.25782
cg15601682	-0.251709	0.457708	-4.75719	1.01e-05	4.85e-05	3.2573
cg12009023	0.327009	0.55125	4.75707	1.01e-05	4.85e-05	3.25689
cg08404739	-0.259573	0.460208	-4.75631	1.01e-05	4.85e-05	3.2542
cg13933535	-0.229829	0.277708	-4.75436	1.02e-05	4.88e-05	3.24734
cg09072859	0.215641	0.468542	4.75394	1.02e-05	4.88e-05	3.24589
cg11107669	0.327949	0.486458	4.75321	1.02e-05	4.89e-05	3.24331
cg17594131	0.336496	0.495625	4.7527	1.02e-05	4.89e-05	3.24153
cg01194057	0.260513	0.418333	4.752	1.03e-05	4.89e-05	3.23905
cg15849864	0.275897	0.4875	4.75163	1.03e-05	4.89e-05	3.23774
cg00061185	-0.253675	0.495	-4.75141	1.03e-05	4.89e-05	3.23696
cg23216685	-0.265983	0.521667	-4.75027	1.03e-05	4.9e-05	3.23298
cg09073398	0.238974	0.6275	4.74927	1.04e-05	4.91e-05	3.22944
cg17003260	0.25906	0.522708	4.74877	1.04e-05	4.91e-05	3.22769
cg24465429	0.370256	0.534167	4.74834	1.04e-05	4.91e-05	3.22619
cg16376000	0.255214	0.612917	4.74802	1.04e-05	4.91e-05	3.22505
cg15564098	0.253419	0.751458	4.74797	1.04e-05	4.91e-05	3.2249
cg01779765	0.277692	0.575625	4.74752	1.04e-05	4.91e-05	3.22332
cg23690528	0.315726	0.502083	4.74685	1.05e-05	4.91e-05	3.22095
cg04578774	0.300342	0.532917	4.74541	1.05e-05	4.92e-05	3.21588
cg22337128	0.255812	0.565625	4.74464	1.05e-05	4.92e-05	3.21318
cg20786074	0.212564	0.699375	4.74462	1.05e-05	4.92e-05	3.2131
cg03709938	0.295385	0.506667	4.74411	1.06e-05	4.92e-05	3.21132
cg05615464	0.274017	0.507083	4.74344	1.06e-05	4.92e-05	3.20897
cg01256089	0.280171	0.442083	4.74283	1.06e-05	4.92e-05	3.20681
cg12545687	0.270598	0.51875	4.74267	1.06e-05	4.92e-05	3.20626
cg23243463	0.349231	0.607083	4.74253	1.06e-05	4.92e-05	3.20576
cg15344220	0.349402	0.585	4.74203	1.06e-05	4.92e-05	3.20402
cg23405575	0.308462	0.550625	4.74193	1.07e-05	4.92e-05	3.20366
cg04336836	0.277265	0.550833	4.7414	1.07e-05	4.92e-05	3.20179
cg02638909	-0.28453	0.531042	-4.74122	1.07e-05	4.92e-05	3.20118
cg05499499	-0.26	0.42875	-4.7408	1.07e-05	4.92e-05	3.19969
cg13254518	-0.261368	0.53875	-4.74053	1.07e-05	4.92e-05	3.19875
cg13619824	0.27094	0.457917	4.74007	1.07e-05	4.92e-05	3.19711
cg10273340	0.310256	0.505417	4.73867	1.08e-05	4.92e-05	3.19221
cg19540471	-0.266496	0.544583	-4.73767	1.08e-05	4.92e-05	3.18872
cg10059660	0.240855	0.434583	4.73752	1.08e-05	4.92e-05	3.18817
cg22359623	-0.288034	0.557083	-4.73737	1.08e-05	4.92e-05	3.18764
cg24681125	-0.297778	0.565833	-4.73726	1.08e-05	4.92e-05	3.18725
cg12910851	-0.239744	0.371875	-4.73725	1.08e-05	4.92e-05	3.18723
cg21785034	0.244274	0.71625	4.7372	1.08e-05	4.92e-05	3.18705
cg06746893	0.239744	0.721458	4.73713	1.08e-05	4.92e-05	3.18681
cg17062829	0.288632	0.615625	4.73599	1.09e-05	4.94e-05	3.18281
cg24347663	0.262051	0.452917	4.73572	1.09e-05	4.94e-05	3.18185
cg02455397	0.36547	0.625833	4.73251	1.1e-05	4.99e-05	3.1706
cg00630958	0.230855	0.556458	4.73193	1.11e-05	4.99e-05	3.16857
cg07095995	0.238376	0.564792	4.72982	1.11e-05	5.02e-05	3.16116
cg02881742	0.241795	0.556458	4.72922	1.12e-05	5.03e-05	3.15906
cg00689225	0.242393	0.775833	4.72809	1.12e-05	5.04e-05	3.15508
cg08753373	0.327863	0.4675	4.72802	1.12e-05	5.04e-05	3.15483
cg14614811	0.230256	0.56375	4.7265	1.13e-05	5.05e-05	3.14951
cg00022911	0.234872	0.600833	4.72642	1.13e-05	5.05e-05	3.14923
cg25035988	0.303333	0.526458	4.72596	1.13e-05	5.05e-05	3.14763
cg07612562	0.210769	0.58125	4.72508	1.13e-05	5.06e-05	3.14453
cg20202413	0.23641	0.612083	4.72471	1.14e-05	5.06e-05	3.14324
cg09474229	0.217265	0.535417	4.72394	1.14e-05	5.06e-05	3.14055
cg15100227	0.314017	0.35625	4.72383	1.14e-05	5.06e-05	3.14015
cg03351460	0.382479	0.638542	4.72285	1.14e-05	5.06e-05	3.13673
cg03668718	0.315128	0.529375	4.72256	1.15e-05	5.06e-05	3.13568
cg03580297	0.300171	0.561667	4.72221	1.15e-05	5.06e-05	3.13446
cg18519308	0.25641	0.718333	4.72187	1.15e-05	5.06e-05	3.13327
cg23633543	0.23812	0.684583	4.7217	1.15e-05	5.06e-05	3.13269
cg08586541	0.278547	0.388542	4.72156	1.15e-05	5.06e-05	3.13221
cg05396243	-0.283761	0.481667	-4.72028	1.16e-05	5.08e-05	3.12771
cg26874999	-0.219487	0.415	-4.71968	1.16e-05	5.08e-05	3.12561
cg14633783	0.33735	0.461875	4.71936	1.16e-05	5.08e-05	3.12449
cg20492034	-0.264444	0.48625	-4.71869	1.16e-05	5.08e-05	3.12213
cg21549195	0.251709	0.668958	4.71857	1.16e-05	5.08e-05	3.1217
cg24029517	0.263077	0.577083	4.71854	1.16e-05	5.08e-05	3.12162
cg16476975	0.343077	0.55875	4.71745	1.17e-05	5.09e-05	3.11778
cg20095233	0.273077	0.585208	4.71657	1.17e-05	5.1e-05	3.11469
cg07595134	-0.229231	0.460417	-4.71639	1.17e-05	5.1e-05	3.11406
cg02905830	0.329316	0.456458	4.7157	1.18e-05	5.1e-05	3.11166
cg01104724	0.264444	0.697083	4.71453	1.18e-05	5.12e-05	3.10756
cg00989315	-0.264701	0.462708	-4.71423	1.18e-05	5.12e-05	3.10651
cg03808001	0.281966	0.726875	4.71319	1.19e-05	5.12e-05	3.10286
cg08951164	-0.254444	0.584375	-4.71285	1.19e-05	5.12e-05	3.10167
cg21769057	-0.313504	0.560833	-4.71282	1.19e-05	5.12e-05	3.10158
cg19178853	0.322308	0.565208	4.71208	1.19e-05	5.13e-05	3.09899
cg04455999	0.309231	0.527917	4.71171	1.19e-05	5.13e-05	3.09767
cg20726001	0.304103	0.46375	4.70995	1.2e-05	5.16e-05	3.09151
cg03166508	-0.261111	0.625625	-4.70835	1.21e-05	5.17e-05	3.08594
cg25668878	-0.256068	0.5375	-4.7083	1.21e-05	5.17e-05	3.08575
cg07142797	0.27453	0.584167	4.70791	1.21e-05	5.17e-05	3.08437
cg03143457	-0.24359	0.45875	-4.70781	1.21e-05	5.17e-05	3.08403
cg14535068	0.298291	0.497917	4.70734	1.21e-05	5.17e-05	3.0824
cg03186486	0.313846	0.475	4.70619	1.22e-05	5.18e-05	3.07836
cg20134820	0.221538	0.56	4.7053	1.22e-05	5.18e-05	3.07523
cg04092762	0.364701	0.441875	4.70529	1.22e-05	5.18e-05	3.07522
cg20002901	0.278291	0.655	4.70489	1.22e-05	5.18e-05	3.07381
cg02078558	-0.233333	0.33375	-4.70463	1.22e-05	5.18e-05	3.07291
cg04497176	0.287521	0.4925	4.70455	1.23e-05	5.18e-05	3.07264
cg08449389	0.26812	0.588958	4.70414	1.23e-05	5.18e-05	3.07118
cg04741853	0.289658	0.546458	4.7034	1.23e-05	5.18e-05	3.06861
cg14636534	0.219915	0.736458	4.70303	1.23e-05	5.18e-05	3.06732
cg25055744	-0.231368	0.513125	-4.70288	1.23e-05	5.18e-05	3.06678
cg22573731	-0.262393	0.354583	-4.70273	1.23e-05	5.18e-05	3.06626
cg10188732	0.324872	0.397292	4.70199	1.24e-05	5.19e-05	3.06368
cg12802900	0.237949	0.453333	4.70107	1.24e-05	5.19e-05	3.06044
cg18972811	0.219487	0.461667	4.70067	1.24e-05	5.19e-05	3.05905
cg27493301	0.256838	0.489792	4.69929	1.25e-05	5.19e-05	3.05422
cg10841756	-0.21641	0.410833	-4.69917	1.25e-05	5.19e-05	3.0538
cg15921949	0.255556	0.702083	4.69916	1.25e-05	5.19e-05	3.05378
cg09147827	-0.269744	0.4075	-4.69882	1.25e-05	5.19e-05	3.05259
cg08003150	0.283162	0.448958	4.6987	1.25e-05	5.19e-05	3.05217
cg06572160	0.239573	0.540208	4.6979	1.26e-05	5.19e-05	3.04936
cg16080876	0.220256	0.532292	4.6978	1.26e-05	5.19e-05	3.049
cg13911723	0.298547	0.431458	4.69774	1.26e-05	5.19e-05	3.0488
cg18130044	0.259402	0.665208	4.69747	1.26e-05	5.19e-05	3.04787
cg07480608	-0.258547	0.421042	-4.69678	1.26e-05	5.19e-05	3.04545
cg02860342	0.221282	0.559792	4.69672	1.26e-05	5.19e-05	3.04524
cg18014186	-0.225214	0.398125	-4.69665	1.26e-05	5.19e-05	3.04498
cg09418035	0.30735	0.694167	4.6963	1.26e-05	5.19e-05	3.04377
cg12606455	-0.277692	0.474375	-4.69605	1.26e-05	5.19e-05	3.04292
cg12516359	0.289487	0.691875	4.69494	1.27e-05	5.2e-05	3.03901
cg25123470	0.249915	0.654167	4.69466	1.27e-05	5.2e-05	3.03803
cg24376537	0.320427	0.514792	4.69446	1.27e-05	5.2e-05	3.03734
cg13656404	-0.249829	0.391458	-4.69378	1.28e-05	5.21e-05	3.03497
cg20795578	0.240513	0.675417	4.69337	1.28e-05	5.21e-05	3.03354
cg15183083	0.242821	0.513958	4.69267	1.28e-05	5.22e-05	3.0311
cg01054938	-0.21812	0.455	-4.69117	1.29e-05	5.23e-05	3.02583
cg04100532	0.314444	0.557708	4.69106	1.29e-05	5.23e-05	3.02545
cg21218082	0.341026	0.487083	4.69102	1.29e-05	5.23e-05	3.02532
cg06270497	0.26094	0.499792	4.69089	1.29e-05	5.23e-05	3.02487
cg04139223	0.264957	0.5975	4.69046	1.29e-05	5.23e-05	3.02338
cg03685774	-0.228803	0.418542	-4.68952	1.3e-05	5.23e-05	3.02007
cg14248106	0.330171	0.456042	4.68931	1.3e-05	5.23e-05	3.01935
cg19850348	0.309915	0.422917	4.68888	1.3e-05	5.23e-05	3.01784
cg21530280	0.333419	0.429792	4.68868	1.3e-05	5.23e-05	3.01716
cg12940439	0.23812	0.67125	4.68844	1.3e-05	5.23e-05	3.0163
cg16241421	0.261795	0.626042	4.68728	1.31e-05	5.23e-05	3.01226
cg12686317	0.282137	0.384792	4.68719	1.31e-05	5.23e-05	3.01194
cg20214477	0.270513	0.593125	4.68714	1.31e-05	5.23e-05	3.01176
cg16018474	0.314786	0.523542	4.68661	1.31e-05	5.23e-05	3.00992
cg13471209	-0.234872	0.365833	-4.68587	1.31e-05	5.23e-05	3.00734
cg24915947	0.316667	0.493958	4.68581	1.31e-05	5.23e-05	3.00712
cg16729832	0.299231	0.443125	4.68562	1.31e-05	5.23e-05	3.00648
cg12571459	-0.252393	0.469375	-4.68559	1.31e-05	5.23e-05	3.00634
cg09051837	-0.245641	0.327083	-4.68506	1.32e-05	5.24e-05	3.0045
cg18120376	0.312051	0.530208	4.68364	1.32e-05	5.25e-05	2.99956
cg04462627	0.376838	0.550625	4.68353	1.32e-05	5.25e-05	2.99918
cg17824939	-0.246496	0.364167	-4.68279	1.33e-05	5.26e-05	2.99658
cg07811110	0.255299	0.765208	4.68258	1.33e-05	5.26e-05	2.99585
cg00482488	0.225385	0.606458	4.68174	1.33e-05	5.27e-05	2.99291
cg09757712	0.298205	0.618958	4.68146	1.34e-05	5.27e-05	2.99193
cg04550737	0.345812	0.535417	4.68096	1.34e-05	5.27e-05	2.99019
cg20587394	0.212222	0.473542	4.67902	1.35e-05	5.3e-05	2.98344
cg10437806	0.289231	0.388333	4.67887	1.35e-05	5.3e-05	2.98291
cg01755541	0.221368	0.67875	4.6783	1.35e-05	5.3e-05	2.98093
cg22618337	-0.238462	0.45625	-4.67731	1.36e-05	5.3e-05	2.97745
cg13426829	0.367009	0.487083	4.67694	1.36e-05	5.3e-05	2.97616
cg17853504	0.325385	0.464375	4.67658	1.36e-05	5.3e-05	2.97491
cg18993847	0.282308	0.462708	4.67602	1.36e-05	5.3e-05	2.97297
cg24405068	-0.244359	0.548125	-4.67554	1.36e-05	5.3e-05	2.97128
cg00268840	0.302222	0.61	4.67539	1.37e-05	5.3e-05	2.97078
cg11567608	-0.25	0.493542	-4.67491	1.37e-05	5.3e-05	2.96909
cg07841815	0.313846	0.485	4.67479	1.37e-05	5.3e-05	2.96868
cg12628659	0.297607	0.559583	4.67412	1.37e-05	5.3e-05	2.96635
cg23696864	-0.249573	0.465	-4.67378	1.37e-05	5.3e-05	2.96514
cg01257889	0.211282	0.745	4.67366	1.37e-05	5.3e-05	2.96474
cg15182360	0.308034	0.379167	4.6734	1.38e-05	5.3e-05	2.96384
cg07106989	-0.27641	0.552083	-4.67256	1.38e-05	5.3e-05	2.9609
cg02479497	-0.242735	0.448333	-4.67246	1.38e-05	5.3e-05	2.96056
cg23736843	0.233077	0.609375	4.67231	1.38e-05	5.3e-05	2.96002
cg18127922	-0.254017	0.649167	-4.67224	1.38e-05	5.3e-05	2.95977
cg14510404	0.302906	0.431667	4.67211	1.38e-05	5.3e-05	2.95933
cg23609749	-0.226923	0.452292	-4.67205	1.38e-05	5.3e-05	2.95914
cg02070290	-0.250684	0.531875	-4.67173	1.38e-05	5.3e-05	2.95799
cg25363445	0.334188	0.597083	4.6716	1.38e-05	5.3e-05	2.95754
cg09401099	0.301026	0.574583	4.67153	1.39e-05	5.3e-05	2.9573
cg12595281	0.297863	0.519792	4.67082	1.39e-05	5.3e-05	2.95482
cg13265789	0.274444	0.598542	4.6705	1.39e-05	5.3e-05	2.9537
cg08536841	0.291368	0.475625	4.67011	1.39e-05	5.31e-05	2.95235
cg11686427	0.219402	0.719375	4.66853	1.4e-05	5.32e-05	2.94685
cg02685896	0.314701	0.50125	4.66814	1.4e-05	5.32e-05	2.9455
cg06266993	-0.289402	0.147083	-4.66796	1.4e-05	5.32e-05	2.94485
cg14432269	0.260256	0.554792	4.66795	1.4e-05	5.32e-05	2.94485
cg20777398	0.235214	0.61	4.66751	1.41e-05	5.32e-05	2.9433
cg27391649	0.367607	0.469792	4.66738	1.41e-05	5.32e-05	2.94284
cg03453638	0.398632	0.465	4.66698	1.41e-05	5.32e-05	2.94145
cg18171240	0.238718	0.403958	4.66686	1.41e-05	5.32e-05	2.94105
cg21426239	0.309231	0.557917	4.66626	1.41e-05	5.32e-05	2.93896
cg17495719	0.220684	0.587083	4.66612	1.41e-05	5.32e-05	2.93844
cg26678765	-0.263932	0.51	-4.666	1.41e-05	5.32e-05	2.93803
cg09519327	0.236496	0.457708	4.66458	1.42e-05	5.32e-05	2.9331
cg20647118	0.258034	0.565208	4.66447	1.42e-05	5.32e-05	2.93271
cg03225476	-0.228547	0.362083	-4.66375	1.43e-05	5.32e-05	2.93021
cg06248560	0.206325	0.485417	4.66362	1.43e-05	5.32e-05	2.92973
cg09103187	-0.259402	0.524792	-4.66359	1.43e-05	5.32e-05	2.92964
cg18406033	0.217692	0.583542	4.66353	1.43e-05	5.32e-05	2.92945
cg14533644	-0.270513	0.530208	-4.66329	1.43e-05	5.32e-05	2.92858
cg22063989	0.299573	0.465625	4.66271	1.43e-05	5.32e-05	2.92657
cg13479358	0.331795	0.589583	4.66265	1.43e-05	5.32e-05	2.92635
cg04709035	0.253333	0.7025	4.66077	1.44e-05	5.35e-05	2.91983
cg26397188	0.272051	0.574375	4.66047	1.44e-05	5.35e-05	2.91878
cg00866976	0.290684	0.473958	4.66045	1.44e-05	5.35e-05	2.9187
cg23400617	0.403077	0.3975	4.65948	1.45e-05	5.36e-05	2.91532
cg07128111	0.281026	0.435	4.65882	1.45e-05	5.37e-05	2.91304
cg07983363	0.259658	0.65875	4.65693	1.46e-05	5.39e-05	2.90646
cg08411235	-0.220342	0.415417	-4.65667	1.46e-05	5.39e-05	2.90555
cg09107912	0.268547	0.51375	4.65653	1.46e-05	5.39e-05	2.90507
cg00900444	0.210769	0.607917	4.65621	1.47e-05	5.39e-05	2.90395
cg07740599	-0.242906	0.340417	-4.65592	1.47e-05	5.39e-05	2.90294
cg03458316	-0.215641	0.404792	-4.65525	1.47e-05	5.4e-05	2.90061
cg06085994	0.267692	0.6175	4.65427	1.48e-05	5.4e-05	2.89721
cg02527669	0.412735	0.506458	4.65416	1.48e-05	5.4e-05	2.89681
cg20967220	-0.274103	0.543958	-4.65411	1.48e-05	5.4e-05	2.89663
cg14416371	0.262735	0.644583	4.65357	1.48e-05	5.41e-05	2.89476
cg11562502	0.279915	0.471875	4.65342	1.48e-05	5.41e-05	2.89423
cg16822216	0.30547	0.340417	4.65221	1.49e-05	5.42e-05	2.89002
cg05991442	-0.239829	0.459583	-4.65202	1.49e-05	5.42e-05	2.88938
cg09147777	0.229402	0.570833	4.65186	1.49e-05	5.42e-05	2.88882
cg24364574	0.300427	0.601875	4.65124	1.49e-05	5.42e-05	2.88666
cg23650423	0.255128	0.597292	4.65021	1.5e-05	5.43e-05	2.88308
cg04243822	-0.285726	0.562292	-4.64989	1.5e-05	5.43e-05	2.88197
cg25891355	0.273333	0.55875	4.64979	1.5e-05	5.43e-05	2.88162
cg27341866	-0.244188	0.216042	-4.64924	1.5e-05	5.44e-05	2.8797
cg12562967	0.297179	0.554792	4.64831	1.51e-05	5.44e-05	2.87647
cg20056542	0.257778	0.645	4.64786	1.51e-05	5.44e-05	2.87489
cg06895831	-0.244359	0.411458	-4.64755	1.51e-05	5.44e-05	2.87381
cg14595003	0.291538	0.626875	4.64739	1.52e-05	5.44e-05	2.87325
cg10633966	0.355556	0.496667	4.64698	1.52e-05	5.44e-05	2.87184
cg12473406	0.311368	0.591875	4.64679	1.52e-05	5.44e-05	2.87118
cg09132619	-0.291709	0.511875	-4.64626	1.52e-05	5.44e-05	2.86935
cg14243778	0.200256	0.742708	4.64545	1.53e-05	5.44e-05	2.86654
cg25535999	-0.242906	0.397083	-4.64504	1.53e-05	5.44e-05	2.86511
cg06304401	0.251453	0.515417	4.64501	1.53e-05	5.44e-05	2.86501
cg00773902	0.354701	0.670417	4.64474	1.53e-05	5.44e-05	2.86407
cg02837456	-0.240769	0.531042	-4.64473	1.53e-05	5.44e-05	2.86402
cg03079733	0.252479	0.672917	4.64466	1.53e-05	5.44e-05	2.86379
cg12885864	0.301111	0.646875	4.64454	1.53e-05	5.44e-05	2.86336
cg13603214	-0.217521	0.481042	-4.64364	1.54e-05	5.44e-05	2.86022
cg25767985	0.285897	0.405625	4.64339	1.54e-05	5.44e-05	2.85936
cg22302985	0.310256	0.522083	4.64291	1.54e-05	5.44e-05	2.85769
cg20893031	0.314274	0.603125	4.64261	1.54e-05	5.44e-05	2.85666
cg19451845	0.297521	0.447292	4.6424	1.54e-05	5.44e-05	2.85594
cg14249876	0.262137	0.671875	4.64236	1.54e-05	5.44e-05	2.85578
cg25645268	0.273846	0.5325	4.64228	1.54e-05	5.44e-05	2.85551
cg15424739	0.353846	0.534167	4.64187	1.55e-05	5.44e-05	2.85407
cg23528400	0.305983	0.560833	4.64103	1.55e-05	5.44e-05	2.85117
cg20034792	0.231966	0.639583	4.64051	1.55e-05	5.44e-05	2.84935
cg10706039	0.308803	0.566458	4.64041	1.55e-05	5.44e-05	2.84901
cg23542495	0.26906	0.500833	4.6401	1.56e-05	5.44e-05	2.84794
cg02043600	0.330855	0.584375	4.6401	1.56e-05	5.44e-05	2.84793
cg26205698	-0.247094	0.421458	-4.63996	1.56e-05	5.44e-05	2.84744
cg01482645	0.26	0.547917	4.63922	1.56e-05	5.44e-05	2.84489
cg01664241	0.234957	0.556458	4.63886	1.56e-05	5.44e-05	2.84361
cg22243439	-0.315214	0.541667	-4.63843	1.57e-05	5.44e-05	2.84212
cg03250019	0.235214	0.606667	4.63783	1.57e-05	5.44e-05	2.84004
cg01296593	0.275897	0.4375	4.6376	1.57e-05	5.44e-05	2.83924
cg00667751	0.217607	0.597917	4.63756	1.57e-05	5.44e-05	2.8391
cg18844382	0.228034	0.600833	4.63747	1.57e-05	5.44e-05	2.8388
cg11396791	0.300769	0.394375	4.63729	1.57e-05	5.44e-05	2.83817
cg14689537	0.215983	0.701042	4.63727	1.57e-05	5.44e-05	2.83811
cg10359230	0.252906	0.647708	4.63726	1.57e-05	5.44e-05	2.83807
cg25461775	-0.268889	0.52375	-4.63685	1.58e-05	5.45e-05	2.83663
cg01317772	0.368291	0.464792	4.63647	1.58e-05	5.45e-05	2.83533
cg13787134	-0.221368	0.567917	-4.63554	1.58e-05	5.46e-05	2.83208
cg14223579	-0.253504	0.39625	-4.6352	1.59e-05	5.46e-05	2.83091
cg02864248	-0.221111	0.508125	-4.63455	1.59e-05	5.47e-05	2.82866
cg07961994	0.290684	0.587292	4.63381	1.59e-05	5.48e-05	2.82609
cg23774356	0.224103	0.64875	4.63343	1.6e-05	5.48e-05	2.82477
cg26963797	0.246838	0.635	4.63273	1.6e-05	5.48e-05	2.82234
cg26429266	-0.257949	0.517083	-4.63271	1.6e-05	5.48e-05	2.82226
cg14280181	-0.211453	0.350417	-4.63238	1.6e-05	5.48e-05	2.82113
cg07674139	0.28359	0.677083	4.63123	1.61e-05	5.5e-05	2.81712
cg18217252	0.252735	0.649792	4.63099	1.61e-05	5.5e-05	2.81631
cg02551029	0.263248	0.481667	4.62949	1.62e-05	5.51e-05	2.8111
cg05178576	0.254274	0.484375	4.62926	1.62e-05	5.51e-05	2.81029
cg15477144	-0.253675	0.401667	-4.6289	1.62e-05	5.51e-05	2.80904
cg16146177	0.216239	0.34125	4.62864	1.62e-05	5.51e-05	2.80813
cg16171281	0.211453	0.799583	4.62852	1.62e-05	5.51e-05	2.80773
cg20924470	0.244786	0.55	4.62844	1.63e-05	5.51e-05	2.80747
cg26358350	-0.257863	0.519375	-4.62827	1.63e-05	5.51e-05	2.80686
cg17975443	0.239316	0.62	4.62761	1.63e-05	5.52e-05	2.80458
cg19819320	-0.217094	0.419167	-4.62743	1.63e-05	5.52e-05	2.80395
cg23045935	0.328718	0.520417	4.62678	1.64e-05	5.52e-05	2.80168
cg24847685	0.250171	0.654375	4.62669	1.64e-05	5.52e-05	2.80137
cg03333330	0.247009	0.58625	4.6257	1.64e-05	5.53e-05	2.79795
cg10671757	-0.217265	0.347917	-4.62563	1.64e-05	5.53e-05	2.7977
cg03835609	0.310598	0.494583	4.625	1.65e-05	5.53e-05	2.79553
cg25905674	0.352735	0.457708	4.62481	1.65e-05	5.53e-05	2.79486
cg04484947	0.273504	0.58	4.62434	1.65e-05	5.53e-05	2.79322
cg25206071	-0.232222	0.360208	-4.62416	1.65e-05	5.53e-05	2.79259
cg07413251	0.268547	0.58375	4.62412	1.65e-05	5.53e-05	2.79246
cg01288372	0.266068	0.483958	4.6239	1.65e-05	5.53e-05	2.79169
cg11131902	0.261368	0.51125	4.62294	1.66e-05	5.54e-05	2.78837
cg06900571	-0.28094	0.553958	-4.62278	1.66e-05	5.54e-05	2.78781
cg11501438	0.242222	0.464583	4.62213	1.66e-05	5.55e-05	2.78557
cg25678815	0.339573	0.514792	4.62172	1.67e-05	5.55e-05	2.78415
cg12523526	0.320342	0.4925	4.62155	1.67e-05	5.55e-05	2.78355
cg20665459	0.331026	0.502292	4.61968	1.68e-05	5.58e-05	2.77708
cg08228703	0.268205	0.477917	4.61955	1.68e-05	5.58e-05	2.77661
cg25968835	0.354786	0.506042	4.61936	1.68e-05	5.58e-05	2.77595
cg21159370	0.268034	0.583333	4.61853	1.69e-05	5.59e-05	2.77308
cg08581937	0.289829	0.454375	4.61808	1.69e-05	5.59e-05	2.77151
cg14134497	0.249402	0.597083	4.61609	1.7e-05	5.61e-05	2.76465
cg24985035	-0.239231	0.402292	-4.61605	1.7e-05	5.61e-05	2.76449
cg06718073	0.342564	0.625	4.61566	1.7e-05	5.61e-05	2.76313
cg14116122	0.280769	0.501458	4.61519	1.71e-05	5.61e-05	2.76153
cg10566121	0.286154	0.665833	4.61459	1.71e-05	5.61e-05	2.75943
cg20258698	-0.242735	0.295	-4.61443	1.71e-05	5.61e-05	2.75886
cg19942383	-0.230598	0.337083	-4.61418	1.71e-05	5.61e-05	2.75801
cg00996758	0.293932	0.454375	4.61411	1.71e-05	5.61e-05	2.75775
cg01295518	0.283419	0.585833	4.61408	1.71e-05	5.61e-05	2.75768
cg02432075	0.22453	0.496875	4.61393	1.72e-05	5.61e-05	2.75716
cg00196787	0.26812	0.488958	4.61385	1.72e-05	5.61e-05	2.75688
cg15985344	-0.28453	0.524375	-4.61377	1.72e-05	5.61e-05	2.75658
cg08804846	0.294701	0.395	4.61224	1.73e-05	5.61e-05	2.75129
cg24027937	0.255641	0.524375	4.61223	1.73e-05	5.61e-05	2.75125
cg21502786	0.216239	0.544583	4.61219	1.73e-05	5.61e-05	2.75111
cg13800209	0.278547	0.668542	4.61217	1.73e-05	5.61e-05	2.75106
cg24074033	0.310256	0.652083	4.61206	1.73e-05	5.61e-05	2.75067
cg26466094	0.30735	0.524167	4.61152	1.73e-05	5.62e-05	2.7488
cg09831105	0.261709	0.517083	4.61123	1.73e-05	5.62e-05	2.74778
cg26654934	0.368718	0.569583	4.61067	1.74e-05	5.62e-05	2.74586
cg08894761	0.239658	0.665833	4.61067	1.74e-05	5.62e-05	2.74586
cg18586886	0.307949	0.586875	4.6093	1.74e-05	5.64e-05	2.74112
cg27351783	-0.269145	0.476875	-4.60919	1.75e-05	5.64e-05	2.74072
cg11596580	0.276154	0.434375	4.60799	1.75e-05	5.66e-05	2.73658
cg24275315	0.214615	0.601042	4.60769	1.76e-05	5.66e-05	2.73556
cg17476101	-0.234615	0.449375	-4.60725	1.76e-05	5.66e-05	2.73401
cg21988119	0.224017	0.539792	4.60688	1.76e-05	5.66e-05	2.73274
cg07573209	0.314274	0.503125	4.6066	1.76e-05	5.66e-05	2.73177
cg11409275	0.331966	0.480833	4.60552	1.77e-05	5.67e-05	2.72802
cg19392329	0.219487	0.525	4.60501	1.77e-05	5.67e-05	2.72627
cg06007271	0.261197	0.643333	4.60491	1.77e-05	5.67e-05	2.7259
cg18210732	0.348803	0.478958	4.60477	1.77e-05	5.67e-05	2.72544
cg20196129	0.34453	0.407708	4.60466	1.77e-05	5.67e-05	2.72505
cg04970570	0.263761	0.695417	4.60348	1.78e-05	5.69e-05	2.72097
cg25842285	0.270855	0.582292	4.60301	1.79e-05	5.7e-05	2.71935
cg24680586	0.264017	0.558958	4.60272	1.79e-05	5.7e-05	2.71833
cg09168604	0.261368	0.597917	4.60229	1.79e-05	5.7e-05	2.71686
cg08079908	0.301624	0.683958	4.60186	1.79e-05	5.7e-05	2.71538
cg11230940	0.21188	0.634375	4.60164	1.79e-05	5.7e-05	2.7146
cg10903903	0.230769	0.774167	4.60054	1.8e-05	5.71e-05	2.71079
cg21787063	-0.273932	0.498542	-4.60053	1.8e-05	5.71e-05	2.71078
cg03699385	0.306752	0.574792	4.60002	1.81e-05	5.71e-05	2.70901
cg19839798	0.382222	0.571667	4.59969	1.81e-05	5.71e-05	2.70785
cg16928066	0.221709	0.457917	4.59943	1.81e-05	5.71e-05	2.70697
cg08470131	0.330598	0.4775	4.59926	1.81e-05	5.71e-05	2.70638
cg15963563	0.298632	0.357083	4.59909	1.81e-05	5.71e-05	2.70578
cg17529435	0.284017	0.571875	4.59905	1.81e-05	5.71e-05	2.70564
cg16202470	0.249744	0.469583	4.5985	1.82e-05	5.72e-05	2.70373
cg22036003	-0.259145	0.578333	-4.59812	1.82e-05	5.72e-05	2.70243
cg07916058	-0.260171	0.504167	-4.59732	1.82e-05	5.73e-05	2.69967
cg16904330	0.228632	0.646875	4.59617	1.83e-05	5.75e-05	2.69568
cg24998110	-0.209145	0.362292	-4.59559	1.84e-05	5.75e-05	2.6937
cg02966153	0.393846	0.523333	4.59538	1.84e-05	5.75e-05	2.69296
cg00981472	0.338718	0.408542	4.5951	1.84e-05	5.75e-05	2.692
cg19042459	0.323248	0.48375	4.5947	1.84e-05	5.75e-05	2.6906
cg24495585	0.22094	0.680625	4.59385	1.85e-05	5.75e-05	2.68766
cg25257677	0.238376	0.778125	4.59383	1.85e-05	5.75e-05	2.68759
cg11540007	0.253846	0.39625	4.59341	1.85e-05	5.75e-05	2.68614
cg12035092	0.313846	0.525	4.59278	1.85e-05	5.75e-05	2.68397
cg25084878	0.292479	0.53875	4.59264	1.86e-05	5.75e-05	2.68348
cg09126273	0.334103	0.484792	4.59261	1.86e-05	5.75e-05	2.68338
cg04707863	0.268974	0.475208	4.59243	1.86e-05	5.75e-05	2.68275
cg00191477	0.314872	0.4725	4.59205	1.86e-05	5.75e-05	2.68144
cg24412079	0.275043	0.614583	4.59157	1.86e-05	5.75e-05	2.67978
cg21217024	0.279573	0.576042	4.59115	1.87e-05	5.75e-05	2.67833
cg19027636	-0.219487	0.411667	-4.59084	1.87e-05	5.75e-05	2.67726
cg03711182	0.315983	0.525625	4.59077	1.87e-05	5.75e-05	2.67703
cg08750951	0.345128	0.490417	4.59073	1.87e-05	5.75e-05	2.67689
cg03918756	-0.274359	0.527083	-4.59062	1.87e-05	5.75e-05	2.67651
cg19206146	0.237607	0.7475	4.59048	1.87e-05	5.75e-05	2.67602
cg03890691	0.215812	0.769792	4.59046	1.87e-05	5.75e-05	2.67595
cg08478672	-0.201282	0.263125	-4.59001	1.87e-05	5.76e-05	2.67439
cg12300353	0.273248	0.533125	4.58934	1.88e-05	5.76e-05	2.67209
cg00460235	0.249145	0.530208	4.58915	1.88e-05	5.76e-05	2.67144
cg19755714	-0.255556	0.477917	-4.58889	1.88e-05	5.76e-05	2.67053
cg23740473	0.230171	0.484792	4.58888	1.88e-05	5.76e-05	2.6705
cg10764357	0.236068	0.492917	4.58829	1.89e-05	5.77e-05	2.66845
cg01152302	0.222393	0.539583	4.58739	1.89e-05	5.78e-05	2.66537
cg25256067	-0.233333	0.30375	-4.58715	1.89e-05	5.78e-05	2.66453
cg25688113	0.268291	0.533542	4.58646	1.9e-05	5.78e-05	2.66214
cg11775528	0.303932	0.489167	4.58616	1.9e-05	5.78e-05	2.66112
cg21487950	0.309231	0.49125	4.58607	1.9e-05	5.78e-05	2.66079
cg24162781	-0.218376	0.328125	-4.58582	1.9e-05	5.78e-05	2.65994
cg01214847	-0.24265	0.440625	-4.58567	1.9e-05	5.78e-05	2.65942
cg15180617	-0.237949	0.506667	-4.58522	1.91e-05	5.78e-05	2.65787
cg05094808	0.350769	0.498333	4.58494	1.91e-05	5.78e-05	2.65689
cg10572943	0.315726	0.502083	4.5848	1.91e-05	5.78e-05	2.65643
cg24743639	0.280769	0.368125	4.58424	1.91e-05	5.79e-05	2.6545
cg21220520	-0.221624	0.361042	-4.5837	1.92e-05	5.79e-05	2.6526
cg16561893	0.265385	0.592292	4.58352	1.92e-05	5.79e-05	2.652
cg21646598	0.265726	0.634792	4.58332	1.92e-05	5.79e-05	2.65131
cg09467508	0.292051	0.553958	4.58325	1.92e-05	5.79e-05	2.65107
cg10731073	0.349658	0.558542	4.58253	1.93e-05	5.79e-05	2.64856
cg02955631	0.281966	0.570208	4.58252	1.93e-05	5.79e-05	2.64855
cg26209005	0.222991	0.588958	4.58185	1.93e-05	5.79e-05	2.64623
cg19267252	0.26641	0.563125	4.58173	1.93e-05	5.79e-05	2.64581
cg08372619	0.29547	0.458958	4.58159	1.93e-05	5.79e-05	2.64534
cg03833948	-0.228034	0.4325	-4.58152	1.93e-05	5.79e-05	2.64507
cg19930056	0.304444	0.499583	4.58107	1.94e-05	5.8e-05	2.64354
cg24166864	0.287607	0.611458	4.58042	1.94e-05	5.8e-05	2.64129
cg17191462	0.265897	0.652708	4.57905	1.95e-05	5.81e-05	2.63657
cg25743482	-0.240769	0.377708	-4.57866	1.95e-05	5.81e-05	2.63521
cg20927731	0.213333	0.61	4.57861	1.95e-05	5.81e-05	2.63505
cg05756094	-0.245641	0.507083	-4.57842	1.96e-05	5.81e-05	2.6344
cg16637019	0.311453	0.550833	4.57836	1.96e-05	5.81e-05	2.63419
cg22325703	0.222991	0.468958	4.57811	1.96e-05	5.81e-05	2.63334
cg09498146	0.343932	0.471667	4.57802	1.96e-05	5.81e-05	2.63302
cg18237607	0.279744	0.517292	4.57787	1.96e-05	5.81e-05	2.63249
cg09556826	0.262564	0.646667	4.57656	1.97e-05	5.83e-05	2.62798
cg24583770	0.221709	0.494583	4.57626	1.97e-05	5.83e-05	2.62695
cg09556286	-0.237692	0.330208	-4.57614	1.97e-05	5.83e-05	2.62652
cg06025835	0.271111	0.445833	4.57567	1.98e-05	5.84e-05	2.62489
cg24844211	-0.266154	0.48375	-4.57511	1.98e-05	5.84e-05	2.62296
cg10548708	-0.215897	0.444583	-4.57505	1.98e-05	5.84e-05	2.62277
cg07376134	0.258291	0.482083	4.57411	1.99e-05	5.86e-05	2.61953
cg08550785	0.328034	0.502083	4.57315	1.99e-05	5.87e-05	2.61621
cg18097532	0.226496	0.482917	4.57314	1.99e-05	5.87e-05	2.61618
cg10019132	0.322991	0.416875	4.57259	2e-05	5.87e-05	2.61427
cg27351358	0.285897	0.515625	4.57257	2e-05	5.87e-05	2.61423
cg17887364	-0.24188	0.514583	-4.57139	2.01e-05	5.88e-05	2.61016
cg23210852	0.220769	0.509375	4.57094	2.01e-05	5.88e-05	2.6086
cg00481629	0.212222	0.546875	4.57089	2.01e-05	5.88e-05	2.60844
cg27658416	0.356496	0.488542	4.57088	2.01e-05	5.88e-05	2.60838
cg24368383	0.284701	0.533542	4.57007	2.02e-05	5.88e-05	2.6056
cg25923609	0.24265	0.696042	4.56981	2.02e-05	5.88e-05	2.60472
cg17149655	0.224444	0.447917	4.56976	2.02e-05	5.88e-05	2.60455
cg09834343	-0.278803	0.557917	-4.56949	2.02e-05	5.88e-05	2.60359
cg10196720	0.235812	0.609375	4.56902	2.02e-05	5.88e-05	2.60197
cg05773207	-0.24641	0.456458	-4.56898	2.02e-05	5.88e-05	2.60184
cg27169860	-0.264444	0.369583	-4.56888	2.03e-05	5.88e-05	2.60151
cg13215970	0.22188	0.635833	4.56885	2.03e-05	5.88e-05	2.6014
cg12221475	0.289316	0.603958	4.56801	2.03e-05	5.89e-05	2.5985
cg21302194	0.224017	0.426458	4.56746	2.04e-05	5.89e-05	2.59661
cg00043819	0.205128	0.413333	4.56744	2.04e-05	5.89e-05	2.59654
cg21319932	0.265983	0.608333	4.5672	2.04e-05	5.89e-05	2.59572
cg04260368	0.30094	0.532292	4.56672	2.04e-05	5.9e-05	2.59405
cg15424989	-0.281709	0.42	-4.56653	2.04e-05	5.9e-05	2.59339
cg00099427	-0.219316	0.272917	-4.56631	2.04e-05	5.9e-05	2.59265
cg00980319	0.273077	0.595208	4.56578	2.05e-05	5.9e-05	2.59083
cg05791136	0.233162	0.518333	4.56486	2.06e-05	5.92e-05	2.58764
cg03199564	0.291795	0.60375	4.56418	2.06e-05	5.92e-05	2.5853
cg15511490	0.317179	0.584375	4.56416	2.06e-05	5.92e-05	2.58525
cg19333963	0.326154	0.421667	4.56406	2.06e-05	5.92e-05	2.58488
cg19224164	0.301538	0.481667	4.56303	2.07e-05	5.93e-05	2.58136
cg12950441	0.243675	0.496875	4.56256	2.07e-05	5.93e-05	2.57971
cg13336665	0.212906	0.751875	4.56241	2.07e-05	5.93e-05	2.5792
cg25392700	0.266752	0.455625	4.56235	2.07e-05	5.93e-05	2.579
cg20859731	0.204615	0.702917	4.56201	2.08e-05	5.93e-05	2.57784
cg11795222	0.238718	0.553958	4.56188	2.08e-05	5.93e-05	2.5774
cg24686610	0.289487	0.598542	4.56156	2.08e-05	5.93e-05	2.5763
cg18781031	-0.224359	0.321042	-4.5612	2.08e-05	5.94e-05	2.57504
cg02099543	0.34359	0.625833	4.56066	2.09e-05	5.94e-05	2.57319
cg12787571	-0.216239	0.27875	-4.56046	2.09e-05	5.94e-05	2.57251
cg08591091	0.248889	0.323333	4.55833	2.11e-05	5.98e-05	2.56518
cg08113245	0.332564	0.460208	4.55816	2.11e-05	5.98e-05	2.56457
cg21139392	0.364701	0.541875	4.55763	2.11e-05	5.98e-05	2.56274
cg23955431	0.269573	0.514583	4.5576	2.11e-05	5.98e-05	2.56267
cg07385423	0.265812	0.627083	4.55701	2.12e-05	5.98e-05	2.56064
cg12220663	-0.254017	0.4625	-4.55694	2.12e-05	5.98e-05	2.5604
cg16781264	0.296068	0.595	4.55693	2.12e-05	5.98e-05	2.56034
cg21865533	0.224188	0.341042	4.55598	2.12e-05	5.99e-05	2.55706
cg22452837	0.288632	0.652292	4.55525	2.13e-05	5.99e-05	2.55456
cg06072021	0.287521	0.585833	4.55508	2.13e-05	5.99e-05	2.55397
cg03985360	-0.247778	0.406458	-4.55505	2.13e-05	5.99e-05	2.55389
cg20646280	0.240342	0.5575	4.55502	2.13e-05	5.99e-05	2.55378
cg24186674	0.301966	0.523125	4.55492	2.13e-05	5.99e-05	2.55344
cg20022122	-0.211624	0.475833	-4.55476	2.13e-05	5.99e-05	2.55289
cg17429382	0.231282	0.48125	4.55471	2.13e-05	5.99e-05	2.55272
cg00601387	-0.254957	0.517292	-4.55437	2.14e-05	5.99e-05	2.55154
cg05821789	0.242222	0.62125	4.55351	2.14e-05	5.99e-05	2.54858
cg04932551	-0.228547	0.132083	-4.55328	2.14e-05	5.99e-05	2.5478
cg04495995	0.29	0.542292	4.5532	2.15e-05	5.99e-05	2.5475
cg19495714	0.261624	0.738125	4.55313	2.15e-05	5.99e-05	2.54728
cg02077558	-0.23453	0.431667	-4.55312	2.15e-05	5.99e-05	2.54723
cg19365062	0.370171	0.608542	4.5523	2.15e-05	6e-05	2.54443
cg12563372	0.233248	0.657292	4.55173	2.16e-05	6.01e-05	2.54245
cg16335762	0.222991	0.745625	4.55124	2.16e-05	6.01e-05	2.54078
cg22699074	0.213419	0.612292	4.55059	2.17e-05	6.01e-05	2.53854
cg18503679	0.237521	0.515208	4.55057	2.17e-05	6.01e-05	2.53847
cg08122885	0.267778	0.496458	4.55051	2.17e-05	6.01e-05	2.53825
cg24924091	0.341111	0.412708	4.5492	2.18e-05	6.04e-05	2.53377
cg17536071	-0.268376	0.524167	-4.54834	2.18e-05	6.05e-05	2.53081
cg04140663	0.231538	0.721458	4.54783	2.19e-05	6.05e-05	2.52906
cg09892671	-0.245128	0.444167	-4.54781	2.19e-05	6.05e-05	2.52898
cg00024280	0.260085	0.440208	4.54713	2.19e-05	6.06e-05	2.52664
cg11518846	0.228632	0.466875	4.5467	2.2e-05	6.07e-05	2.52516
cg04545136	0.236068	0.539583	4.54631	2.2e-05	6.07e-05	2.52381
cg12017911	0.264444	0.47375	4.5462	2.2e-05	6.07e-05	2.52344
cg15002294	0.275983	0.636458	4.54604	2.2e-05	6.07e-05	2.52291
cg00418282	0.251795	0.504583	4.54472	2.21e-05	6.09e-05	2.51836
cg14820199	0.253333	0.629167	4.54467	2.21e-05	6.09e-05	2.5182
cg08048222	0.32	0.53	4.54325	2.23e-05	6.11e-05	2.51332
cg14634534	0.231282	0.537917	4.54303	2.23e-05	6.11e-05	2.51256
cg10911913	0.372479	0.437083	4.54281	2.23e-05	6.11e-05	2.51179
cg21692846	0.304872	0.461042	4.54263	2.23e-05	6.11e-05	2.51117
cg11855526	0.325556	0.585625	4.54215	2.23e-05	6.11e-05	2.50952
cg08828403	0.290598	0.401667	4.54177	2.24e-05	6.12e-05	2.50822
cg02120582	0.300085	0.529375	4.54003	2.25e-05	6.14e-05	2.50226
cg10039188	0.202906	0.48375	4.54001	2.25e-05	6.14e-05	2.50219
cg08276295	0.223333	0.668125	4.53991	2.25e-05	6.14e-05	2.50184
cg04065338	0.22812	0.556458	4.53966	2.25e-05	6.14e-05	2.50098
cg00714184	0.234444	0.499375	4.53939	2.26e-05	6.14e-05	2.50004
cg20267521	0.329145	0.531875	4.53927	2.26e-05	6.14e-05	2.49963
cg19975800	-0.208547	0.348333	-4.53891	2.26e-05	6.14e-05	2.49842
cg13763061	0.335726	0.545	4.53876	2.26e-05	6.14e-05	2.49787
cg06371502	0.325385	0.431042	4.53867	2.26e-05	6.14e-05	2.49758
cg05083852	-0.303333	0.270208	-4.53835	2.27e-05	6.14e-05	2.49649
cg03527919	0.292051	0.397292	4.5381	2.27e-05	6.14e-05	2.49561
cg15442792	-0.252735	0.433542	-4.53769	2.27e-05	6.15e-05	2.49421
cg12744820	0.223504	0.672708	4.53676	2.28e-05	6.16e-05	2.49102
cg17641861	0.311795	0.59	4.53618	2.28e-05	6.17e-05	2.48903
cg22572159	0.283504	0.618125	4.53574	2.29e-05	6.17e-05	2.48752
cg14076258	-0.208034	0.305417	-4.53547	2.29e-05	6.17e-05	2.48659
cg16793173	-0.257692	0.483958	-4.53526	2.29e-05	6.17e-05	2.48586
cg18122419	0.306154	0.44875	4.53461	2.3e-05	6.18e-05	2.48364
cg00323965	0.320342	0.449167	4.53402	2.3e-05	6.19e-05	2.48162
cg17099397	0.266068	0.557292	4.53398	2.3e-05	6.19e-05	2.48146
cg21383810	0.221197	0.660833	4.53361	2.31e-05	6.19e-05	2.4802
cg15603568	0.242308	0.670208	4.53338	2.31e-05	6.19e-05	2.47941
cg09504322	0.254786	0.551458	4.5325	2.31e-05	6.2e-05	2.47639
cg24297049	0.223504	0.682708	4.53171	2.32e-05	6.21e-05	2.47368
cg17817168	0.209316	0.682292	4.53158	2.32e-05	6.21e-05	2.47325
cg05545132	0.218803	0.496667	4.53117	2.33e-05	6.21e-05	2.47183
cg07629996	0.240427	0.596458	4.53107	2.33e-05	6.21e-05	2.47149
cg11789740	0.227607	0.529375	4.53103	2.33e-05	6.21e-05	2.47136
cg26678217	-0.243162	0.396875	-4.53086	2.33e-05	6.21e-05	2.47075
cg25017369	-0.213504	0.432083	-4.53041	2.33e-05	6.21e-05	2.46922
cg02434121	0.206667	0.68125	4.5297	2.34e-05	6.22e-05	2.46678
cg06672696	-0.227436	0.491875	-4.52968	2.34e-05	6.22e-05	2.46672
cg02135083	-0.300342	0.537083	-4.52952	2.34e-05	6.22e-05	2.46617
cg05292954	0.244872	0.588958	4.52861	2.35e-05	6.23e-05	2.46305
cg15827779	0.216496	0.751458	4.52852	2.35e-05	6.23e-05	2.46274
cg01996714	0.289487	0.368542	4.52842	2.35e-05	6.23e-05	2.46241
cg16897216	-0.272137	0.48	-4.52815	2.35e-05	6.23e-05	2.46148
cg16515238	0.326496	0.6675	4.52771	2.36e-05	6.23e-05	2.45997
cg24890045	-0.282479	0.419375	-4.52696	2.36e-05	6.24e-05	2.4574
cg26106778	0.223162	0.536875	4.52514	2.38e-05	6.28e-05	2.45114
cg02781618	0.233077	0.566042	4.52483	2.38e-05	6.28e-05	2.45008
cg07157169	-0.212137	0.41875	-4.52471	2.38e-05	6.28e-05	2.44968
cg05427966	0.32641	0.518542	4.52442	2.38e-05	6.28e-05	2.44868
cg02120774	0.299915	0.611458	4.52438	2.38e-05	6.28e-05	2.44856
cg07944405	-0.228291	0.478958	-4.52409	2.39e-05	6.28e-05	2.44754
cg10097215	-0.241624	0.464792	-4.52316	2.4e-05	6.29e-05	2.44435
cg07891457	-0.215299	0.487292	-4.5228	2.4e-05	6.3e-05	2.44313
cg17471928	0.214701	0.603333	4.5226	2.4e-05	6.3e-05	2.44243
cg06481168	0.344444	0.505417	4.52242	2.4e-05	6.3e-05	2.44183
cg20291091	0.319573	0.621875	4.52177	2.41e-05	6.31e-05	2.43958
cg14800014	-0.215043	0.3975	-4.52097	2.41e-05	6.32e-05	2.43684
cg20162381	0.269829	0.608125	4.51976	2.43e-05	6.34e-05	2.43271
cg18875371	0.251709	0.558958	4.51824	2.44e-05	6.37e-05	2.42751
cg20012008	0.276667	0.394792	4.51797	2.44e-05	6.37e-05	2.42658
cg00831929	0.270598	0.385417	4.51745	2.45e-05	6.38e-05	2.4248
cg01978544	0.285641	0.352083	4.51707	2.45e-05	6.38e-05	2.42349
cg02450613	0.268034	0.453333	4.51674	2.45e-05	6.38e-05	2.42235
cg04844564	0.220598	0.544792	4.51664	2.45e-05	6.38e-05	2.42204
cg26929700	0.216325	0.773542	4.51647	2.45e-05	6.38e-05	2.42143
cg12792180	0.222137	0.649375	4.51622	2.46e-05	6.38e-05	2.42059
cg19719391	-0.201795	0.396042	-4.51622	2.46e-05	6.38e-05	2.42059
cg10794058	0.271795	0.3775	4.51587	2.46e-05	6.38e-05	2.41938
cg25086136	0.225043	0.413958	4.51374	2.48e-05	6.4e-05	2.4121
cg10605520	0.334188	0.427083	4.51371	2.48e-05	6.4e-05	2.41199
cg15314855	-0.226752	0.393542	-4.51357	2.48e-05	6.4e-05	2.41152
cg06159352	0.226239	0.632708	4.51349	2.48e-05	6.4e-05	2.41125
cg24252925	0.308974	0.511042	4.51342	2.48e-05	6.4e-05	2.411
cg14617608	-0.246239	0.487708	-4.51336	2.48e-05	6.4e-05	2.41079
cg15556502	0.225812	0.517917	4.51252	2.49e-05	6.42e-05	2.4079
cg17031751	0.264872	0.535208	4.51245	2.49e-05	6.42e-05	2.40768
cg24799947	-0.207009	0.52625	-4.51219	2.49e-05	6.42e-05	2.40677
cg19355555	0.201966	0.711875	4.51158	2.5e-05	6.42e-05	2.40471
cg11013726	0.204957	0.572083	4.51152	2.5e-05	6.42e-05	2.4045
cg13186884	0.238205	0.580208	4.51096	2.5e-05	6.43e-05	2.40258
cg13453374	0.311282	0.50625	4.51043	2.51e-05	6.43e-05	2.40075
cg23600322	-0.246667	0.37625	-4.51017	2.51e-05	6.43e-05	2.39986
cg02486855	-0.246667	0.282917	-4.51007	2.51e-05	6.43e-05	2.39952
cg03383382	0.266496	0.472083	4.50975	2.52e-05	6.43e-05	2.39842
cg12027636	0.307949	0.453542	4.50936	2.52e-05	6.43e-05	2.39709
cg08361684	0.314359	0.442083	4.5093	2.52e-05	6.43e-05	2.39691
cg11601523	0.292479	0.515417	4.50928	2.52e-05	6.43e-05	2.39683
cg22891595	-0.202393	0.356667	-4.50924	2.52e-05	6.43e-05	2.39669
cg26963356	0.295897	0.577083	4.50855	2.53e-05	6.43e-05	2.39432
cg05517976	-0.224274	0.47	-4.50853	2.53e-05	6.43e-05	2.39426
cg13653144	0.255897	0.49125	4.50837	2.53e-05	6.43e-05	2.39372
cg24214152	0.307949	0.443542	4.50824	2.53e-05	6.43e-05	2.39326
cg18321548	0.232821	0.499167	4.50789	2.53e-05	6.43e-05	2.39206
cg03648711	0.326154	0.391667	4.50675	2.54e-05	6.45e-05	2.38816
cg08314781	-0.223504	0.413958	-4.5067	2.54e-05	6.45e-05	2.38801
cg23998645	0.308718	0.540833	4.50663	2.54e-05	6.45e-05	2.38776
cg25524350	0.298974	0.40625	4.506	2.55e-05	6.46e-05	2.38559
cg27360326	0.269915	0.56375	4.50527	2.56e-05	6.47e-05	2.38309
cg17872757	0.263077	0.65375	4.50512	2.56e-05	6.47e-05	2.3826
cg23522601	0.255128	0.520625	4.50479	2.56e-05	6.47e-05	2.38147
cg18133957	0.236581	0.703333	4.50431	2.57e-05	6.47e-05	2.37983
cg04262140	0.284359	0.537708	4.50399	2.57e-05	6.47e-05	2.37871
cg23989821	0.242479	0.651458	4.50393	2.57e-05	6.47e-05	2.37854
cg14255981	-0.246154	0.543333	-4.50313	2.58e-05	6.48e-05	2.3758
cg16423505	0.318889	0.493542	4.50255	2.58e-05	6.48e-05	2.3738
cg18044663	0.261624	0.528125	4.50253	2.58e-05	6.48e-05	2.37373
cg11594622	-0.238718	0.446042	-4.50251	2.58e-05	6.48e-05	2.37366
cg04064032	-0.214188	0.41375	-4.5024	2.58e-05	6.48e-05	2.37331
cg02521102	0.23265	0.547917	4.50163	2.59e-05	6.49e-05	2.37066
cg22968966	0.216752	0.581667	4.50152	2.59e-05	6.49e-05	2.37029
cg17834155	0.328718	0.587083	4.50079	2.6e-05	6.5e-05	2.36779
cg08965235	0.21453	0.642083	4.50077	2.6e-05	6.5e-05	2.3677
cg04902729	0.244274	0.70625	4.49941	2.61e-05	6.53e-05	2.36306
cg23727983	0.230171	0.618125	4.49796	2.63e-05	6.55e-05	2.35812
cg23936463	0.282906	0.50875	4.49769	2.63e-05	6.55e-05	2.35718
cg16528511	0.339658	0.500417	4.49741	2.63e-05	6.55e-05	2.35622
cg25112312	0.262479	0.507708	4.4974	2.63e-05	6.55e-05	2.35619
cg10283871	-0.281624	0.492292	-4.49711	2.63e-05	6.55e-05	2.35521
cg10430205	-0.246752	0.483958	-4.49705	2.64e-05	6.55e-05	2.35501
cg15049968	0.263675	0.496458	4.49671	2.64e-05	6.55e-05	2.35383
cg07978472	0.229402	0.5775	4.49664	2.64e-05	6.55e-05	2.35361
cg00909646	0.255556	0.44875	4.49604	2.64e-05	6.55e-05	2.35156
cg19015997	-0.210256	0.409167	-4.49599	2.65e-05	6.55e-05	2.35138
cg11827910	0.238462	0.690417	4.49591	2.65e-05	6.55e-05	2.35111
cg19245120	-0.232308	0.474583	-4.4954	2.65e-05	6.56e-05	2.34938
cg23218363	-0.224359	0.457708	-4.49523	2.65e-05	6.56e-05	2.34878
cg11605903	0.232991	0.637083	4.49487	2.66e-05	6.56e-05	2.34755
cg01466348	-0.251453	0.444583	-4.49424	2.66e-05	6.57e-05	2.34541
cg20925841	0.353162	0.5925	4.49413	2.66e-05	6.57e-05	2.34502
cg20498414	0.342051	0.487917	4.49384	2.67e-05	6.57e-05	2.34403
cg18947801	0.22906	0.585	4.4932	2.67e-05	6.58e-05	2.34186
cg17181043	-0.236325	0.403542	-4.49295	2.67e-05	6.58e-05	2.341
cg17032989	-0.247265	0.536875	-4.49281	2.68e-05	6.58e-05	2.34053
cg23148701	0.249487	0.549375	4.49268	2.68e-05	6.58e-05	2.34008
cg12379948	0.356923	0.436667	4.49244	2.68e-05	6.58e-05	2.33924
cg16014085	0.211026	0.708125	4.49185	2.69e-05	6.59e-05	2.33723
cg18991165	-0.214274	0.388125	-4.49091	2.69e-05	6.6e-05	2.33403
cg09329564	0.278291	0.475	4.49085	2.7e-05	6.6e-05	2.33381
cg22032521	0.254444	0.512292	4.4904	2.7e-05	6.61e-05	2.33229
cg13225177	0.298718	0.502708	4.48998	2.7e-05	6.61e-05	2.33085
cg06340552	0.307863	0.497917	4.48983	2.71e-05	6.61e-05	2.33034
cg14839351	0.280855	0.407083	4.48869	2.72e-05	6.63e-05	2.32646
cg02023345	0.24547	0.535	4.4886	2.72e-05	6.63e-05	2.32616
cg10725316	0.213077	0.473125	4.4883	2.72e-05	6.63e-05	2.32513
cg05627639	0.314359	0.555417	4.48758	2.73e-05	6.63e-05	2.32265
cg06419748	-0.228974	0.577292	-4.48746	2.73e-05	6.63e-05	2.32227
cg07054095	0.236325	0.499792	4.48731	2.73e-05	6.63e-05	2.32174
cg05118638	0.327094	0.593542	4.48695	2.73e-05	6.63e-05	2.3205
cg24708471	0.316068	0.607917	4.48684	2.74e-05	6.63e-05	2.32013
cg17238677	-0.256667	0.451458	-4.4868	2.74e-05	6.63e-05	2.32001
cg00937263	0.245726	0.481875	4.48661	2.74e-05	6.63e-05	2.31936
cg06300886	-0.264444	0.48625	-4.48635	2.74e-05	6.63e-05	2.31847
cg24657817	0.254957	0.529375	4.48633	2.74e-05	6.63e-05	2.31841
cg10078687	0.263932	0.503333	4.48574	2.75e-05	6.63e-05	2.3164
cg04270835	0.301453	0.489375	4.48573	2.75e-05	6.63e-05	2.31635
cg17296166	0.265897	0.486042	4.48563	2.75e-05	6.63e-05	2.316
cg06062940	0.239573	0.500208	4.48519	2.75e-05	6.63e-05	2.31449
cg10698355	0.256581	0.419583	4.48516	2.75e-05	6.63e-05	2.31439
cg01601746	0.242564	0.487083	4.48479	2.76e-05	6.63e-05	2.31315
cg20729813	0.253248	0.686875	4.48467	2.76e-05	6.63e-05	2.31272
cg01252713	-0.270427	0.495833	-4.48419	2.76e-05	6.63e-05	2.3111
cg23524195	0.288974	0.484792	4.48409	2.76e-05	6.63e-05	2.31075
cg10182317	0.204444	0.671667	4.48386	2.77e-05	6.63e-05	2.30997
cg06518271	-0.22265	0.460208	-4.48359	2.77e-05	6.63e-05	2.30905
cg18156601	0.202564	0.617917	4.48342	2.77e-05	6.63e-05	2.30846
cg08729318	0.265299	0.543333	4.48314	2.77e-05	6.63e-05	2.3075
cg10318258	-0.206239	0.396875	-4.48261	2.78e-05	6.63e-05	2.3057
cg27355456	0.268718	0.348333	4.48257	2.78e-05	6.63e-05	2.30557
cg09979256	0.313932	0.503958	4.48208	2.78e-05	6.63e-05	2.30388
cg08944430	0.326752	0.551042	4.48145	2.79e-05	6.63e-05	2.30176
cg15753746	0.256581	0.599583	4.48145	2.79e-05	6.63e-05	2.30175
cg05359130	0.299915	0.581458	4.48121	2.79e-05	6.63e-05	2.30094
cg14758680	0.242821	0.553958	4.48118	2.79e-05	6.63e-05	2.30082
cg07594209	0.346496	0.497083	4.481	2.79e-05	6.63e-05	2.3002
cg24319381	0.245128	0.6325	4.48072	2.8e-05	6.63e-05	2.29926
cg13692476	0.312137	0.579167	4.48068	2.8e-05	6.63e-05	2.29911
cg05203877	0.245812	0.500833	4.47962	2.81e-05	6.63e-05	2.29551
cg12092090	0.334872	0.542083	4.47951	2.81e-05	6.63e-05	2.29511
cg02227292	0.260427	0.716042	4.47939	2.81e-05	6.63e-05	2.29473
cg12432010	0.201624	0.536042	4.47932	2.81e-05	6.63e-05	2.2945
cg26520012	0.260342	0.540417	4.47924	2.81e-05	6.63e-05	2.29422
cg11957331	0.266581	0.577708	4.47916	2.81e-05	6.63e-05	2.29394
cg17971936	0.309658	0.499375	4.47915	2.81e-05	6.63e-05	2.29389
cg09440289	0.274701	0.39875	4.47912	2.81e-05	6.63e-05	2.29379
cg15248835	0.312906	0.603125	4.47911	2.81e-05	6.63e-05	2.29378
cg00433296	0.20735	0.809583	4.47862	2.82e-05	6.63e-05	2.2921
cg07870982	0.228376	0.386667	4.47853	2.82e-05	6.63e-05	2.2918
cg15983072	-0.27	0.450625	-4.47853	2.82e-05	6.63e-05	2.2918
cg02711212	-0.225128	0.440417	-4.47737	2.83e-05	6.63e-05	2.28785
cg15190742	0.247949	0.464792	4.47719	2.83e-05	6.63e-05	2.28721
cg09192940	-0.217265	0.37125	-4.47716	2.83e-05	6.63e-05	2.28711
cg10022722	0.292393	0.569792	4.47713	2.83e-05	6.63e-05	2.28702
cg00687686	0.302906	0.561667	4.47701	2.84e-05	6.63e-05	2.28662
cg26162616	0.213761	0.471458	4.47698	2.84e-05	6.63e-05	2.28652
cg24886257	0.253419	0.654792	4.47694	2.84e-05	6.63e-05	2.28637
cg09224689	0.313761	0.489375	4.47689	2.84e-05	6.63e-05	2.28619
cg21455438	0.232821	0.519167	4.47684	2.84e-05	6.63e-05	2.28604
cg13777292	0.21188	0.717708	4.47669	2.84e-05	6.63e-05	2.2855
cg07360792	0.292308	0.440833	4.4766	2.84e-05	6.63e-05	2.28521
cg06913345	-0.211795	0.364583	-4.47641	2.84e-05	6.63e-05	2.28456
cg04548096	-0.26812	0.451042	-4.47629	2.84e-05	6.63e-05	2.28415
cg05142617	0.226325	0.578333	4.47604	2.85e-05	6.63e-05	2.2833
cg14197169	0.303932	0.5025	4.4753	2.85e-05	6.64e-05	2.28079
cg04011940	-0.264359	0.461875	-4.47528	2.85e-05	6.64e-05	2.28071
cg10157926	-0.246923	0.552708	-4.47526	2.85e-05	6.64e-05	2.28063
cg01808708	-0.26	0.44875	-4.47511	2.85e-05	6.64e-05	2.28013
cg12087412	0.26547	0.56125	4.47419	2.86e-05	6.65e-05	2.27699
cg07515422	0.276496	0.606875	4.47416	2.86e-05	6.65e-05	2.2769
cg01446950	0.25812	0.5875	4.47399	2.87e-05	6.65e-05	2.27632
cg17673237	0.255897	0.497917	4.47325	2.87e-05	6.66e-05	2.2738
cg16566400	0.240085	0.600625	4.47244	2.88e-05	6.66e-05	2.27103
cg09495977	0.26265	0.468958	4.47231	2.88e-05	6.66e-05	2.27058
cg19495308	-0.20265	0.313125	-4.47223	2.88e-05	6.66e-05	2.2703
cg25340711	-0.24188	0.337917	-4.47212	2.89e-05	6.66e-05	2.26993
cg01185433	0.215983	0.541042	4.47211	2.89e-05	6.66e-05	2.26992
cg08624180	0.264444	0.61375	4.47194	2.89e-05	6.66e-05	2.26934
cg07831417	0.223248	0.499167	4.47131	2.89e-05	6.67e-05	2.26718
cg14346208	0.313846	0.465	4.47043	2.9e-05	6.69e-05	2.2642
cg01072217	0.264103	0.484583	4.47038	2.9e-05	6.69e-05	2.26401
cg27313572	0.281282	0.411875	4.46979	2.91e-05	6.69e-05	2.262
cg11687406	0.343504	0.360208	4.46971	2.91e-05	6.69e-05	2.26174
cg21483415	-0.23641	0.547917	-4.46935	2.92e-05	6.7e-05	2.26051
cg18920423	0.266752	0.442292	4.46872	2.92e-05	6.7e-05	2.25836
cg10646968	-0.270085	0.531667	-4.46802	2.93e-05	6.7e-05	2.25599
cg20203352	0.34547	0.412917	4.46788	2.93e-05	6.7e-05	2.25552
cg02336762	0.211111	0.54375	4.46766	2.93e-05	6.7e-05	2.25474
cg16258657	-0.257009	0.335625	-4.46764	2.93e-05	6.7e-05	2.25469
cg24613906	-0.200513	0.337083	-4.46764	2.93e-05	6.7e-05	2.25468
cg23779047	0.330256	0.608333	4.46741	2.94e-05	6.7e-05	2.25389
cg16827459	0.30906	0.436667	4.46734	2.94e-05	6.7e-05	2.25366
cg05659947	-0.206154	0.399167	-4.46732	2.94e-05	6.7e-05	2.25359
cg25523509	0.275641	0.510625	4.46701	2.94e-05	6.7e-05	2.25253
cg18561589	0.257949	0.509583	4.4667	2.94e-05	6.71e-05	2.25149
cg14613979	-0.201026	0.49	-4.466	2.95e-05	6.72e-05	2.24911
cg01545587	0.327607	0.627292	4.46596	2.95e-05	6.72e-05	2.24897
cg01076217	-0.262308	0.416875	-4.46561	2.96e-05	6.72e-05	2.24779
cg24083469	0.285812	0.456667	4.46552	2.96e-05	6.72e-05	2.24745
cg07257441	0.280684	0.395833	4.46432	2.97e-05	6.74e-05	2.24339
cg18182111	0.227265	0.616875	4.46394	2.97e-05	6.74e-05	2.24209
cg25496678	0.236239	0.620833	4.4637	2.98e-05	6.75e-05	2.24129
cg24708254	-0.26094	0.566875	-4.4631	2.98e-05	6.75e-05	2.23923
cg27390819	0.255214	0.52625	4.46303	2.98e-05	6.75e-05	2.23899
cg25840208	0.342222	0.5125	4.46295	2.98e-05	6.75e-05	2.23873
cg03953626	0.291197	0.597708	4.4624	2.99e-05	6.76e-05	2.23683
cg10425861	0.244274	0.592917	4.46229	2.99e-05	6.76e-05	2.23647
cg05179921	-0.240085	0.509375	-4.46197	2.99e-05	6.76e-05	2.23539
cg11124080	0.229231	0.472917	4.46115	3e-05	6.77e-05	2.2326
cg23519626	0.206239	0.696458	4.46053	3.01e-05	6.78e-05	2.23047
cg01108118	0.24359	0.54125	4.46021	3.01e-05	6.78e-05	2.22939
cg15071463	-0.223077	0.44875	-4.46008	3.02e-05	6.78e-05	2.22895
cg10379890	0.209915	0.565	4.45983	3.02e-05	6.78e-05	2.22809
cg26282384	0.233846	0.663333	4.45973	3.02e-05	6.78e-05	2.22778
cg14119999	0.269402	0.543333	4.45943	3.02e-05	6.78e-05	2.22674
cg11060604	-0.212564	0.457292	-4.45934	3.02e-05	6.78e-05	2.22644
cg18947739	0.316239	0.439167	4.45915	3.03e-05	6.78e-05	2.22579
cg03024760	0.245128	0.639167	4.45822	3.04e-05	6.8e-05	2.22262
cg09092054	0.271282	0.527083	4.45728	3.05e-05	6.82e-05	2.21942
cg00412368	0.291111	0.645417	4.45572	3.06e-05	6.85e-05	2.21413
cg03873281	-0.21735	0.398958	-4.45475	3.07e-05	6.87e-05	2.21083
cg05339695	0.249658	0.583958	4.45428	3.08e-05	6.88e-05	2.20924
cg11450750	0.307949	0.480208	4.45412	3.08e-05	6.88e-05	2.20868
cg11480800	0.257265	0.577917	4.45386	3.08e-05	6.88e-05	2.2078
cg02428178	-0.21359	0.289792	-4.45374	3.09e-05	6.88e-05	2.2074
cg19396878	0.237094	0.557083	4.4537	3.09e-05	6.88e-05	2.20725
cg00792849	0.201197	0.56125	4.45321	3.09e-05	6.88e-05	2.2056
cg07244783	-0.228974	0.563958	-4.45288	3.1e-05	6.88e-05	2.20446
cg19808978	0.212222	0.526875	4.45227	3.1e-05	6.88e-05	2.20241
cg25032336	0.259402	0.568542	4.45215	3.1e-05	6.88e-05	2.20199
cg24041078	0.332735	0.501458	4.45197	3.11e-05	6.88e-05	2.20138
cg02346342	-0.209487	0.319792	-4.4519	3.11e-05	6.88e-05	2.20113
cg03779241	0.307692	0.543333	4.45174	3.11e-05	6.88e-05	2.2006
cg03748376	0.258291	0.605417	4.45163	3.11e-05	6.88e-05	2.20021
cg22932815	0.33735	0.555208	4.45161	3.11e-05	6.88e-05	2.20016
cg20388823	0.299487	0.64	4.45138	3.11e-05	6.88e-05	2.19936
cg01419567	0.270427	0.4875	4.45103	3.12e-05	6.88e-05	2.19819
cg21899374	-0.245043	0.359792	-4.45064	3.12e-05	6.88e-05	2.19685
cg09438147	0.285128	0.551667	4.45016	3.13e-05	6.88e-05	2.19522
cg27100436	0.243675	0.403542	4.45015	3.13e-05	6.88e-05	2.1952
cg06907033	-0.24906	0.545417	-4.45015	3.13e-05	6.88e-05	2.1952
cg21698310	0.200855	0.53875	4.44985	3.13e-05	6.88e-05	2.19418
cg22853371	0.234786	0.451875	4.44983	3.13e-05	6.88e-05	2.19412
cg27567430	0.235641	0.624792	4.4498	3.13e-05	6.88e-05	2.194
cg04865716	0.225128	0.419583	4.44956	3.13e-05	6.89e-05	2.19318
cg17949969	0.238547	0.676042	4.44938	3.14e-05	6.89e-05	2.19257
cg25824236	-0.241282	0.320625	-4.44872	3.14e-05	6.9e-05	2.19033
cg17945419	0.292308	0.384167	4.44825	3.15e-05	6.9e-05	2.18874
cg03365311	0.207692	0.492083	4.44812	3.15e-05	6.9e-05	2.18831
cg25531341	-0.234103	0.386458	-4.44722	3.16e-05	6.92e-05	2.18523
cg22888418	0.24265	0.459375	4.44718	3.16e-05	6.92e-05	2.1851
cg14336011	0.28359	0.477083	4.44553	3.18e-05	6.95e-05	2.17951
cg20299703	0.214359	0.684167	4.44544	3.18e-05	6.95e-05	2.1792
cg09556043	0.203675	0.567708	4.44539	3.18e-05	6.95e-05	2.17901
cg16422931	-0.231624	0.529583	-4.44512	3.18e-05	6.95e-05	2.17812
cg15808008	-0.200769	0.460208	-4.44453	3.19e-05	6.96e-05	2.17612
cg11610754	0.302821	0.509375	4.44377	3.2e-05	6.97e-05	2.17354
cg11250081	0.245983	0.552083	4.44352	3.2e-05	6.97e-05	2.17268
cg07051329	0.299145	0.5175	4.44269	3.21e-05	6.99e-05	2.16987
cg10146203	0.219231	0.614792	4.44244	3.22e-05	6.99e-05	2.16901
cg10966580	0.20453	0.600625	4.44224	3.22e-05	6.99e-05	2.16834
cg08263750	0.220256	0.772292	4.44219	3.22e-05	6.99e-05	2.16817
cg18872321	0.296068	0.378333	4.44197	3.22e-05	6.99e-05	2.16741
cg15640375	0.256068	0.489167	4.44156	3.23e-05	6.99e-05	2.16603
cg00868523	0.205812	0.615	4.44127	3.23e-05	6.99e-05	2.16505
cg26088599	-0.248291	0.459375	-4.44122	3.23e-05	6.99e-05	2.16488
cg00393837	0.294957	0.515208	4.44066	3.24e-05	7e-05	2.16296
cg00133595	0.229231	0.61625	4.4405	3.24e-05	7e-05	2.16242
cg03646889	0.250513	0.530208	4.43981	3.25e-05	7.01e-05	2.16009
cg23967169	0.24547	0.501667	4.43942	3.25e-05	7.02e-05	2.15875
cg11414560	0.235726	0.610417	4.43934	3.25e-05	7.02e-05	2.15848
cg20987938	0.224359	0.438958	4.4384	3.26e-05	7.03e-05	2.15532
cg07696699	0.265214	0.637708	4.43815	3.27e-05	7.03e-05	2.15445
cg01806427	-0.234103	0.503125	-4.43804	3.27e-05	7.03e-05	2.15408
cg08923494	-0.229231	0.487083	-4.43781	3.27e-05	7.03e-05	2.15331
cg11787346	0.244188	0.587292	4.43751	3.27e-05	7.03e-05	2.15228
cg19223299	0.27735	0.536458	4.43706	3.28e-05	7.03e-05	2.15076
cg17101450	0.262991	0.611458	4.43698	3.28e-05	7.03e-05	2.1505
cg22163280	-0.227778	0.412708	-4.43676	3.28e-05	7.03e-05	2.14972
cg04144226	0.307436	0.513125	4.43645	3.29e-05	7.03e-05	2.14868
cg11410023	0.269402	0.673333	4.43622	3.29e-05	7.03e-05	2.14792
cg15289899	-0.255043	0.485	-4.43609	3.29e-05	7.03e-05	2.14746
cg26703758	-0.227863	0.45375	-4.43599	3.29e-05	7.03e-05	2.14713
cg18403606	0.27812	0.427083	4.43538	3.3e-05	7.03e-05	2.14504
cg25140444	-0.254701	0.5375	-4.43537	3.3e-05	7.03e-05	2.14501
cg06241792	0.310085	0.464167	4.43506	3.3e-05	7.03e-05	2.14398
cg14684937	-0.225726	0.424375	-4.43497	3.3e-05	7.03e-05	2.14367
cg14197923	0.251453	0.542083	4.43466	3.31e-05	7.03e-05	2.1426
cg17999235	-0.296752	0.55	-4.43454	3.31e-05	7.03e-05	2.1422
cg18381576	0.223761	0.572917	4.43445	3.31e-05	7.03e-05	2.14192
cg06533314	0.231026	0.547708	4.43415	3.31e-05	7.03e-05	2.14087
cg15139063	-0.274786	0.352292	-4.43383	3.32e-05	7.03e-05	2.13979
cg15035033	0.240684	0.513333	4.43376	3.32e-05	7.03e-05	2.13957
cg16277479	0.278632	0.540833	4.43366	3.32e-05	7.03e-05	2.13922
cg11478100	0.314872	0.535833	4.43364	3.32e-05	7.03e-05	2.13916
cg01794473	0.318718	0.452292	4.43352	3.32e-05	7.03e-05	2.13875
cg17014953	0.287692	0.420417	4.43334	3.32e-05	7.03e-05	2.13815
cg18898125	0.210855	0.580208	4.43322	3.32e-05	7.03e-05	2.13773
cg01985343	-0.200684	0.535833	-4.43316	3.33e-05	7.03e-05	2.13752
cg11235391	0.230085	0.4125	4.43315	3.33e-05	7.03e-05	2.13749
cg10623840	0.227949	0.418542	4.43313	3.33e-05	7.03e-05	2.13743
cg08414231	0.291111	0.492083	4.43289	3.33e-05	7.03e-05	2.13661
cg24020814	0.323761	0.4475	4.43231	3.34e-05	7.04e-05	2.13463
cg01942797	-0.213675	0.370833	-4.43174	3.34e-05	7.05e-05	2.13272
cg01562349	0.295299	0.484375	4.43155	3.34e-05	7.05e-05	2.13206
cg08142884	-0.212051	0.501042	-4.4311	3.35e-05	7.06e-05	2.13054
cg01655831	0.246752	0.499375	4.43077	3.35e-05	7.06e-05	2.12944
cg19998137	0.329573	0.6	4.43047	3.36e-05	7.06e-05	2.12842
cg24054190	0.201538	0.580417	4.43013	3.36e-05	7.06e-05	2.12724
cg25216403	0.270171	0.353958	4.43006	3.36e-05	7.06e-05	2.12703
cg02355885	0.209915	0.551667	4.43003	3.36e-05	7.06e-05	2.12691
cg00615469	-0.258034	0.551458	-4.42997	3.36e-05	7.06e-05	2.12672
cg10786043	-0.236581	0.486667	-4.4292	3.37e-05	7.07e-05	2.12412
cg08695336	0.240855	0.404583	4.42832	3.38e-05	7.09e-05	2.12111
cg17147537	-0.200342	0.365	-4.42804	3.39e-05	7.09e-05	2.12017
cg09807215	0.280769	0.444792	4.42786	3.39e-05	7.09e-05	2.11955
cg01295994	0.231026	0.517708	4.42753	3.39e-05	7.09e-05	2.11844
cg14834850	0.317265	0.493333	4.42743	3.39e-05	7.09e-05	2.11811
cg18512156	0.244274	0.31625	4.42738	3.4e-05	7.09e-05	2.11795
cg12226028	0.215812	0.689792	4.42695	3.4e-05	7.09e-05	2.11649
cg05151154	0.250684	0.651458	4.42664	3.4e-05	7.09e-05	2.11544
cg18217632	0.243932	0.39375	4.4265	3.41e-05	7.09e-05	2.11497
cg26107333	0.221709	0.54125	4.4265	3.41e-05	7.09e-05	2.11496
cg14266927	-0.255726	0.586667	-4.42563	3.42e-05	7.11e-05	2.112
cg12973930	0.260513	0.525	4.42511	3.42e-05	7.12e-05	2.11026
cg19749898	-0.213077	0.256875	-4.42351	3.44e-05	7.15e-05	2.10482
cg15638366	-0.236923	0.430833	-4.42346	3.44e-05	7.15e-05	2.10465
cg03846881	-0.22359	0.455	-4.4234	3.44e-05	7.15e-05	2.10446
cg13461190	-0.27812	0.542917	-4.42278	3.45e-05	7.16e-05	2.10236
cg00665374	0.222137	0.682708	4.42272	3.45e-05	7.16e-05	2.10215
cg08891123	-0.228376	0.393333	-4.42265	3.45e-05	7.16e-05	2.10193
cg17987112	0.243846	0.654792	4.42161	3.47e-05	7.17e-05	2.09839
cg07218663	0.224957	0.411667	4.42147	3.47e-05	7.17e-05	2.09793
cg14211930	-0.25547	0.300208	-4.42146	3.47e-05	7.17e-05	2.09789
cg22053945	-0.289316	0.496042	-4.42107	3.47e-05	7.18e-05	2.09657
cg13491690	0.321795	0.431458	4.42082	3.48e-05	7.18e-05	2.09571
cg13476854	0.249744	0.47625	4.42076	3.48e-05	7.18e-05	2.09551
cg08260406	0.250171	0.601042	4.41928	3.5e-05	7.21e-05	2.09051
cg13488851	-0.223077	0.432083	-4.41883	3.5e-05	7.22e-05	2.089
cg09695033	0.225983	0.569167	4.41807	3.51e-05	7.23e-05	2.08641
cg05710753	0.302564	0.6025	4.41785	3.51e-05	7.23e-05	2.08568
cg25088758	0.207607	0.523125	4.41759	3.52e-05	7.23e-05	2.0848
cg25307332	0.218632	0.57875	4.41728	3.52e-05	7.24e-05	2.08375
cg15701178	0.264957	0.4575	4.41686	3.53e-05	7.24e-05	2.08231
cg00998784	0.217521	0.565625	4.4165	3.53e-05	7.24e-05	2.0811
cg06458239	0.287179	0.623333	4.41629	3.53e-05	7.24e-05	2.08041
cg20921890	-0.263761	0.417917	-4.41627	3.54e-05	7.24e-05	2.08032
cg16697731	0.238547	0.482708	4.41623	3.54e-05	7.24e-05	2.08019
cg13080565	0.202906	0.68375	4.41608	3.54e-05	7.24e-05	2.07967
cg20150591	0.299658	0.627917	4.41594	3.54e-05	7.24e-05	2.0792
cg11241541	0.21359	0.603542	4.41567	3.54e-05	7.24e-05	2.07829
cg04275490	0.26641	0.516458	4.41535	3.55e-05	7.24e-05	2.07722
cg09904497	0.214615	0.494375	4.41527	3.55e-05	7.24e-05	2.07694
cg04700283	0.292906	0.583542	4.41489	3.55e-05	7.24e-05	2.07565
cg06003986	0.257949	0.50625	4.41488	3.55e-05	7.24e-05	2.07561
cg08090385	-0.222479	0.441458	-4.41443	3.56e-05	7.25e-05	2.0741
cg16219860	-0.265128	0.427917	-4.41398	3.56e-05	7.25e-05	2.07259
cg00393585	0.300684	0.445417	4.41376	3.57e-05	7.25e-05	2.07183
cg06741594	0.272821	0.535	4.41343	3.57e-05	7.25e-05	2.0707
cg08356243	-0.222222	0.445	-4.41332	3.57e-05	7.25e-05	2.07033
cg23749856	0.257521	0.571458	4.41321	3.57e-05	7.25e-05	2.06997
cg05842855	0.280598	0.566875	4.41315	3.58e-05	7.25e-05	2.06976
cg20560075	0.30547	0.470417	4.41308	3.58e-05	7.25e-05	2.06954
cg20960405	0.322393	0.374167	4.413	3.58e-05	7.25e-05	2.06927
cg02675047	-0.267692	0.5225	-4.4123	3.59e-05	7.26e-05	2.0669
cg06152434	0.221709	0.777917	4.41213	3.59e-05	7.26e-05	2.06632
cg03528246	-0.21188	0.515625	-4.41142	3.6e-05	7.28e-05	2.06393
cg17804112	0.218205	0.703958	4.41111	3.6e-05	7.28e-05	2.06286
cg24067982	0.274017	0.62375	4.41081	3.61e-05	7.28e-05	2.06185
cg24527098	0.206496	0.626667	4.41059	3.61e-05	7.28e-05	2.06109
cg01764198	0.262308	0.563125	4.41035	3.61e-05	7.28e-05	2.06031
cg18393747	0.254444	0.565625	4.40996	3.62e-05	7.28e-05	2.05898
cg25536739	0.243846	0.604792	4.40957	3.62e-05	7.28e-05	2.05766
cg18585396	-0.261026	0.534583	-4.40949	3.62e-05	7.28e-05	2.0574
cg19613722	0.308376	0.505	4.40943	3.62e-05	7.28e-05	2.05717
cg27503949	-0.233333	0.587083	-4.4094	3.62e-05	7.28e-05	2.05709
cg04643690	-0.212821	0.42375	-4.4092	3.63e-05	7.28e-05	2.05643
cg01184975	0.224615	0.6625	4.4089	3.63e-05	7.28e-05	2.0554
cg26632171	-0.220684	0.54625	-4.40888	3.63e-05	7.28e-05	2.05534
cg02996801	0.233077	0.629375	4.40887	3.63e-05	7.28e-05	2.05531
cg24841318	0.320513	0.437083	4.4085	3.64e-05	7.29e-05	2.05406
cg11142705	0.206239	0.533125	4.40834	3.64e-05	7.29e-05	2.0535
cg19301897	0.27812	0.570417	4.40815	3.64e-05	7.29e-05	2.05285
cg17853216	0.22094	0.600625	4.40767	3.65e-05	7.29e-05	2.05124
cg23208881	-0.240598	0.518958	-4.40756	3.65e-05	7.29e-05	2.05086
cg07657463	-0.205812	0.658333	-4.40754	3.65e-05	7.29e-05	2.0508
cg14843922	0.261624	0.438125	4.40739	3.65e-05	7.29e-05	2.0503
cg16300300	0.248974	0.642292	4.40724	3.65e-05	7.29e-05	2.04978
cg08892600	0.259744	0.331042	4.40716	3.65e-05	7.29e-05	2.04953
cg22730412	-0.213077	0.243542	-4.40653	3.66e-05	7.3e-05	2.04737
cg11468233	0.267692	0.5375	4.4056	3.67e-05	7.31e-05	2.04423
cg17128947	0.250513	0.686875	4.40552	3.68e-05	7.31e-05	2.04398
cg11726229	-0.258889	0.515208	-4.40544	3.68e-05	7.31e-05	2.04371
cg21548155	0.251111	0.562917	4.40504	3.68e-05	7.31e-05	2.04235
cg26105214	0.236838	0.436875	4.40503	3.68e-05	7.31e-05	2.04231
cg17362927	-0.244872	0.404375	-4.40462	3.69e-05	7.32e-05	2.04094
cg05447008	0.235214	0.606667	4.40462	3.69e-05	7.32e-05	2.04093
cg04028570	0.241538	0.502917	4.40421	3.69e-05	7.32e-05	2.03955
cg03716590	-0.282222	0.50625	-4.40406	3.69e-05	7.32e-05	2.03904
cg16987305	0.241709	0.620833	4.40369	3.7e-05	7.33e-05	2.03779
cg06544111	0.226068	0.711458	4.40326	3.71e-05	7.33e-05	2.03634
cg02792792	0.203932	0.55125	4.40316	3.71e-05	7.33e-05	2.03599
cg07689252	-0.228205	0.587917	-4.40294	3.71e-05	7.33e-05	2.03525
cg05196820	0.312991	0.43875	4.40228	3.72e-05	7.34e-05	2.03303
cg27380819	0.259231	0.360625	4.40167	3.73e-05	7.35e-05	2.03098
cg22844669	0.223248	0.5525	4.40165	3.73e-05	7.35e-05	2.03089
cg26156687	0.27735	0.463125	4.40156	3.73e-05	7.35e-05	2.03058
cg22370480	0.319487	0.51625	4.40041	3.74e-05	7.38e-05	2.02671
cg17035770	0.25094	0.445	4.40016	3.75e-05	7.38e-05	2.02587
cg08944170	0.24641	0.576875	4.40004	3.75e-05	7.38e-05	2.02546
cg05872706	0.25812	0.3775	4.39899	3.76e-05	7.4e-05	2.02193
cg11337945	0.283504	0.504792	4.3989	3.76e-05	7.4e-05	2.02162
cg04023150	0.238974	0.570833	4.39867	3.77e-05	7.4e-05	2.02085
cg03260566	0.214872	0.604583	4.39863	3.77e-05	7.4e-05	2.02071
cg15996459	0.226667	0.620833	4.39755	3.78e-05	7.42e-05	2.01705
cg03170056	0.259915	0.445625	4.39725	3.79e-05	7.42e-05	2.01605
cg24150172	0.251624	0.573333	4.39682	3.79e-05	7.42e-05	2.01458
cg24383056	0.218632	0.632083	4.3964	3.8e-05	7.42e-05	2.01317
cg27421298	0.231111	0.336667	4.3963	3.8e-05	7.42e-05	2.01285
cg25322094	-0.218462	0.495833	-4.39619	3.8e-05	7.42e-05	2.01247
cg24123198	-0.215043	0.364167	-4.39601	3.8e-05	7.42e-05	2.01187
cg07627556	0.27094	0.427917	4.39585	3.81e-05	7.42e-05	2.01132
cg26735353	0.220855	0.438333	4.39573	3.81e-05	7.42e-05	2.0109
cg19434183	0.205983	0.622917	4.39562	3.81e-05	7.42e-05	2.01053
cg13521842	0.224957	0.571667	4.39561	3.81e-05	7.42e-05	2.01052
cg19034505	0.238803	0.512917	4.39492	3.82e-05	7.42e-05	2.00818
cg23243400	0.223504	0.712708	4.39481	3.82e-05	7.42e-05	2.00781
cg07814661	-0.236923	0.500833	-4.39453	3.82e-05	7.42e-05	2.00685
cg04006839	-0.232308	0.464583	-4.39443	3.83e-05	7.42e-05	2.00653
cg14107256	-0.245812	0.429167	-4.39439	3.83e-05	7.42e-05	2.00638
cg03878567	-0.23547	0.569792	-4.39433	3.83e-05	7.42e-05	2.00619
cg25619459	-0.249658	0.356042	-4.39411	3.83e-05	7.42e-05	2.00546
cg14571539	-0.257265	0.37875	-4.394	3.83e-05	7.42e-05	2.00509
cg24090339	0.241282	0.532708	4.3938	3.83e-05	7.42e-05	2.00441
cg25076325	-0.241709	0.459167	-4.39327	3.84e-05	7.42e-05	2.00262
cg20276585	0.310427	0.4	4.39321	3.84e-05	7.42e-05	2.00243
cg20756891	0.221197	0.640833	4.39313	3.84e-05	7.42e-05	2.00213
cg19352193	0.242735	0.581667	4.39306	3.84e-05	7.42e-05	2.0019
cg17214107	0.211624	0.730833	4.39289	3.85e-05	7.42e-05	2.00133
cg16506815	-0.241197	0.292917	-4.39289	3.85e-05	7.42e-05	2.00132
cg15241920	0.313932	0.440625	4.39284	3.85e-05	7.42e-05	2.00116
cg03696441	0.299402	0.424375	4.39273	3.85e-05	7.42e-05	2.0008
cg10520887	0.232564	0.545625	4.39273	3.85e-05	7.42e-05	2.00078
cg04882394	0.28735	0.584583	4.39268	3.85e-05	7.42e-05	2.00064
cg01273232	0.243761	0.5925	4.39221	3.86e-05	7.42e-05	1.99905
cg04011247	0.224957	0.518333	4.39172	3.86e-05	7.43e-05	1.9974
cg00512171	0.282137	0.561458	4.39155	3.87e-05	7.43e-05	1.99681
cg23651826	0.208034	0.66125	4.39147	3.87e-05	7.43e-05	1.99654
cg06372015	0.279744	0.473958	4.39129	3.87e-05	7.43e-05	1.99595
cg18817485	0.261368	0.67125	4.39107	3.87e-05	7.43e-05	1.99521
cg14394692	0.217778	0.489167	4.39107	3.87e-05	7.43e-05	1.99518
cg04317962	0.214701	0.706667	4.39084	3.88e-05	7.43e-05	1.99443
cg20288588	0.275128	0.523542	4.39068	3.88e-05	7.43e-05	1.99389
cg18581963	0.220769	0.619375	4.39051	3.88e-05	7.43e-05	1.99331
cg02925601	0.229829	0.655625	4.39033	3.88e-05	7.43e-05	1.9927
cg05311412	0.278974	0.503333	4.39004	3.89e-05	7.43e-05	1.99173
cg11157185	-0.225641	0.446667	-4.38934	3.9e-05	7.45e-05	1.98935
cg04117801	-0.300513	0.4825	-4.38876	3.9e-05	7.46e-05	1.98742
cg26660002	0.235556	0.539167	4.38858	3.91e-05	7.46e-05	1.9868
cg15771432	0.238291	0.629167	4.38812	3.91e-05	7.46e-05	1.98524
cg22055687	0.204957	0.58875	4.38763	3.92e-05	7.47e-05	1.98359
cg24757310	0.222137	0.726042	4.38755	3.92e-05	7.47e-05	1.98333
cg24504927	0.271709	0.635208	4.38722	3.93e-05	7.47e-05	1.98222
cg05594525	0.29641	0.450833	4.38697	3.93e-05	7.47e-05	1.98136
cg14034197	0.283162	0.485625	4.38686	3.93e-05	7.47e-05	1.98101
cg22454770	-0.254957	0.550625	-4.38637	3.94e-05	7.48e-05	1.97936
cg27304110	0.246752	0.492708	4.38607	3.94e-05	7.48e-05	1.97833
cg21156620	-0.270342	0.594792	-4.3855	3.95e-05	7.48e-05	1.97642
cg21695661	0.269915	0.597083	4.3854	3.95e-05	7.48e-05	1.97608
cg19500479	0.263077	0.46375	4.38518	3.96e-05	7.48e-05	1.97532
cg01808171	0.209744	0.640417	4.38498	3.96e-05	7.48e-05	1.97468
cg10043253	0.209231	0.583333	4.38494	3.96e-05	7.48e-05	1.97452
cg01763051	0.221966	0.474792	4.38483	3.96e-05	7.48e-05	1.97415
cg01873311	0.314017	0.532917	4.38465	3.96e-05	7.48e-05	1.97356
cg14094983	0.206923	0.531458	4.38458	3.96e-05	7.48e-05	1.97332
cg06446668	0.301026	0.444583	4.38448	3.97e-05	7.48e-05	1.97299
cg13291283	0.251795	0.467917	4.38443	3.97e-05	7.48e-05	1.97282
cg15045441	0.223333	0.488125	4.38434	3.97e-05	7.48e-05	1.9725
cg07833420	0.245043	0.596875	4.38412	3.97e-05	7.49e-05	1.97177
cg00107187	0.240342	0.414167	4.38353	3.98e-05	7.5e-05	1.96978
cg10993086	-0.200085	0.391875	-4.38264	3.99e-05	7.51e-05	1.96678
cg20347882	0.238803	0.509583	4.3826	3.99e-05	7.51e-05	1.96662
cg07319315	-0.203419	0.339167	-4.38228	4e-05	7.51e-05	1.96557
cg26188226	-0.246496	0.470833	-4.38212	4e-05	7.51e-05	1.96503
cg16461538	0.302906	0.541667	4.38198	4e-05	7.51e-05	1.96456
cg21650086	-0.212564	0.487292	-4.38173	4.01e-05	7.51e-05	1.96371
cg01142635	0.221966	0.651458	4.38152	4.01e-05	7.51e-05	1.96301
cg09349723	-0.239915	0.470625	-4.38136	4.01e-05	7.51e-05	1.96245
cg23726408	-0.289658	0.363542	-4.38113	4.01e-05	7.51e-05	1.96168
cg27019158	-0.229231	0.487083	-4.38104	4.02e-05	7.51e-05	1.96137
cg01761758	-0.217179	0.363542	-4.38101	4.02e-05	7.51e-05	1.96129
cg02770983	0.213419	0.718958	4.38096	4.02e-05	7.51e-05	1.96112
cg00916536	0.225299	0.730833	4.38072	4.02e-05	7.51e-05	1.96031
cg13280788	-0.25265	0.439167	-4.38058	4.02e-05	7.51e-05	1.95984
cg27606669	0.251624	0.536667	4.38055	4.02e-05	7.51e-05	1.95975
cg09560763	-0.238803	0.45375	-4.38041	4.02e-05	7.51e-05	1.95926
cg13432087	-0.210684	0.571042	-4.37997	4.03e-05	7.51e-05	1.95779
cg05109245	0.302479	0.410208	4.37995	4.03e-05	7.51e-05	1.95771
cg00455452	0.298291	0.407917	4.37983	4.03e-05	7.51e-05	1.95732
cg21653826	0.302137	0.517708	4.37956	4.04e-05	7.51e-05	1.95641
cg08644023	0.245385	0.342708	4.37929	4.04e-05	7.51e-05	1.95549
cg14499413	0.261795	0.619375	4.37927	4.04e-05	7.51e-05	1.95542
cg00318573	0.24812	0.499375	4.37921	4.04e-05	7.51e-05	1.95521
cg08252579	0.226239	0.566042	4.37876	4.05e-05	7.52e-05	1.9537
cg25330016	-0.228632	0.506458	-4.37841	4.05e-05	7.52e-05	1.95253
cg12307840	0.292564	0.577708	4.37773	4.06e-05	7.53e-05	1.95022
cg06518628	0.230855	0.503125	4.37762	4.06e-05	7.53e-05	1.94987
cg15055817	0.277179	0.558542	4.37751	4.07e-05	7.53e-05	1.94951
cg18443378	0.289829	0.584375	4.37737	4.07e-05	7.53e-05	1.94902
cg08946161	-0.230769	0.4025	-4.37698	4.07e-05	7.54e-05	1.9477
cg18131141	0.210513	0.631042	4.37619	4.09e-05	7.56e-05	1.94505
cg07929406	0.249829	0.725208	4.37565	4.09e-05	7.57e-05	1.94324
cg13171890	0.280171	0.405417	4.37545	4.1e-05	7.57e-05	1.94256
cg03970036	0.23735	0.700625	4.37513	4.1e-05	7.57e-05	1.9415
cg05682319	-0.228034	0.4825	-4.37503	4.1e-05	7.57e-05	1.94113
cg20307896	0.256325	0.522708	4.37455	4.11e-05	7.58e-05	1.93954
cg22284043	0.218889	0.448958	4.37321	4.13e-05	7.61e-05	1.93501
cg06690548	-0.212308	0.410833	-4.37282	4.14e-05	7.61e-05	1.93373
cg11334214	0.259573	0.483125	4.3727	4.14e-05	7.61e-05	1.93329
cg14597214	0.204957	0.592083	4.37242	4.14e-05	7.62e-05	1.93236
cg01664666	0.255897	0.494583	4.37188	4.15e-05	7.63e-05	1.93056
cg17945976	0.255641	0.524375	4.37176	4.15e-05	7.63e-05	1.93015
cg01749436	0.209487	0.543542	4.37133	4.16e-05	7.63e-05	1.92871
cg09285851	-0.286667	0.380417	-4.37131	4.16e-05	7.63e-05	1.92864
cg17011134	-0.215043	0.404167	-4.37101	4.16e-05	7.63e-05	1.92762
cg19343464	0.247778	0.690208	4.37099	4.16e-05	7.63e-05	1.92756
cg05039548	0.208889	0.600833	4.37083	4.17e-05	7.63e-05	1.92701
cg15615160	0.210769	0.40125	4.37078	4.17e-05	7.63e-05	1.92685
cg16293105	0.278974	0.433333	4.37021	4.17e-05	7.63e-05	1.92493
cg19249516	-0.238205	0.366458	-4.3702	4.17e-05	7.63e-05	1.9249
cg10509607	-0.260684	0.300417	-4.36973	4.18e-05	7.64e-05	1.92331
cg10547387	-0.241538	0.487083	-4.36952	4.19e-05	7.64e-05	1.9226
cg14836960	0.208889	0.7375	4.36947	4.19e-05	7.64e-05	1.92245
cg14409104	-0.226667	0.6125	-4.36944	4.19e-05	7.64e-05	1.92235
cg13345122	-0.247009	0.397083	-4.36917	4.19e-05	7.64e-05	1.92142
cg16803083	0.221538	0.54	4.3685	4.2e-05	7.65e-05	1.91918
cg24975581	-0.248205	0.575	-4.36836	4.2e-05	7.65e-05	1.91869
cg10583651	-0.212564	0.387292	-4.36811	4.21e-05	7.66e-05	1.91788
cg23817627	-0.214188	0.467083	-4.36778	4.21e-05	7.66e-05	1.91675
cg10560692	-0.203932	0.475417	-4.36774	4.21e-05	7.66e-05	1.91662
cg04190807	0.253419	0.568125	4.3672	4.22e-05	7.67e-05	1.9148
cg26993035	-0.264701	0.489375	-4.36709	4.22e-05	7.67e-05	1.91445
cg04481865	0.253419	0.578125	4.3667	4.23e-05	7.67e-05	1.91311
cg17571554	0.303932	0.5525	4.36629	4.23e-05	7.68e-05	1.91175
cg06014958	0.220598	0.521458	4.36601	4.24e-05	7.68e-05	1.91082
cg05376362	-0.226154	0.44625	-4.36596	4.24e-05	7.68e-05	1.91063
cg04457481	0.203932	0.687917	4.3658	4.24e-05	7.68e-05	1.91011
cg03091752	0.254188	0.455417	4.36543	4.25e-05	7.68e-05	1.90887
cg11818544	-0.23906	0.420208	-4.36517	4.25e-05	7.69e-05	1.90798
cg01673994	0.248462	0.648542	4.36495	4.25e-05	7.69e-05	1.90723
cg05089968	-0.244957	0.482083	-4.36471	4.26e-05	7.69e-05	1.90644
cg23381232	-0.222735	0.367917	-4.36413	4.27e-05	7.7e-05	1.90448
cg08522176	0.29094	0.4875	4.36385	4.27e-05	7.7e-05	1.90353
cg10511988	0.203419	0.744167	4.36353	4.28e-05	7.7e-05	1.90246
cg19211851	-0.22265	0.503542	-4.36345	4.28e-05	7.7e-05	1.9022
cg20354430	0.239402	0.325625	4.36342	4.28e-05	7.7e-05	1.9021
cg20340866	0.298376	0.596875	4.36288	4.29e-05	7.71e-05	1.90028
cg06999323	0.306154	0.525417	4.36235	4.29e-05	7.72e-05	1.8985
cg00756887	-0.213932	0.587292	-4.36227	4.3e-05	7.72e-05	1.89823
cg04554272	-0.243675	0.326458	-4.36215	4.3e-05	7.72e-05	1.89783
cg01901262	0.228974	0.736042	4.36196	4.3e-05	7.72e-05	1.89721
cg27395891	0.251966	0.529167	4.36148	4.31e-05	7.73e-05	1.89557
cg04617606	-0.238034	0.467708	-4.3609	4.32e-05	7.74e-05	1.89365
cg10756099	0.246581	0.448125	4.36045	4.32e-05	7.75e-05	1.8921
cg26430305	-0.208205	0.340833	-4.36042	4.32e-05	7.75e-05	1.89203
cg21414842	-0.252735	0.536875	-4.35988	4.33e-05	7.75e-05	1.89022
cg15785147	-0.297094	0.560833	-4.35973	4.34e-05	7.75e-05	1.88972
cg06204735	0.272308	0.677917	4.35967	4.34e-05	7.75e-05	1.88948
cg23133011	0.226068	0.621458	4.35935	4.34e-05	7.75e-05	1.88844
cg07171111	0.243333	0.411042	4.35932	4.34e-05	7.75e-05	1.88831
cg25857569	-0.239145	0.51125	-4.35925	4.34e-05	7.75e-05	1.88809
cg27012424	-0.257778	0.511667	-4.35896	4.35e-05	7.75e-05	1.88712
cg27114120	0.20359	0.625417	4.35883	4.35e-05	7.75e-05	1.88669
cg10074544	0.206667	0.477917	4.35882	4.35e-05	7.75e-05	1.88665
cg15120754	0.268462	0.494792	4.3581	4.36e-05	7.77e-05	1.88421
cg22122098	-0.228889	0.60625	-4.35779	4.37e-05	7.77e-05	1.8832
cg23201907	-0.203419	0.385833	-4.35772	4.37e-05	7.77e-05	1.88294
cg15649801	0.219915	0.496458	4.3576	4.37e-05	7.77e-05	1.88253
cg02228185	-0.202308	0.335625	-4.35735	4.37e-05	7.77e-05	1.88169
cg10211298	0.234957	0.443125	4.35684	4.38e-05	7.78e-05	1.87998
cg11622008	0.237521	0.525208	4.3567	4.38e-05	7.78e-05	1.87951
cg18958693	-0.298632	0.509583	-4.35652	4.39e-05	7.78e-05	1.87891
cg06204922	0.247607	0.502292	4.35624	4.39e-05	7.78e-05	1.87797
cg10680051	0.28641	0.506042	4.35583	4.4e-05	7.79e-05	1.87662
cg15308062	0.303504	0.427708	4.35559	4.4e-05	7.79e-05	1.87581
cg21571339	0.237436	0.659583	4.35557	4.4e-05	7.79e-05	1.87572
cg10122877	-0.206154	0.389167	-4.35527	4.41e-05	7.79e-05	1.87473
cg10692363	-0.220256	0.364375	-4.35449	4.42e-05	7.81e-05	1.87211
cg26207568	-0.242137	0.514375	-4.35442	4.42e-05	7.81e-05	1.87186
cg12599765	-0.266752	0.484375	-4.35384	4.43e-05	7.82e-05	1.86993
cg12754421	0.201795	0.643958	4.35357	4.43e-05	7.82e-05	1.869
cg18448949	0.25547	0.656458	4.35317	4.44e-05	7.83e-05	1.86767
cg11482719	0.207949	0.538958	4.3531	4.44e-05	7.83e-05	1.86742
cg23977256	-0.225299	0.439167	-4.3525	4.45e-05	7.84e-05	1.86541
cg02108033	0.266838	0.507917	4.35224	4.45e-05	7.84e-05	1.86455
cg24617696	0.251795	0.464583	4.3514	4.47e-05	7.86e-05	1.86172
cg17319486	0.264872	0.625208	4.35134	4.47e-05	7.86e-05	1.86154
cg16055026	0.220171	0.506667	4.35024	4.49e-05	7.89e-05	1.85783
cg23241781	0.21547	0.680625	4.34997	4.49e-05	7.89e-05	1.85693
cg09424759	0.220256	0.575625	4.34924	4.5e-05	7.91e-05	1.85447
cg03345037	0.3	0.597083	4.34881	4.51e-05	7.91e-05	1.85303
cg03215137	0.235043	0.59875	4.34803	4.52e-05	7.93e-05	1.85041
cg09753772	-0.246239	0.381042	-4.3479	4.52e-05	7.93e-05	1.84999
cg24990131	0.279145	0.42125	4.34743	4.53e-05	7.93e-05	1.8484
cg18935491	0.200598	0.725208	4.34741	4.53e-05	7.93e-05	1.84836
cg03646189	0.299487	0.51	4.34733	4.53e-05	7.93e-05	1.84809
cg14965220	0.281624	0.471042	4.3473	4.53e-05	7.93e-05	1.84799
cg25139649	0.220085	0.687708	4.34649	4.55e-05	7.94e-05	1.84526
cg21155380	0.254872	0.400417	4.34648	4.55e-05	7.94e-05	1.84523
cg22377486	0.246581	0.461458	4.34645	4.55e-05	7.94e-05	1.84513
cg00023154	0.254786	0.428125	4.34642	4.55e-05	7.94e-05	1.84502
cg27499850	-0.289915	0.43	-4.34595	4.56e-05	7.95e-05	1.84346
cg11202023	-0.223504	0.363958	-4.34507	4.57e-05	7.97e-05	1.84051
cg19697512	-0.236154	0.551458	-4.34472	4.58e-05	7.97e-05	1.83933
cg27199384	0.258632	0.40125	4.34394	4.59e-05	7.99e-05	1.83671
cg05847519	-0.206496	0.37	-4.34305	4.6e-05	8e-05	1.83372
cg15908921	0.269145	0.376458	4.34293	4.61e-05	8e-05	1.83332
cg25351588	-0.265726	0.558542	-4.34291	4.61e-05	8e-05	1.83327
cg15802898	0.249573	0.525	4.34274	4.61e-05	8e-05	1.8327
cg18555746	-0.225299	0.6225	-4.34258	4.61e-05	8e-05	1.83216
cg18203466	-0.224359	0.431042	-4.34253	4.61e-05	8e-05	1.83199
cg10531104	-0.230342	0.377292	-4.34224	4.62e-05	8.01e-05	1.83102
cg03356595	0.223846	0.721875	4.34179	4.62e-05	8.02e-05	1.82951
cg21643045	-0.210855	0.473125	-4.34154	4.63e-05	8.02e-05	1.82868
cg05255275	0.237521	0.608542	4.34147	4.63e-05	8.02e-05	1.82844
cg12536028	-0.23453	0.498333	-4.34012	4.65e-05	8.05e-05	1.82389
cg16204205	-0.22359	0.435	-4.33981	4.66e-05	8.05e-05	1.82285
cg08211704	-0.20641	0.382292	-4.3392	4.67e-05	8.06e-05	1.82082
cg12421755	0.208205	0.699167	4.33913	4.67e-05	8.06e-05	1.82061
cg23647616	-0.21265	0.381667	-4.33906	4.67e-05	8.06e-05	1.82037
cg17870357	-0.237607	0.6325	-4.33882	4.67e-05	8.06e-05	1.81957
cg06455206	0.209658	0.658125	4.33869	4.68e-05	8.06e-05	1.81912
cg19151121	0.212906	0.548542	4.33848	4.68e-05	8.06e-05	1.81841
cg10062193	0.216752	0.695	4.33829	4.68e-05	8.06e-05	1.81779
cg09740671	0.296239	0.55625	4.33829	4.68e-05	8.06e-05	1.81778
cg13397632	0.235641	0.631458	4.33817	4.68e-05	8.06e-05	1.81738
cg21451110	0.218803	0.523333	4.33734	4.7e-05	8.08e-05	1.81458
cg05041351	0.274274	0.383958	4.33678	4.71e-05	8.09e-05	1.81272
cg06967228	0.215726	0.614167	4.3366	4.71e-05	8.09e-05	1.81211
cg05893614	0.27547	0.482708	4.33647	4.71e-05	8.09e-05	1.81168
cg25075069	0.257009	0.564375	4.33636	4.72e-05	8.09e-05	1.81133
cg13490403	0.252564	0.608542	4.33554	4.73e-05	8.11e-05	1.80856
cg23389465	0.238376	0.491458	4.33472	4.74e-05	8.13e-05	1.80581
cg20415517	-0.267863	0.367917	-4.33456	4.75e-05	8.13e-05	1.80528
cg15212349	0.242393	0.3925	4.33442	4.75e-05	8.13e-05	1.80482
cg00779065	0.263333	0.597292	4.33434	4.75e-05	8.13e-05	1.80455
cg18242712	0.291368	0.568958	4.33409	4.75e-05	8.13e-05	1.80371
cg15295597	0.248718	0.492083	4.33408	4.75e-05	8.13e-05	1.80369
cg03243226	0.207778	0.664375	4.33366	4.76e-05	8.13e-05	1.80227
cg24550010	0.247179	0.5875	4.33319	4.77e-05	8.14e-05	1.8007
cg18362330	0.244274	0.612917	4.33283	4.78e-05	8.15e-05	1.79949
cg09934926	-0.250171	0.442292	-4.33233	4.78e-05	8.16e-05	1.79781
cg25662926	0.269316	0.544375	4.33218	4.79e-05	8.16e-05	1.7973
cg06076122	0.260256	0.601458	4.33204	4.79e-05	8.16e-05	1.79684
cg20951555	0.269915	0.560417	4.332	4.79e-05	8.16e-05	1.79672
cg07990546	0.219231	0.601458	4.33141	4.8e-05	8.17e-05	1.79475
cg08283882	0.293675	0.520833	4.33129	4.8e-05	8.17e-05	1.79433
cg03615913	0.266923	0.320208	4.331	4.81e-05	8.17e-05	1.79337
cg03404279	0.26265	0.425625	4.32891	4.84e-05	8.22e-05	1.78639
cg04507775	0.283077	0.49	4.32889	4.84e-05	8.22e-05	1.7863
cg03699182	0.234188	0.589167	4.32882	4.84e-05	8.22e-05	1.78606
cg18848688	0.28812	0.491875	4.32816	4.86e-05	8.24e-05	1.78386
cg24841822	0.294103	0.465625	4.32797	4.86e-05	8.24e-05	1.78324
cg04267436	0.267863	0.45875	4.32784	4.86e-05	8.24e-05	1.78281
cg23467008	0.209487	0.480208	4.32712	4.87e-05	8.25e-05	1.78037
cg02355420	0.270256	0.54625	4.32653	4.88e-05	8.26e-05	1.77842
cg17204213	0.272051	0.311042	4.32642	4.89e-05	8.26e-05	1.77803
cg20255370	-0.205299	0.362083	-4.32641	4.89e-05	8.26e-05	1.77801
cg24879335	0.279145	0.54125	4.32638	4.89e-05	8.26e-05	1.7779
cg03925411	-0.226923	0.465625	-4.32551	4.9e-05	8.27e-05	1.77501
cg04703617	-0.214615	0.408958	-4.32547	4.9e-05	8.27e-05	1.77486
cg07720865	-0.25641	0.358333	-4.3254	4.9e-05	8.27e-05	1.77463
cg07584066	0.223333	0.754792	4.32533	4.91e-05	8.27e-05	1.7744
cg11521998	0.245641	0.522917	4.32497	4.91e-05	8.27e-05	1.77321
cg18366209	0.215641	0.558542	4.32459	4.92e-05	8.27e-05	1.77191
cg03815358	0.208291	0.534792	4.3243	4.92e-05	8.27e-05	1.77094
cg12409874	-0.265299	0.58	-4.32426	4.92e-05	8.27e-05	1.77082
cg12019109	-0.204359	0.443958	-4.32413	4.93e-05	8.27e-05	1.7704
cg10094078	0.22188	0.485833	4.32409	4.93e-05	8.27e-05	1.77024
cg17698860	-0.204017	0.576458	-4.32407	4.93e-05	8.27e-05	1.77019
cg04452040	0.217863	0.641458	4.32407	4.93e-05	8.27e-05	1.77018
cg24239329	0.261795	0.596042	4.32364	4.94e-05	8.28e-05	1.76875
cg24298311	0.278462	0.482917	4.32356	4.94e-05	8.28e-05	1.76849
cg04905049	0.258205	0.413125	4.32343	4.94e-05	8.28e-05	1.76806
cg06523224	0.24	0.635	4.32309	4.94e-05	8.28e-05	1.76691
cg04642759	0.233504	0.590833	4.32284	4.95e-05	8.28e-05	1.76607
cg06141624	0.232564	0.572292	4.32253	4.95e-05	8.28e-05	1.76504
cg17787084	0.211538	0.571875	4.32246	4.96e-05	8.28e-05	1.76482
cg18672939	0.290684	0.567292	4.32224	4.96e-05	8.28e-05	1.76408
cg09985615	-0.231538	0.418542	-4.32223	4.96e-05	8.28e-05	1.76403
cg17130964	0.218718	0.427708	4.32178	4.97e-05	8.28e-05	1.76254
cg04608582	-0.220171	0.44	-4.32173	4.97e-05	8.28e-05	1.76237
cg10743104	0.267949	0.504375	4.32168	4.97e-05	8.28e-05	1.7622
cg06819546	0.205726	0.762708	4.32157	4.97e-05	8.28e-05	1.76184
cg05784862	-0.220256	0.371042	-4.32152	4.97e-05	8.28e-05	1.76167
cg11021744	0.240684	0.416667	4.32152	4.97e-05	8.28e-05	1.76165
cg21747310	-0.245128	0.4075	-4.3212	4.98e-05	8.28e-05	1.76057
cg26379383	0.282991	0.504375	4.32101	4.98e-05	8.28e-05	1.75994
cg15709989	0.250427	0.59125	4.32084	4.98e-05	8.28e-05	1.75939
cg06910994	-0.258803	0.4975	-4.32081	4.99e-05	8.28e-05	1.7593
cg20624391	0.254274	0.481042	4.32041	4.99e-05	8.28e-05	1.75796
cg13929970	-0.226838	0.457917	-4.3204	4.99e-05	8.28e-05	1.75792
cg05327864	0.215897	0.655417	4.32036	4.99e-05	8.28e-05	1.75777
cg00166216	0.265726	0.598125	4.32029	4.99e-05	8.28e-05	1.75754
cg06954658	0.248034	0.44375	4.31986	5e-05	8.29e-05	1.75613
cg23207710	0.24094	0.546875	4.31931	5.01e-05	8.3e-05	1.75428
cg25889427	-0.21453	0.53125	-4.31808	5.03e-05	8.33e-05	1.75015
cg22820312	0.220513	0.475833	4.31806	5.03e-05	8.33e-05	1.75009
cg26778358	0.224188	0.574375	4.31786	5.04e-05	8.33e-05	1.74943
cg04575395	0.221368	0.545417	4.31776	5.04e-05	8.33e-05	1.7491
cg03225002	0.265043	0.406458	4.31754	5.04e-05	8.33e-05	1.74836
cg01966816	0.233248	0.677292	4.31744	5.05e-05	8.33e-05	1.74802
cg27403989	-0.217436	0.536667	-4.31718	5.05e-05	8.33e-05	1.74716
cg26337020	0.237009	0.414792	4.31709	5.05e-05	8.33e-05	1.74687
cg11859584	0.274103	0.432708	4.3167	5.06e-05	8.34e-05	1.74557
cg15375586	0.256923	0.435417	4.31627	5.07e-05	8.34e-05	1.74413
cg13865610	-0.247607	0.434375	-4.31621	5.07e-05	8.34e-05	1.74393
cg06611358	0.233846	0.56	4.31594	5.07e-05	8.34e-05	1.74301
cg08177681	0.216496	0.648125	4.31591	5.07e-05	8.34e-05	1.7429
cg15787616	0.241624	0.448542	4.31584	5.08e-05	8.34e-05	1.74268
cg08351336	0.22453	0.520208	4.31579	5.08e-05	8.34e-05	1.74253
cg14002622	0.227863	0.41625	4.31501	5.09e-05	8.36e-05	1.73989
cg26680675	-0.21906	0.576458	-4.31495	5.09e-05	8.36e-05	1.73971
cg09238332	0.285385	0.458542	4.31471	5.1e-05	8.36e-05	1.7389
cg05228110	-0.226923	0.418958	-4.31451	5.1e-05	8.36e-05	1.73825
cg02054667	0.203761	0.58	4.31402	5.11e-05	8.37e-05	1.7366
cg01444578	0.207094	0.446042	4.31352	5.12e-05	8.38e-05	1.73494
cg03804272	0.224786	0.50375	4.31336	5.12e-05	8.38e-05	1.73439
cg20434529	0.261538	0.465833	4.31327	5.12e-05	8.38e-05	1.7341
cg15105206	0.232821	0.4925	4.31237	5.14e-05	8.4e-05	1.73111
cg05385513	0.231453	0.669167	4.31213	5.14e-05	8.4e-05	1.7303
cg17293936	0.240855	0.497917	4.31208	5.14e-05	8.4e-05	1.73011
cg15773794	0.223932	0.610833	4.31195	5.15e-05	8.4e-05	1.7297
cg03969305	0.24812	0.529375	4.3117	5.15e-05	8.41e-05	1.72884
cg04295632	-0.23094	0.567917	-4.31104	5.16e-05	8.42e-05	1.72664
cg16606674	0.231197	0.635625	4.311	5.16e-05	8.42e-05	1.72652
cg15213491	0.234615	0.687292	4.31043	5.17e-05	8.43e-05	1.72463
cg23405039	0.244786	0.586667	4.31026	5.18e-05	8.43e-05	1.72406
cg10898989	0.2	0.559167	4.31001	5.18e-05	8.44e-05	1.72322
cg12796383	0.258291	0.62875	4.30951	5.19e-05	8.45e-05	1.72154
cg16115720	0.207692	0.522083	4.30898	5.2e-05	8.46e-05	1.71977
cg06827501	-0.252735	0.540208	-4.30854	5.21e-05	8.47e-05	1.71832
cg20129213	0.278803	0.63875	4.3081	5.22e-05	8.48e-05	1.71683
cg09863441	0.237607	0.554167	4.30719	5.23e-05	8.5e-05	1.71381
cg18549946	-0.234359	0.44625	-4.30705	5.24e-05	8.5e-05	1.71333
cg15110403	0.250342	0.542292	4.30694	5.24e-05	8.5e-05	1.71298
cg10846969	-0.265983	0.531667	-4.30651	5.25e-05	8.51e-05	1.71154
cg26071806	0.280256	0.447708	4.30618	5.25e-05	8.51e-05	1.71044
cg08431563	0.240085	0.583958	4.30597	5.26e-05	8.51e-05	1.70973
cg08516516	0.214786	0.482292	4.30587	5.26e-05	8.51e-05	1.70941
cg02478828	-0.225043	0.456042	-4.30545	5.27e-05	8.52e-05	1.70802
cg01285706	0.283761	0.525	4.30544	5.27e-05	8.52e-05	1.70797
cg26196424	-0.205128	0.346667	-4.30512	5.27e-05	8.52e-05	1.7069
cg16575319	-0.218547	0.553542	-4.30511	5.27e-05	8.52e-05	1.70685
cg06322412	0.202137	0.606458	4.30448	5.29e-05	8.53e-05	1.70478
cg13172637	0.224615	0.559167	4.30425	5.29e-05	8.53e-05	1.70401
cg14740771	-0.227009	0.47	-4.30372	5.3e-05	8.55e-05	1.70223
cg21151541	-0.240085	0.536042	-4.30329	5.31e-05	8.56e-05	1.7008
cg24434800	0.218889	0.568958	4.30304	5.31e-05	8.56e-05	1.69997
cg15523238	0.238632	0.588333	4.30217	5.33e-05	8.57e-05	1.69705
cg18055610	0.201282	0.613542	4.30192	5.33e-05	8.57e-05	1.69624
cg16100120	0.255726	0.606667	4.30186	5.34e-05	8.57e-05	1.69602
cg22583065	0.287009	0.565417	4.30178	5.34e-05	8.57e-05	1.69577
cg06228599	-0.26906	0.5425	-4.30174	5.34e-05	8.57e-05	1.69562
cg11824956	0.252564	0.661875	4.30168	5.34e-05	8.57e-05	1.69544
cg22916722	0.201026	0.506667	4.30115	5.35e-05	8.59e-05	1.69367
cg00343633	0.260769	0.675208	4.30062	5.36e-05	8.6e-05	1.69189
cg24671344	0.281111	0.513958	4.29974	5.38e-05	8.62e-05	1.68896
cg07594636	0.227607	0.569375	4.29971	5.38e-05	8.62e-05	1.68887
cg07713929	0.204017	0.600208	4.2995	5.38e-05	8.62e-05	1.68815
cg05748796	-0.248376	0.530417	-4.29914	5.39e-05	8.62e-05	1.68697
cg26620450	0.240171	0.342917	4.29903	5.39e-05	8.62e-05	1.68659
cg05419425	0.226325	0.538333	4.29893	5.39e-05	8.62e-05	1.68626
cg06879152	0.235812	0.372708	4.29876	5.39e-05	8.62e-05	1.68571
cg22592142	0.202222	0.672083	4.2987	5.4e-05	8.62e-05	1.68548
cg07150830	-0.249487	0.537292	-4.29861	5.4e-05	8.62e-05	1.6852
cg25510609	0.251538	0.567708	4.29835	5.4e-05	8.62e-05	1.68431
cg07850418	0.213248	0.537708	4.29744	5.42e-05	8.63e-05	1.68128
cg17240133	-0.22547	0.397917	-4.29719	5.43e-05	8.63e-05	1.68045
cg00909094	-0.23453	0.415	-4.29718	5.43e-05	8.63e-05	1.68042
cg27027827	0.241282	0.699375	4.29717	5.43e-05	8.63e-05	1.6804
cg12364943	-0.21359	0.476458	-4.29694	5.43e-05	8.63e-05	1.67962
cg08002883	0.227778	0.597292	4.29687	5.43e-05	8.63e-05	1.67941
cg08822602	-0.204188	0.195208	-4.29685	5.43e-05	8.63e-05	1.67933
cg25513659	0.250513	0.543542	4.2966	5.44e-05	8.63e-05	1.67849
cg18061904	0.207265	0.690625	4.29656	5.44e-05	8.63e-05	1.67837
cg03265671	0.205983	0.51625	4.29627	5.44e-05	8.63e-05	1.6774
cg05942459	0.209487	0.626875	4.29616	5.45e-05	8.63e-05	1.67703
cg12093371	0.263932	0.503333	4.29606	5.45e-05	8.63e-05	1.67671
cg02583618	0.244872	0.642292	4.29599	5.45e-05	8.63e-05	1.67646
cg14572467	-0.215043	0.5575	-4.29594	5.45e-05	8.63e-05	1.6763
cg22999830	0.215385	0.581667	4.29566	5.45e-05	8.64e-05	1.67538
cg04810745	-0.249829	0.381458	-4.29514	5.46e-05	8.65e-05	1.67363
cg01833755	-0.245812	0.6025	-4.29453	5.48e-05	8.66e-05	1.6716
cg18154422	0.243846	0.421458	4.29436	5.48e-05	8.66e-05	1.67105
cg19849428	0.239744	0.718125	4.29425	5.48e-05	8.66e-05	1.67068
cg14747132	-0.215983	0.248958	-4.29425	5.48e-05	8.66e-05	1.67067
cg00683332	0.204359	0.759375	4.29388	5.49e-05	8.67e-05	1.66945
cg15056773	0.225556	0.597708	4.29343	5.5e-05	8.68e-05	1.66794
cg01180831	-0.249573	0.655	-4.29326	5.5e-05	8.68e-05	1.66738
cg23297477	0.220256	0.618958	4.29318	5.5e-05	8.68e-05	1.6671
cg26092367	-0.22906	0.591667	-4.29303	5.51e-05	8.68e-05	1.66662
cg17128767	-0.260171	0.4775	-4.29281	5.51e-05	8.68e-05	1.66586
cg20555234	-0.262137	0.538125	-4.29269	5.51e-05	8.68e-05	1.66546
cg05479196	0.257949	0.38625	4.29216	5.52e-05	8.69e-05	1.66372
cg26342141	-0.237094	0.329583	-4.29162	5.53e-05	8.7e-05	1.66192
cg24520381	-0.235983	0.382708	-4.2914	5.54e-05	8.7e-05	1.66118
cg09746736	0.267009	0.589167	4.29094	5.55e-05	8.71e-05	1.65965
cg25488021	-0.220427	0.643125	-4.29079	5.55e-05	8.71e-05	1.65914
cg15459537	-0.217607	0.38875	-4.29073	5.55e-05	8.71e-05	1.65895
cg06076692	-0.239231	0.585625	-4.2906	5.55e-05	8.71e-05	1.65851
cg00195796	0.211624	0.610833	4.29011	5.56e-05	8.72e-05	1.65688
cg13352836	0.205385	0.616875	4.28974	5.57e-05	8.73e-05	1.65565
cg01111718	-0.230342	0.423958	-4.28951	5.58e-05	8.73e-05	1.6549
cg27218796	0.22	0.66875	4.28928	5.58e-05	8.74e-05	1.65412
cg02177231	0.237265	0.665	4.28872	5.59e-05	8.75e-05	1.65227
cg05265042	0.275043	0.437917	4.28686	5.63e-05	8.8e-05	1.64606
cg06041677	0.24188	0.442083	4.28685	5.63e-05	8.8e-05	1.64604
cg14664759	0.278291	0.621667	4.28671	5.63e-05	8.8e-05	1.64556
cg26330518	0.217692	0.536875	4.28657	5.63e-05	8.8e-05	1.64509
cg26708220	0.214701	0.743333	4.2864	5.64e-05	8.8e-05	1.64453
cg02889488	0.265897	0.456042	4.28625	5.64e-05	8.8e-05	1.64405
cg19665362	0.257607	0.50375	4.28591	5.65e-05	8.8e-05	1.64292
cg27492839	-0.246581	0.535208	-4.28586	5.65e-05	8.8e-05	1.64274
cg26810816	0.281368	0.5375	4.28577	5.65e-05	8.8e-05	1.64244
cg06832446	0.221709	0.45125	4.28548	5.66e-05	8.81e-05	1.64147
cg02556436	-0.210513	0.385625	-4.28525	5.66e-05	8.81e-05	1.64072
cg04986579	0.264017	0.405625	4.28476	5.67e-05	8.82e-05	1.63908
cg08611411	0.278205	0.469375	4.28425	5.68e-05	8.83e-05	1.63738
cg12975779	0.258205	0.483125	4.28345	5.7e-05	8.83e-05	1.63472
cg23395449	0.23359	0.579792	4.2834	5.7e-05	8.83e-05	1.63457
cg26622634	-0.213504	0.41875	-4.28335	5.7e-05	8.83e-05	1.63438
[truncated: 1,103 more rows]
