# Supplementary material for: Subtyping of microsatellite instability-high colorectal cancer
Source: Cell Commun Signal. 2019 Jul 22;17:79. doi: 10.1186/s12964-019-0397-4 (PMC6647262; doi:10.1186/s12964-019-0397-4)
Supplement: Supplementary file 10 — Table S4. Deconvolution of TCGA and GSE39582 TIL populations by CIBERSORT. (XLSX 52 kb) [file 12964_2019_397_MOESM10_ESM.xlsx]

## Sheet: TCGA
Deconvolution of TCGA TIL populations by CIBERSORT.
Sample_name	Group	B cells naive	B cells memory	Plasma cells	T cells CD8	T cells CD4 naive	T cells CD4 memory resting	T cells CD4 memory activated	T cells follicular helper	T cells regulatory (Tregs)	T cells gamma delta	NK cells resting	NK cells activated	Monocytes	Macrophages M0	Macrophages M1	Macrophages M2	Dendritic cells resting	Dendritic cells activated	Mast cells resting	Mast cells activated	Eosinophils	Neutrophils	P-value	Correlation	RMSE
TCGA.A6.5665.01	MSI-H2	0.0614228	0	0.00625482	0.163739	0	0.0408112	0.0406562	0.100093	0.0567586	0	0.158616	0	0.040118	0.098266	0.0249471	0.0332996	0	0.00533527	0	0.167571	0.00211121	0	0.41	0.049594	1.09359
TCGA.AA.3663.01	MSI-H2	0.0428948	0	0	0.0240224	0	0.13271	0.000379528	0.0569108	0.0111756	0	0.0320769	0.0136024	0	0.254111	0.132652	0.217897	0	0	0	0.0573717	0	0.0241953	0.36	0.0637145	1.09394
TCGA.D5.6540.01	MSI-H2	0.025552	0	0	0.0168429	0	0.0806459	0	0.0694495	0.0333305	0	0.104197	0	0	0.313193	0.123977	0.0477504	0	0	0	0.126034	0	0.0590281	0.03	0.178184	1.04493
TCGA.G4.6588.01	MSI-H2	0.0229743	0	0	0.0139017	0	0.106912	0	0.0369974	0.0502341	0	0.0822563	0.000403292	0	0.324568	0.104231	0.0996153	0	0.00360037	0	0.109895	0	0.0444119	0.03	0.175712	1.04438
TCGA.AZ.4313.01	MSI-H2	0.0489386	0	0.00687631	0.123514	0	0.189348	0.0127401	0.0237705	0.0300157	0	0.12874	0	0	0.290792	0.0494081	0.0162673	0	0.00752372	0	0.0720667	0	0	0.71	0.0134949	1.11302
TCGA.AA.3492.01	MSI-H2	0.0591329	0	0	0	0	0.149899	0	0.00374388	0.0915545	0	0.146658	0	0.0507193	0.115692	0.113915	0.0533434	0.00563866	0	0	0.209702	0	0	0.58	0.033698	1.10353
TCGA.AY.6197.01	MSI-H2	0.0486236	0	0	0	0	0.128489	0.00603777	0.0413541	0.0550673	0	0.137826	0	0	0.362659	0.0527044	0.0573281	0	0	0	0.0962656	0	0.0136451	0.41	0.0483486	1.10429
TCGA.A6.5661.01	MSI-H2	0.0552859	0	0.0331062	0	0	0.241908	0	0.108454	0.0308163	0	0.0549064	0	0.00388465	0.153734	0.129152	0.0566458	0.0067812	0.0266233	0	0.0987028	0	0	0.52	0.0429373	1.08314
TCGA.AA.A022.01	MSI-H2	0.00166008	0	0.00871525	0.371975	0	0	0.00324956	0.121479	0.0465814	0	0.147924	0	0.0561093	0.0425716	0.0930879	0.0286803	0.00452445	0.000131587	0	0.0733105	0	0	0.21	0.103226	1.09465
TCGA.CK.4951.01	MSI-H2	0.00327845	0.00113895	0	0	0	0.161091	0.00222399	0.114541	0.0539874	0	0.0484514	0.0100236	0	0.238424	0.170156	0.0652477	0.000781371	0.0133004	0	0.0931842	0	0.0241715	0	0.28044	0.988452
TCGA.G4.6309.01	MSI-H2	0.0486109	0	0.0111281	0.130927	0	0.135897	0	0.132021	0.100968	0	0.020525	0	0.0249319	0.120352	0.00812222	0.10774	0	0.0552341	0	0.0935987	0.00994357	0	0.71	0.0123311	1.08848
TCGA.CM.6674.01	MSI-H2	0.0581622	0	0	0.0826364	0	0.164117	0	0.0277704	0.0389143	0	0.0510685	0.0426895	0.0053131	0.200956	0.187269	0.113061	0	0	0.0280426	0	0	0	0.04	0.161726	1.04875
TCGA.AD.A5EJ.01	MSI-H2	0.0432507	0	0.0124279	0	0	0.1805	0	0.0465976	0.0435866	0	0.183366	0	0	0.312136	0.0316003	0.10663	0	0	0	0.0399054	0	0	0.41	0.049444	1.09697
TCGA.QG.A5Z2.01	MSI-H2	0.209764	0	0.0316979	0.156412	0	0.0963267	0	0.10839	0.0661236	0	0.0779522	0	0.0105131	0.0753815	0.104072	0.0338156	0	0	0	0.0295516	0	0	0.24	0.08517	1.06943
TCGA.AZ.4615.01	MSI-H2	0	0	0.00041483	0.219653	0	0.111992	0.0170309	0.065006	0.00161569	0	0.0595935	0	0	0.0625853	0.221946	0.180655	0	0.0251983	0.0343098	0	0	0	0.01	0.208716	1.03684
TCGA.DM.A1HB.01	MSI-H2	0.0405417	0	0	0	0	0.118116	0	0.00861678	0.0452808	0	0.0589953	0	0	0.310874	0.00432695	0.0762358	0	0.0501295	0	0.286884	0	0	0.4	0.0523227	1.13192
TCGA.A6.3809.01	MSI-H2	0.0153853	0	0.000419613	0.027208	0	0.181187	0.0165809	0.0918621	0.00260777	0	0.0893121	0	0	0.138879	0.133157	0.181788	0	0.00853277	0	0.0487515	0	0.0643293	0.04	0.168324	1.03141
TCGA.CM.6171.01	MSI-H2	0.0832097	0	0	0	0	0.216962	0	0.0307282	0.0157112	0	0.0582494	0	0	0.137262	0.0851758	0.106648	0	0.00485077	0	0.15254	0	0.108663	0.7	0.0184108	1.09603
TCGA.CK.5913.01	MSI-H2	0.0391956	0	0	0.0296478	0	0.177743	0	0.0679917	0.0113583	0	0.0780556	0.0164994	0	0.210265	0.110497	0.0867048	0.00794432	0.0227085	0	0.0842192	0	0.0571704	0.29	0.0723328	1.07668
TCGA.AU.6004.01	MSI-H2	0.0505069	0	0	0	0	0.107516	0	0.0409396	0.0749718	0	0.0965368	0	0	0.315071	0.127434	0.0603679	0	0	0	0.126655	0	0	0.01	0.209966	1.02632
TCGA.G4.6628.01	MSI-H2	0.0966732	0	0.00796699	0.119814	0	0.112797	0.00366002	0.0836816	0.0555517	0	0.0810233	0.0478826	0.0316395	0.049238	0.159471	0.131921	0	0.00651193	0.0121676	0	0	0	0	0.253813	0.9968
TCGA.AA.3713.01	MSI-H2	0.0224454	0	0.0262544	0.103457	0	0.12605	0	0.0967333	0.0202732	0	0.104195	0	0.0173198	0.185267	0.136696	0.115041	0.00544196	0	0	0.0255322	0.015294	0	0.29	0.0729697	1.07584
TCGA.CM.4743.01	MSI-H2	0	0	0.00569967	0.0601699	0	0.192811	0	0.0768324	0.0113471	0	0.161494	0.0173537	0	0.0438694	0.292674	0.0931454	0.0094932	0.0212657	0	0.00212507	0	0.0117195	0.01	0.217746	1.06545
TCGA.CK.5916.01	MSI-H2	0.0421762	0	0.00344638	0.0819733	0	0.114424	0.0036416	0.0630443	0.0320577	0	0.0807895	0.0397248	0	0.0834164	0.190215	0.197931	0.00103	0	0.0501491	0	0	0.0159815	0.01	0.235286	1.00788
TCGA.A6.6780.01	MSI-H2	0.0585507	0	0	0.0405972	0	0.125873	0.0199368	0.0781391	0.022604	0	0.0608476	0.0314466	0	0.199135	0.205868	0.156578	0.000423475	0	0	0	0	0	0	0.283357	0.990559
TCGA.D5.6930.01	MSI-H2	0.0757236	0	0.00497409	0.0887115	0	0.164364	0	0.0936047	0.0236775	0	0.0724961	0	0.000680788	0.152779	0.137449	0.0813448	0	0	0	0.104195	0	0	0	0.277227	0.981187
TCGA.CK.6746.01	MSI-H2	0.00947984	0	0	0.0208337	0	0.110739	0.00210748	0.049885	0.0208342	0	0.0101943	0.0586567	0.0207797	0	0.385331	0.205655	0.00708729	0	0.0693794	0	0.0290377	0	0.01	0.205701	1.10312
TCGA.CM.6680.01	MSI-H2	0.0406263	0	0.00815173	0	0	0.279772	0	0.0247642	0.0775035	0	0.0798616	0	0.0129808	0.260978	0.112013	0.0854956	0	0	0	0.017853	0	0	0.11	0.120179	1.05721
TCGA.AD.5900.01	MSI-H2	0.05294	0	0	0.115498	0	0.129126	0	0.0968208	0.0301751	0	0.0521571	0.0140105	0.0315001	0.17556	0.140717	0.15346	0	0.00260005	0.00543638	0	0	0	0.04	0.164714	1.03532
TCGA.D5.6927.01	MSI-H2	0.0469216	0	0.00485065	0.0421936	0	0.13655	0.024397	0.092094	0.0186	0	0.0992176	0	0	0.174495	0.174494	0.113301	0	0	0	0.012002	0	0.060884	0.05	0.142954	1.05093
TCGA.AD.6889.01	MSI-H2	0.0410703	0	0.000572712	0	0	0.19234	0	0.0376911	0.0625372	0	0.128054	0	0	0.300993	0.0651444	0.0691771	0	0.00595831	0	0.0736156	0	0.0228459	0.71	0.0168793	1.10642
TCGA.AZ.6601.01	MSI-H2	0.0766374	0	0	0.00798135	0	0.100268	0	0.0785932	0.0395681	0	0.106295	0	0.0121257	0.320255	0.169023	0.0871228	0	0	0	0.00213026	0	0	0	0.257677	1.00387
TCGA.CM.4746.01	MSI-H2	0.0441142	0	0	0.149563	0	0.110906	0	0.0419333	0.0822558	0	0.0889769	0	0.00907844	0.26436	0.065159	0.0572169	0	0.0152314	0	0.0712058	0	0	0.76	0.00299573	1.10998
TCGA.D5.6530.01	MSI-H2	0.0508645	0	0	0	0	0.177081	0.00370702	0.0872902	0.0300834	0	0.0558092	0.0126812	0	0.315079	0.157829	0.0983956	0	0	0	0.0111796	0	0	0.05	0.157183	1.05357
TCGA.AM.5821.01	MSI-H2	0.00338352	0	0.013192	0.0732742	0	0.0431542	0.0304425	0.0635052	0.00794414	0	0.0531176	0	0.0109538	0.0999639	0.346265	0.0910869	0.00389365	0	0	0.159824	0	0	0	0.301531	1.03076
TCGA.AA.A01R.01	MSI-H2	0.00732997	0.00085138	0	0.131336	0	0.0790932	0	0.0746998	0.128465	0	0.0400685	0.0967453	0	0.25563	0.109418	0.0615212	0.00440031	0	0	0.0104413	0	0	0	0.286255	0.987137
TCGA.NH.A5IV.01	MSI-H2	0.0192975	0	0.00270188	0.128314	0	0.0822261	0	0.0635497	0.0270386	0	0.165653	0.0257512	0.00688339	0.15525	0.0565036	0.250684	0	0	0.0161469	0	0	0	0.12	0.119	1.06138
TCGA.G4.6320.01	MSI-H2	0.188881	0	0	0.0469245	0	0.17802	0	0.142773	0.0484581	0	0.108363	0	0.0375383	0.128957	0.034087	0.0203562	0.0051871	0.0121648	0	0.0482902	0	0	0.68	0.0237837	1.08834
TCGA.G4.6304.01	MSI-H2	0.00669762	0	0	0.078572	0	0.0629626	0	0.0833091	0.0231589	0	0.0153623	0.103325	0.0017337	0.11029	0.245201	0.22399	0	0	0.0445348	0	0	0.000863564	0.4	0.0536742	1.12665
TCGA.CM.5861.01	MSI-H2	0.060764	0	0.000938894	0.199247	0	0.1391	0	0.0723975	0.0626288	0	0.0541793	0	0.0487519	0.0385981	0.0726877	0.00300323	0	0.0250568	0	0.20684	0	0.0158071	0.69	0.0222556	1.10954
TCGA.A6.2672.01	MSI-H2	0.0352245	0	0	0.0606779	0	0.0966788	0.00437413	0.0754844	0.0352151	0	0.108392	0	0	0.253006	0.143607	0.0775321	0	0	0	0.0855047	0	0.0243041	0	0.291154	0.980091
TCGA.A6.6653.01	MSI-H2	0.0163109	0	0	0	0	0.142179	0	0.0369881	0.0523527	0	0.0482928	0.033145	0	0.511373	0.0871751	0.0230507	0	0	0	0.0491326	0	0	0.14	0.11608	1.10511
TCGA.AD.6895.01	MSI-H2	0	0	0	0.087272	0	0.1482	0.0215899	0.130137	0	0	0.128614	0.0392361	0.000570508	0.0955316	0.168896	0.0943859	0	0.023548	0.0620201	0	0	0	0.24	0.0900609	1.0849
TCGA.F4.6856.01	MSI-H2	0.0548205	0	0.00791025	0.150041	0	0.183356	0	0.0798898	0.0603195	0	0.0646916	0.0174553	0.0219783	0.145337	0.123312	0.0747599	0	0	0.016129	0	0	0	0.7	0.0179967	1.10331
TCGA.G4.6586.01	MSI-H2	0.0690482	0	0	0.258207	0	0.0784077	0.036215	0.130389	0.0246326	0	0.166722	0	0	0.0767806	0.101988	0.0349769	0	0	0	0.0226323	0	0	0.24	0.0833863	1.09861
TCGA.AZ.6599.01	MSI-H2	0.125102	0	0.0138316	0.177263	0	0.277341	0	0.061582	0.0300295	0	0.0685114	0.0182799	0.0571924	0	0	0.0116291	0.0044621	0	0	0.149416	0.00535983	0	0.72	0.0108247	1.1224
TCGA.EI.6882.01	MSI-H2	0.0149504	0	0.0430964	0	0	0.277782	0	0.0266861	0.0457943	0	0.0492705	0	0.00783785	0.215618	0.143905	0.115581	0	0	0	0.0594777	0	0	0.52	0.0427616	1.09049
TCGA.DY.A0XA.01	MSI-H2	0	0.00776234	0.017905	0.154976	0	0.0319308	0	0.0605943	0.0526407	0	0.0568232	0	0	0.335631	0	0.0896042	0	0.0200395	0	0.164446	0.00764723	0	0.71	0.0147645	1.12462
TCGA.EI.6507.01	MSI-H1	0.0307179	0	0.0027786	0.0854161	0	0.0895678	0.00358488	0.0575213	0.00741147	0	0.0493119	0	0.0103084	0.361326	0.0834125	0.0674815	0	0	0	0.0975378	0	0.0536234	0.01	0.234526	1.01525
TCGA.A6.6781.01	MSI-H1	0.0121674	0	0	0.029781	0	0.0711168	0	0.02015	0.0244142	0	0.0956054	0	0.0114681	0.499771	0.0953601	0.115008	0	0	0.00621426	0	0	0.0189439	0	0.470661	0.893789
TCGA.G4.6302.01	MSI-H1	0.098633	0	0.00868368	0.0306075	0	0.0696397	0.000109617	0.0258692	0.0515135	0	0.0484601	0	0	0.334294	0.0927064	0.214278	0	0.00776159	0.0174437	0	0	0	0.04	0.173087	1.04368
TCGA.F4.6570.01	MSI-H1	0.00316925	0	0	0.0902077	0	0.023299	0	0.045239	0.0609054	0	0	0.0629527	0	0.258802	0.136399	0.210117	0.00359124	0	0.105317	0	0	0	0	0.252692	1.00009
TCGA.CM.6679.01	MSI-H1	0.015911	0.0175959	0.0212727	0.048683	0	0.126096	0	0.0795016	0.0391719	0	0.0881743	0	0	0.322957	0.0600108	0.115178	0	0	0	0.0654483	0	0	0.1	0.12433	1.05848
TCGA.F4.6703.01	MSI-H1	0.00630715	0	0	0.00809185	0	0.172464	0	0.0391107	0.0399845	0	0.0730213	0	0	0.293786	0.187671	0.157376	0	0	0	0.0221883	0	0	0	0.484905	0.876611
TCGA.AA.A01P.01	MSI-H1	0.00588728	0.00860843	0.0052165	0.0838985	0	0.120787	0	0.0788582	0.0416102	0	0.0406766	0.0220062	0	0.162646	0.25383	0.121407	0.000526124	0	0	0.0305514	0	0.0234912	0	0.342085	0.967426
TCGA.AD.6964.01	MSI-H1	0.00697634	0	0	0.0674684	0	0.0950211	0	0.119681	0.01669	0	0	0.0124737	0	0.200223	0.223707	0.245377	0.00190733	0	0.0104762	0	0	0	0	0.345984	0.962646
TCGA.WS.AB45.01	MSI-H1	0.0349489	0	0	0	0	0.142123	0.0156283	0	0	0	0.0993715	0	0.0192888	0.155526	0.0310399	0.244384	0	0	0	0.030708	0	0.226981	0	0.369464	0.94304
TCGA.D5.6928.01	MSI-H1	0	0.0595475	0.00151133	0.147218	0	0	0.0170768	0.116945	0.0381961	0	0.113202	0	0	0.152462	0.215091	0.104779	0	0	0.0185772	0	0	0.0153939	0	0.416781	0.916206
TCGA.5M.AAT6.01	MSI-H1	0.00272145	0.0150442	0.011632	0.100799	0	0.0935145	0.00383713	0.0804968	0.0583527	0	0.0611978	0.0133272	0.00541812	0.164591	0.173476	0.193554	0	0.00975768	0.0122814	0	0	0	0	0.30361	0.973021

## Sheet: GSE39582
Deconvolution of GSE39582 TIL populations by CIBERSORT.
Sample_name	Group	B cells naive	B cells memory	Plasma cells	T cells CD8	T cells CD4 naive	T cells CD4 memory resting	T cells CD4 memory activated	T cells follicular helper	T cells regulatory (Tregs)	T cells gamma delta	NK cells resting	NK cells activated	Monocytes	Macrophages M0	Macrophages M1	Macrophages M2	Dendritic cells resting	Dendritic cells activated	Mast cells resting	Mast cells activated	Eosinophils	Neutrophils	P-value	Correlation	RMSE
GSM971970_JS_34_U133_2.CEL	MSI-H2	0.0329968	0	0.0465485	0.0439221	0	0.13425	0	0.0748002	0	0	0.105047	0	0.00860912	0.108676	0.0984914	0.246715	0.00512951	0	0.039683	0.00672459	0	0.048406	0.38	0.0412026	1.06622
GSM971978_JS_49_U133_2.CEL	MSI-H2	0.028775	0.0149947	0.28886	0.0921651	0	0	0.0968051	0.0550863	0	0.00102958	0.0204765	0.0114797	0	0.055328	0.0931852	0.174429	0.0247422	0.0220903	0.0171054	0.00344767	0	0	0	0.475475	0.879334
GSM971979_JS_51_U133_2.CEL	MSI-H2	0	0.00364731	0.0329559	0	0	0.107735	0	0.0255305	0	0.0101192	0.0277477	0	0	0.316486	0.0261816	0.090491	0	0.0103738	0	0.245279	0	0.103453	0	0.297981	0.98484
GSM971984_JS_58bis_U133_2.CEL	MSI-H2	0	0.0820405	0.219045	0.0246269	0	0.066851	0.0338698	0.0186	0.012607	0.0521973	0.00134267	0.00458298	0	0.130634	0.0988897	0.238477	0.00860992	0	0.00199213	0.00563379	0	0	0	0.427125	0.904958
GSM972015_JS_98_U133_2.CEL	MSI-H2	0.00117151	0.00141821	0.034452	0.114741	0	0.201791	0	0.0294872	0.00284301	0	0.0840445	0.0134763	0	0.19711	0.0818746	0.0470928	0	0.0185246	0	0.092427	0.0197329	0.0598137	0.2	0.0805301	1.0644
GSM972220_AD_02b_U133_2.CEL	MSI-H2	0.0439232	0	0.209574	0.0496961	0	0.122656	0.0522652	0.026339	0	0	0.028221	0.0215722	0	0.0980641	0.106015	0.167039	0.00858803	0	0.0439429	0	0.00560103	0.0165032	0	0.312567	0.958108
GSM972221_AD_03_U133_2.CEL	MSI-H2	0.000308485	0.0681833	0.100016	0	0.00495443	0.189307	0	0.0213808	0.0616668	0.0488897	0.0629683	0	0	0.164372	0.0621973	0.0579741	0	0	0	0.157782	0	0	0.14	0.108434	1.04779
GSM972222_AD_07_U133_2.CEL	MSI-H2	0	0.0318221	0.124377	0	0	0.144124	0	0.0309905	0	0	0	0.0356129	0.00176326	0.0366179	0.0775778	0.141536	0.14774	0.0733751	0	0.0848908	0.0665172	0.00305589	0.33	0.0598417	1.05525
GSM972223_AD_08_U133_2.CEL	MSI-H2	0	0.00220611	0.23404	0	0	0.251675	0	0	0	0.0251203	0	0.0285475	0	0.130482	0.0213007	0.0421477	0.0209355	0.0385565	0	0.102461	0.00786868	0.0946593	0	0.280979	0.975075
GSM972224_AD_09_U133_2.CEL	MSI-H2	0	0.207389	0.158609	0.0450685	0	0.00338297	0	0.043603	0.0393144	0	0.00826413	0.0144408	0	0.149248	0.0624213	0.0489688	0.0249684	0.0235733	0	0.0922201	0	0.0785277	0.02	0.218134	1.00831
GSM972226_AD_10_U133_2.CEL	MSI-H2	0	0.0900125	0.157761	0	0.0572462	0.191069	0	0	0	0.0358643	0.0268635	0	0	0.114186	0.0143804	0.120536	0	0.00581693	0	0.117209	0.0264611	0.0425943	0.14	0.10182	1.04747
GSM972229_AD_11b_U133_2.CEL	MSI-H2	0	0.0116441	0.0240363	0	0	0.164046	0	0.0334779	0	0	0.032813	0	0	0.237087	0.011006	0.0639005	0	0.00529503	0	0.350466	0.0145377	0.0516914	0	0.314291	0.981181
GSM972241_AD_13_U133_2.CEL	MSI-H2	0	0.0903696	0.076767	0.025617	0	0.0778878	0	0.0546362	0.047357	0.0405591	0.151551	0	0	0.104532	0.169272	0.0454967	0.0653177	0	0	0.0352267	0.0154098	0	0.2	0.0817997	1.06675
GSM972261_AD_15_U133_2.CEL	MSI-H2	0	0.0813899	0.164292	0	0	0.246328	0	0.0271092	0	0	0.0551278	0	0	0.037541	0.0517619	0.0574308	0.00948173	0.018988	0	0.199875	0	0.0506754	0.05	0.174491	1.02352
GSM972262_AD_16_U133_2.CEL	MSI-H2	0	0.0421765	0.0407481	0.0341114	0	0.0597261	0.0235423	0.0267582	0	0.0624211	0	0	0	0.0461243	0.124894	0.448391	0	0	0.0624865	0	0	0.0286197	0.01	0.231525	0.996929
GSM972263_AD_32b_U133_2.CEL	MSI-H2	0	0.0668278	0.292598	0	0	0.136396	0.0515699	0.0440232	0	0	0.0563021	0	0	0.048541	0.0958118	0.0964729	0.00829706	0.0278212	0	0.040339	0	0.0349992	0	0.315559	0.96704
GSM972264_AD_36_U133_2.CEL	MSI-H2	0	0.0598297	0.0461974	0.0218771	0	0.071628	0.0797179	0.0937987	0	0	0.0534184	0.0113732	0	0.154007	0.134535	0.201526	0	0	0	0.0543251	0	0.0177657	0.08	0.149807	1.02739
GSM972265_AD_39_U133_2.CEL	MSI-H2	0	0.125083	0.0981941	0	0	0.282216	0	0	0.0675285	0	0.047743	0	0.0397484	0.0437562	0.00594893	0.0936328	0.0182329	0.0140665	0	0.16385	0	0	0.19	0.0859201	1.05485
GSM972266_AD_40_U133_2.CEL	MSI-H2	0.0222086	0.00379192	0.348857	0.0376281	0.0410071	0.0267949	0	0.0632114	0	0	0.185498	0	0	0.0665156	0.0631628	0	0.037159	0	0	0.104165	0	0	0.65	0.00874692	1.14609
GSM972270_AD_43b_U133_2.CEL	MSI-H2	0.00800137	0	0.484203	0	0.0813683	0.0100546	0.0264637	0.00702042	0	0.0167694	0.0835654	0	0	0.0767494	0.0162863	0.0571573	0.00477036	0.00528971	0	0.1223	0	0	0	0.578953	0.820505
GSM972274_AD_50_U133_2.CEL	MSI-H2	0	0.0968821	0.173972	0.0666613	0.0520587	0	0.0204604	0.0501355	0	0.0309398	0.0363955	0.064135	0	0.0916674	0.142602	0.120948	0.0270601	0.0124067	0	0.0136751	0	0	0	0.400939	0.918447
GSM972275_AD_51_U133_2.CEL	MSI-H2	0.0123123	0	0.102902	0.146092	0	0	0.085534	0.0366968	0	0	0.0558466	0.0302141	0.00952125	0	0.0944275	0.269465	0.0224582	0.00411231	0.0345937	0	0.046346	0.0494784	0	0.353706	0.935721
GSM972276_AD_52_U133_2.CEL	MSI-H2	0	0.148438	0.191647	0	0.0224031	0.161358	0.0442769	0	0.00904519	0.0848145	0.0286009	0	0	0.0430126	0.124301	0.0228267	0.0315511	0	0	0.0656662	0	0.0220579	0.05	0.17692	1.02997
GSM972277_AD_53_U133_2.CEL	MSI-H2	0	0.042361	0.133065	0	0	0.208953	0	0.0259641	0.0581757	0	0.0618006	0	0	0.153006	0.0264522	0	0	0.0830981	0	0.186646	0.00433666	0.0161422	0.22	0.0722114	1.06522
GSM972278_AD_55_U133_2.CEL	MSI-H2	0	0.10153	0.0947882	0	0	0.172639	0.0177681	0.0728983	0	0.04653	0.0841104	0.0303738	0	0.0926051	0.133395	0.116948	0	0.0119091	0.0216333	0	0.00287196	0	0.02	0.21218	1.00413
GSM972279_AD_57_U133_2.CEL	MSI-H2	0	0.00742031	0.276312	0	0	0.142725	0.00196004	0.00525664	0	0	0.0892568	0	0	0.213639	0.0384943	0.0703662	0	0	0	0.137825	0	0.0167443	0	0.356056	0.945654
GSM972280_AD_58_U133_2.CEL	MSI-H2	0	0.0611776	0.0864935	0	0.0148067	0.0762584	0	0.00557997	0.00855563	0	0.080747	0	0	0.317829	0.0193525	0.0705233	0	0	0	0.193438	0	0.0652378	0	0.257094	0.995905
GSM972282_AD_65_U133_2.CEL	MSI-H2	0.00286642	0.00168791	0.162069	0	0.0521048	0.0646968	0.0385062	0.05151	0	0	0.0798898	0	0	0.215516	0.0301077	0.115866	0	0.0295934	0	0.142337	0	0.0132494	0.08	0.156025	1.02855
GSM972283_AD_66_U133_2.CEL	MSI-H2	0	0.0595521	0.185356	0.0981826	0	0	0.0197514	0.0763536	0.0196188	0	0.0740022	0	0	0.157688	0.124482	0.0925735	0	0.0236707	0	0.0687693	0	0	0	0.317673	0.958912
GSM972285_AD_73_U133_2.CEL	MSI-H2	0	0.0308527	0.122327	0	0.00275049	0.191285	0	0	0.0289137	0	0.0532092	0	0	0.135521	0.0325937	0.116387	0	0	0	0.172384	0.0504763	0.0632995	0.4	0.0379644	1.07295
GSM972286_AD_75_U133_2.CEL	MSI-H2	0	0	0.0818266	0.00758571	0	0.302522	0.053325	0.0574813	0	0	0.0774332	0	0	0.134019	0.0844418	0.0958603	0	0	0	0.0934976	0	0.0120078	0.14	0.102006	1.04757
GSM972287_AD_76_U133_2.CEL	MSI-H2	0.00978628	0	0.0317191	0	0	0.095105	0.0343316	0.0336957	0	0.00710516	0.00897878	0.00962435	0	0.0805771	0.0451656	0.0990239	0	0.0429943	0	0.354102	0	0.147791	0	0.301527	0.985774
GSM972290_AD_83_U133_2.CEL	MSI-H2	0.0135144	0	0.420118	0	0	0.114536	0.0376843	0.0445026	0	0	0.0509034	0	0	0.0979097	0.0545043	0.0769061	0.00644984	0.0193337	0	0.054434	0	0.009203	0	0.493825	0.875632
GSM972291_AD_85_U133_2.CEL	MSI-H2	0	0.010154	0.133676	0.110026	0	0.100473	0.0563599	0.00475261	0	0.0464473	0.010721	0	0.00792072	0.0144656	0.0309601	0.107735	0.218148	0.0218741	0	0.0609083	0.0584667	0.00691069	0.17	0.0934223	1.03701
GSM972292_AD_86_U133_2.CEL	MSI-H2	0	0	0.0547819	0.0332126	0	0.247814	0	0.018721	0	0	0.0875308	0.0245902	0	0.250127	0.0799814	0.022972	0	0	0	0.130474	0	0.0497953	0.12	0.123626	1.04976
GSM972294_AD_87_U133_2.CEL	MSI-H2	0	0.00898825	0.0251812	0.239221	0	0	0.112496	0.103826	0.00337621	0.0496947	0	0.0813901	0	0.0351535	0.150083	0.101388	0.0158422	0.0516958	0.00971812	0	0	0.0119463	0	0.389134	0.928088
GSM972296_AD_88_U133_2.CEL	MSI-H2	0	0.0301848	0.3864	0.00661252	0	0.164988	0	0.0173501	0.0621779	0	0.0983455	0	0	0.0516222	0.0156814	0	0.00991085	0.0181735	0	0.129835	0.00871822	0	0	0.361299	0.960312
GSM972298_AD_91_U133_2.CEL	MSI-H2	0	0.0256857	0.18153	0.0206384	0	0.108459	0.0373092	0.0777122	0.0278168	0	0.0185977	0.00245946	0	0.170238	0.073382	0.166207	0	0	0	0.0526946	0	0.0372703	0.13	0.117984	1.04229
GSM972314_MFL_240b_U133_2.CEL	MSI-H2	0	0.0234646	0.0355005	0.147089	0	0	0.0714109	0.102972	0	0	0	0.0834048	0	0.121886	0.1482	0.215194	0.01772	0	0.0223859	0	0	0.0107731	0.01	0.234136	0.99601
GSM972316_MFL_271b_U133_2.CEL	MSI-H2	0	0.0166954	0.140935	0	0	0.216263	0	0	0	0.0367165	0.00849117	0.0179569	0	0.177845	0.0515681	0.136195	0.0406049	0	0	0.0896238	0	0.0671052	0.09	0.146716	1.02748
GSM972317_MFL_276b_U133_2.CEL	MSI-H2	0.000732872	0	0.0268512	0.123742	0	0	0.103841	0.0766117	0	0	0.0104576	0.0444879	0	0.134247	0.196653	0.167624	0.0416344	0	0.0720443	0	0	0.00107279	0.09	0.138782	1.0421
GSM972330_MFL_527b_U133_2.CEL	MSI-H2	0	0.069749	0.260499	0	0	0.0932136	0.0197803	0.0504696	0.000960997	0	0.0126346	0	0	0.149904	0.0979173	0.0360638	0.00507566	0.0024463	0	0.178959	0	0.0223262	0	0.38678	0.93086
GSM972332_MFL_537b_U133_2.CEL	MSI-H2	0.0394561	0	0.0689346	0	0	0.211309	0.0619474	0.0037526	0.00458326	0	0.0378347	0.00638127	0	0.181049	0.0844492	0.115609	0.000226585	0.0101024	0	0.0884066	0	0.0859591	0.35	0.0545515	1.0634
GSM972334_MFL_541b_U133_2.CEL	MSI-H2	0.000149007	0	0.11281	0.0988734	0	0.00105889	0.119175	0.0812985	0.00818703	0	0.00385263	0.0353855	0	0.113593	0.169803	0.149274	0	0.0724314	0	0.0195915	0	0.0145163	0	0.455609	0.889412
GSM972346_MFL_705b_U133_2.CEL	MSI-H2	0.0503559	0	0.0474604	0	0	0.348396	0	0	0	0.0530818	0.0662912	0	0	0.182269	0.0208375	0	0.0258289	0.0488205	0	0.0985868	0	0.0580717	0.39	0.0398759	1.07594
GSM972353_MFL_072b_U133_2.CEL	MSI-H2	0.0858584	0	0.305383	0.0196268	0	0.0378379	0.0632431	0.044491	0	0.012241	0	0.0509402	0	0.0606107	0.110772	0.102147	0.00169645	0.0361723	0.0614168	0	0	0.0075634	0	0.522612	0.851889
GSM972391_VB_157T_U133_2.CEL	MSI-H2	0.0517361	0	0.110638	0.0135465	0	0.158821	0.0330413	0.0208749	0.0371389	0	0.038923	0.0221868	0.0202386	0.190948	0.047946	0.0945529	0	0.00559631	0	0.118921	0	0.0348906	0.01	0.238113	0.988332
GSM972443_AD_12_U133_2.CEL	MSI-H2	0	0.0323222	0.0821992	0	0	0.138369	0	0.0328375	0.0461983	0.00804494	0.0199386	0.0351878	0	0.319469	0.056454	0.127391	0	0	0	0.101589	0	0	0.32	0.0642551	1.07744
GSM972444_AD_30_U133_2.CEL	MSI-H2	0	0	0.415387	0.0292939	0.0363957	0	0.0153877	0.0366994	0	0	0.0562254	0.00188405	0	0.140784	0.0671256	0.0641476	0	0.0187726	0	0.0931312	0	0.0247656	0	0.588607	0.807954
GSM972445_AD_49_U133_2.CEL	MSI-H2	0.00832399	0.000894918	0.0518395	0.130606	0	0	0.128557	0.142146	0.0270021	0	0.0825303	0	0	0.0371545	0.137277	0.0895414	0.00753374	0.0220005	0	0.122857	0	0.0117366	0.03	0.197928	1.01379
GSM972446_AD_64_U133_2.CEL	MSI-H2	0	0.0113637	0.321511	0	0.0699967	0.112642	0	0.0270849	0	0	0.0331986	0	0	0.16631	0.0607825	0.0908997	0	0	0	0.096583	0	0.0096281	0	0.334625	0.960478
GSM972447_AD_82_U133_2.CEL	MSI-H2	0	0.0146835	0.207328	0.00018871	0	0.143935	0.0535441	0	0	0	0.093989	0	0	0.0908092	0.0312478	0.156584	0.0215548	0.0139444	0.0180615	0.0618712	0.0625313	0.0297281	0.01	0.227334	0.991511
GSM972448_MFL_104b_U133_2.CEL	MSI-H2	0.0594265	0	0.0364556	0	0	0.228882	0	0	0.0129319	0	0.0335456	0	0	0.0913579	0.0647116	0.254688	0.00227692	0	0	0.122978	0	0.0927453	0.52	0.0234311	1.0772
GSM972455_MFL_1680b_U133_2.CEL	MSI-H2	0	0.0173077	0.0260691	0	0.00962014	0.113043	0	0.0342771	0	0	0.00297302	0	0	0.211298	0.0562586	0.121724	0	0.0321863	0	0.229334	0	0.145909	0	0.370829	0.938469
GSM972458_MFL_175b_U133_2.CEL	MSI-H2	0.0193064	0	0.0765159	0.0717868	0	0.0904166	0.189412	0.0851696	0	0	0.0114795	0.0411889	0	0.143162	0.104427	0.114621	0.00265354	0.00667158	0	0.0203329	0	0.0228551	0	0.305145	0.958644
GSM972486_MFL_723b_U133_2.CEL	MSI-H2	0	0.0631632	0.0367584	0	0.0553667	0.143539	0.0233258	0	0.0317449	0	0.0858695	0	0	0.350867	0.0180198	0.0790901	0.0208335	0	0	0.0914214	0	0	0.05	0.175483	1.0275
GSM972494_MFL_812b_U133_2.CEL	MSI-H2	0	0.118084	0.171956	0	0	0.0956842	0.0157206	0.0651006	0.02806	0.103	0	0	0	0.130251	0.188976	0.0256685	0.0308378	0.00951748	0	0.0171444	0	0	0	0.337511	0.954987
GSM972499_MFL_091b_U133_2.CEL	MSI-H2	0.0764431	0	0.21678	0.0402245	0	0	0.0639408	0.0585345	0.00825925	0	0	0.0267581	0.000584485	0.0365958	0.11212	0.0684902	0	0.194165	0	0.0256029	0	0.0715014	0	0.411525	0.916134
GSM971972_JS_36_U133_2.CEL	MSI-H1	0.0638056	0	0.251538	0.0464557	0.0200715	0.0130434	0.0347754	0.105567	0	0	0.0220029	0.0202364	0.00833313	0.0602459	0.07778	0.202934	0.0173466	0.00203113	0.0538342	0	0	0	0	0.35581	0.940858
GSM972470_MFL_408b_U133_2.CEL	MSI-H1	0	0.0883799	0.145671	0.0430384	0	0.0859236	0.0392506	0.0863642	0	0.0831188	0	0.0255872	0	0	0.0679575	0.213929	0.0177279	0.0149907	0	0.0575175	0.00173924	0.028805	0	0.357746	0.935171
GSM972016_JS_99_U133_2.CEL	MSI-H1	0.0638706	0	0.248914	0	0	0.0760655	0	0.0337403	0.0107535	0	0.0608695	0	0	0.16321	0	0.108995	0	0.0223662	0	0.189686	0	0.02153	0	0.396374	0.924352
GSM971983_JS_57bis_U133_2.CEL	MSI-H1	0.0248156	0	0.167496	0.000608822	0	0.166112	0.00831709	0.0674238	0	0.0111371	0.0140154	0	0	0.157738	0.0726929	0.169187	0	0.00728601	0	0.0508383	0.0190323	0.0632995	0	0.446769	0.893975
GSM971980_JS_52_U133_2.CEL	MSI-H1	0.043187	0	0.296035	0.0493086	0	0.116204	0.0305719	0	0	0.0138512	0.0171884	0	0	0.0423779	0.0967608	0.162674	0	0.0216222	0.0502573	0	0.0284791	0.0314819	0	0.416816	0.911852
GSM971981_JS_54bis_U133_2.CEL	MSI-H1	0.00219277	0	0.340513	0.0926589	0	0.00774997	0.0274219	0.0450442	0.0140288	0.0115608	0	0.0139035	0	0.0144777	0.10244	0.242424	0.0105962	0	0.0434753	0.00575689	0	0.0257559	0	0.634399	0.779264
GSM971982_JS_56bis_U133_2.CEL	MSI-H1	0	0.00786328	0.0799956	0	0	0.15821	0.0578364	0.013634	0	0.0123983	0.0125678	0.0204955	0	0.112826	0.132105	0.270316	0.0163963	0	0.001512	0.0373762	0	0.0664676	0	0.247314	0.986464
GSM971977_JS_47bis_U133_2.CEL	MSI-H1	0.0936256	0	0.189827	0	0	0.0630175	0	0.0578807	0.0385102	0.0180159	0.0354983	0	0	0.052322	0.0651493	0.204891	0.0123462	0	0	0.118413	0	0.0505029	0	0.471436	0.881284
GSM971971_JS_35_U133_2.CEL	MSI-H1	0.0273959	0	0.194195	0.072054	0	0.134835	0.0526866	0.0367998	0	0.0178387	0.0137458	0	0	0.102825	0.0569546	0.172304	0.0233231	0.0342412	0	0.0249434	0.0352551	0.000602219	0	0.413093	0.910131
GSM971969_JS_33_U133_2.CEL	MSI-H1	0.0379583	0.00275592	0.310365	0	0	0.117148	0.0291724	0.0486726	0.00667591	0.104886	0	0	0	0.0647143	0.0634496	0.168205	0.0116993	0	0	0.0250218	0.00927651	0	0	0.614195	0.794985
GSM971962_JS_100_U133_2.CEL	MSI-H1	0.00987639	0	0.41104	0	0.00772116	0.081941	0	0.0034038	0.0281539	0	0.0593745	0	0	0.101572	0.0306732	0.143605	0	0	0	0.105301	0.00930937	0.00802875	0	0.70477	0.717387
GSM971963_JS_101_U133_2.CEL	MSI-H1	0.0397627	0	0.194145	0.111358	0	0.0164162	0.089885	0.0416894	0.00446276	0.0358121	0	0.0325093	0	0.0806387	0.0880022	0.191115	0.0168244	0	0.0556605	0	0	0.00171883	0	0.563947	0.835797
GSM972305_MFL_192b_U133_2.CEL	MSI-H1	0.0864581	0	0.231985	0.000191332	0	0.124995	0.0265174	0.0354615	0	0.0123561	0.013855	0	0	0.173834	0.012569	0.0924623	0	0.0304823	0	0.141817	0.00545249	0.0115638	0	0.536976	0.844554
GSM972337_MFL_579b_U133_2.CEL	MSI-H1	0.0335513	0.0963751	0.0844993	0.0850714	0	0.0479332	0.0962519	0.0870171	0.0109239	0.0705532	0	0	0	0.0903897	0.157972	0.0880437	0.0160779	0	0.0353406	0	0	0	0	0.487243	0.873462
GSM972390_VB_156T_U133_2.CEL	MSI-H1	0	0.0171195	0.660942	0.0988517	0	0	0.0134532	0.025907	0.0464157	0	0	0	0	0.0247116	0.0220731	0.0437165	0	0	0	0.0468099	0	0	0	0.786645	0.624721
GSM972507_MFL_059_U133_2.CEL	MSI-H1	0.0969881	0	0.329822	0.0311309	0	0.0297489	0.00207997	0.104483	0	0.0211143	0.00134187	0.0207842	0	0.00546191	0.123215	0.12928	0.0476283	0.0063244	0.0505972	0	0	0	0	0.463796	0.8911
GSM1681360_MFL_299_U133_2.CEL	MSI-H1	0.0426794	0	0.301845	0.0650519	0	0.0728706	0.000296691	0.0523728	0	0.0402949	0	0.00142198	0	0.0454883	0.0445179	0.203929	0.0600979	0	0.0537165	0.00557752	0.000162735	0.0096773	0	0.452268	0.892508
GSM1681363_MFL_409s_U133_2.CEL	MSI-H1	0.111883	0.0259024	0.261684	0.0101795	0	0.179328	0	0.0423897	0.0067197	0	0.00352159	0.002333	0	0	0.0426864	0.191914	0.0388414	0.001796	0.0680542	0	0	0.0127663	0	0.363325	0.941884
GSM972471_MFL_437b_U133_2.CEL	MSI-H1	0.0672182	0	0.221191	0	0	0.18881	0.0731463	0.0122774	0	0	0.0296854	0.00220042	0	0.139467	0.0714938	0.1275	0.0211634	0.00158306	0.0236915	0.0161138	0.00166035	0.0027985	0.04	0.194788	1.01317
